# Supplementary material for: Validation of Novel Biomarkers for Prostate Cancer Progression by the Combination of Bioinformatics, Clinical and Functional Studies
Source: PLoS One. 2016 May 19;11(5):e0155901. doi: 10.1371/journal.pone.0155901 (PMC4873225; doi:10.1371/journal.pone.0155901)
Supplement: S1 File — (XLS) [file pone.0155901.s001.xls]

## Sheet: MSKCC primary vs normal (all mo
Supplemental file 1 MSKCC primary vs normal (all molecules).xls
Â© 2000-2012 Ingenuity Systems, Inc. All rights reserved.
Symbol	Synonym(s)	Entrez Gene Name	Gene symbol -- human (Hugo / HGNC, Entrez Gene)	Fold Change	Networks	Location	Type(s)	Biomarker Application(s)	Drug(s)	Entrez Gene ID for Human	Entrez Gene ID for Mouse	Entrez Gene ID for Rat
PCA3	DD3,NCRNA00019	prostate cancer antigen 3 (non-protein coding)	PCA3	5.785		unknown	other	Diagnosis		50652
CRISP3	AEG,Aeg1,Aeg2,AW324342,Crisp-1,CRS3,dJ442L6.3,SGP28	cysteine-rich secretory protein 3	CRISP3	5.227		Extracellular Space	other			10321	11571	64827
AMACR	2-Methylacyl-CoA Racemase,ALPHA METHYLACYL COA RACEMASE,AMACRD,CBAS4,Da1-8,Macr1,Marc1,RACE,RM	alpha-methylacyl-CoA racemase	AMACR	4.818		Cytoplasm	enzyme	Diagnosis,Disease Progression		23600	17117	25284
ERG	D030036I24Rik,erg-3,ETS2 RELATED,p55,Vascular endothelial cell-specific protein 14,Vesp14	v-ets erythroblastosis virus E26 oncogene homolog (avian)	ERG	4.644		Nucleus	transcription regulator	Diagnosis,Disease Progression,Prognosis		2078	13876	170909
TDRD1	CT41.1,MTR-1	tudor domain containing 1	TDRD1	4.613		Cytoplasm	other			56165	83561	292129
ACSM1	Acas3,BUCS1,Macs,MACS1,Medium-Chain Acyl-Coa Synthetase	acyl-CoA synthetase medium-chain family member 1	ACSM1	3.733		Cytoplasm	enzyme			116285	117147
DNAH5	AU022615,CILD3,DLP5,DNAHC5,Dnahc8,HL1,KTGNR,Mdnah5,mKIAA1603,PCD	dynein, axonemal, heavy chain 5	DNAH5	2.618		unknown	enzyme			1767	110082	294854
ANKRD30A	NY-BR-1,RP11-20F24.1	ankyrin repeat domain 30A	ANKRD30A	2.348		Nucleus	other	Diagnosis		91074
TRIB1	A530090O15RIK,C8FW,GIG2,HTRB-1,PRMP,SKIP1,TRB-1	tribbles homolog 1 (Drosophila)	TRIB1	2.332		Cytoplasm	kinase			10221	211770	78969
SIM2	bHLHe15,HMC13F06,HMC29C01,SIM	single-minded homolog 2 (Drosophila)	SIM2	2.269		Nucleus	transcription regulator			6493	20465	304071
ABCC4 (includes EG:10257)	D630049P08Rik,EST170205,MOAT-B,MRP4,RP11-74A12.1	ATP-binding cassette, sub-family C (CFTR/MRP), member 4	ABCC4	2.258		Plasma Membrane	transporter	Diagnosis,Prognosis		10257	239273	170924
TARP	A130095M15RIK,BB219454,CD3G,TCRG,Tcrg-C,TCRGC1,TCRGC2	TCR gamma alternate reading frame protein	TARP	2.249		Cytoplasm	other	Prognosis		445347	432729
PLA2G7	LDL-PLA2,LP-PLA2,Lyso-Paf Acetyltransferase,PAF ACETYLHYDROLASE,PAF-AH,PAFAD,PAFAH MP,Plasma paf-ah,R75400	phospholipase A2, group VII (platelet-activating factor acetylhydrolase, plasma)	PLA2G7	2.24		Extracellular Space	enzyme	Diagnosis,Efficacy	darapladib	7941	27226	301265
TMEFF2	4832418D20Rik,7630402F16RIK,CT120.2,HPP1,MNCb-1026,TENB2,TOMOREGULIN,TPEF,TR,UNQ178/PRO204	transmembrane protein with EGF-like and two follistatin-like domains 2	TMEFF2	2.239		Plasma Membrane	other	Diagnosis		23671	56363	363228
GDF15	LOC100292463,MIC-1,NAG-1,PDF,PLAB,Placental TGF-beta,PROSTATE DIFFERENTIATION FACTOR,PTGF BETA,PTGFB,SBF	growth differentiation factor 15	GDF15	2.238		Extracellular Space	growth factor	Diagnosis		9518	23886	29455
SPON2	2310045I24Rik,AI504350,DIL-1,LOC100130872-SPON2,LOC171569,M-SPONDIN,MINDIN,UNQ435/PRO866	spondin 2, extracellular matrix protein	SPON2	2.235		Extracellular Space	other	Diagnosis		10417	100689	171569
CACNA1D	8430418G19Rik,C79217,CACH3,CACN4,CACNL1A2,CAV1.3,Cav1.3 alpha1,Cchl1a,CCHL1A2,D-LTCC,L Type Calcium Channel alpha1d,L TYPE VOLTAGE DEPENDENT CALCIUM CHANNEL ALPHA 1.3,L-type calcium channedl alpha 1d subunit,Ltcc cav1.3,VDCC alpha 1D	calcium channel, voltage-dependent, L type, alpha 1D subunit	CACNA1D	2.214		Plasma Membrane	ion channel		MEM-1003, clevidipine butyrate, aliskiren/amlodipine/hydrochlorothiazide, mibefradil, bepridil, nisoldipine, isradipine, amlodipine, nicardipine	776	12289	29716
MYBPC1	8030451F13RIK,MYBPCC,MYBPCS,SKELETAL MUSCLE C-PROTEIN	myosin binding protein C, slow type	MYBPC1	2.212		Cytoplasm	other			4604	109272	362867
SERPINA3	A3n,AACT,ACT,ALPHA 1 ANTICHYMOTRYPSIN,ALPHA1 ACT,Alpha1-antitrypsin proteinase inhibitor,Anti-chymotrypsin,Contrapsin Like Protease Inhibitor Related,Contraspin-like protease inhibitor,CPi-26,Eb22/5,GIG24,GIG25,Serine protease inhibitor,SERPINA3N,Spi-2.2,SPI2-2,Spi2/eb.4,SPI3,SPIN2C,Spin3	serpin peptidase inhibitor, clade A (alpha-1 antiproteinase, antitrypsin), member 3	SERPINA3	2.209		Extracellular Space	other	Unspecified Application		12	20716	24795
GCNT1	5630400D21Rik,B130048E03,BETA-1,6-N-ACETYLGLUCOSAMINYLTRANSFERASE,C2GlcNAcT,C2GNT,C2GNT-L,C2GNT1,core 2 GlcNAc-T,G6NT,IGnT,NACGT2,NAGCT2,RP11-214N16.1	glucosaminyl (N-acetyl) transferase 1, core 2	GCNT1	2.206		Cytoplasm	enzyme			2650	14537	64043
HLA-DMB	AI385589,D6S221E,DAAP-27A1.4,H-2Mb1,H-2Mb2,H2-DMB1,H2-DMB2,RING7,RT1-DMB,RT1.DMb,RT1.Mb	major histocompatibility complex, class II, DM beta	HLA-DMB	2.194		Plasma Membrane	transmembrane receptor			3109	15000|14999	294273
FABP5	C-FABP,DA11,E-FABP,Fabp epithelial,Kfabp,KLBP,MAL1,PA-FABP	fatty acid binding protein 5 (psoriasis-associated)	FABP5	2.171		Cytoplasm	transporter	Disease Progression		2171	16592	140868
C15orf48	AA467197,FOAP-11,MGC105649,NMES1,RP23-101F14.3	chromosome 15 open reading frame 48	C15orf48	2.167		Nucleus	other			84419	433470	302884
MS4A8B	2010004L09Rik,4SPAN4,AI481240,CD20L5,MS4A4,Ms4a8,MS4A8A	membrane-spanning 4-domains, subfamily A, member 8B	MS4A8B	2.105	3	Plasma Membrane	other			83661	64381	361733
MIPEP	5730405E07Rik,HMIP,LOC100505145,MIP,Mitochondrial Intermediate Peptidase,RP11-173N17.1	mitochondrial intermediate peptidase	MIPEP	2.096		Cytoplasm	peptidase			4285	70478	81684
PLA1A	AA986889,PHOSPHOLIPASE A1-ALPHA,PS-PLA1	phospholipase A1 member A	PLA1A	2.094		Extracellular Space	enzyme			51365	85031	85311
ATP8A2	AI415030,ATP,Atpc1b,ATPIB,IB,ML-1,RP11-141F12.1	ATPase, aminophospholipid transporter, class I, type 8A, member 2	ATP8A2	2.086		Plasma Membrane	transporter			51761	50769
GPR160	1700025D19RIK,GPCR1,GPCR150	G protein-coupled receptor 160	GPR160	2.062		Plasma Membrane	G-protein coupled receptor			26996	71862	499588
EPCAM	CD326,CO17-1A,D5.7a,DIAR5,EGP,EGP-2,EGP314,EGP34,EGP40,ESA,GA733-2,gp40,HNPCC8,KS1/4,KSA,Ly74,M4S1,MIC18,MK-1,Tacsd1,TACSTD1,TROP1	epithelial cell adhesion molecule	EPCAM	2.013		Plasma Membrane	other	Unspecified Application	tucotuzumab celmoleukin, catumaxomab, adecatumumab	4072	17075	171577
GOLM1	2310001L02Rik,AW125446,bA379P1.3,C9orf155,D030064E01Rik,GOLGI PHOSPHOPROTEIN 2,GOLPH2,GP73,LOC100293491,LOC680692,PSEC0257,RP11-379P1.3	golgi membrane protein 1	GOLM1	2.013		Cytoplasm	other	Diagnosis		51280	105348	680692
NPY	0710005A05Rik,NEUROPEPTIDE Y,NF-Y,NPY02,Preproneuropeptide y,PYY4,RATNPY,RATNPY02	neuropeptide Y	NPY	1.927		Extracellular Space	other	Efficacy		4852	109648	24604
ALB	ALB1,ALBUMIN,Albumin 1,Albumin isomer 1,Albumin isomer 2,Albumin isomer 3,Albza,GIG20,human albumin,PRO0883,PRO0903,PRO1341,SA,SERUM ALBUMIN,SERUM ALBUMIN CHAIN A,Serum albumin precursor	albumin	ALB	1.918		Extracellular Space	transporter	Diagnosis,Efficacy,Prognosis,Safety,Unspecified Application		213	11657	24186
CLDN8	AI648025,Claudin 8,UNQ779/PRO1573	claudin 8	CLDN8	1.892		Plasma Membrane	other			9073	54420	304124
SLC45A2	1A1,AIM1,blanc-sale,bls,Dbr,MATP,SHEP5,uw	solute carrier family 45, member 2	SLC45A2	1.877		Plasma Membrane	other			51151	22293	310152
BICD1	B830009D06RIK,BICD,mKIAA4125,RP23-403F3.1	bicaudal D homolog 1 (Drosophila)	BICD1	1.873		Cytoplasm	other			636	12121	362466
MYO6	BC029719,DFNA22,DFNB37,Myosin VI,MYOSIN6,RGD1560646,RP3-472A9.1,sv,TLC	myosin VI	MYO6	1.868		Cytoplasm	other			4646	17920	315840
F5	Ac2-120,AI173222,CF5,Coagulation Factor V,FACTOR V,FACTOR5,FV,FVL,PCCF	coagulation factor V (proaccelerin, labile factor)	F5	1.845		Plasma Membrane	enzyme	Diagnosis	drotrecogin alfa, antithrombin alfa	2153	14067	304929
GRPR	Bb2 Receptor,BR,BRS1,RP23-231H22.2	gastrin-releasing peptide receptor	GRPR	1.841		Plasma Membrane	G-protein coupled receptor	Diagnosis,Disease Progression		2925	14829	24938
TSPAN1	9030418M05RIK,NET1,RP23-319H15.4,Tetraspan NET-1,Tetraspanin 1,TETRASPANIN TM4-C,TM4C,TM4SF	tetraspanin 1	TSPAN1	1.835		unknown	other			10103	66805	298436
UAP1	AA420407,AA437972,AGX,AGX-1,AGX-2,Antigen X,ESTM38,RGD1561967,SPAG2	UDP-N-acteylglucosamine pyrophosphorylase 1	UAP1	1.834		Nucleus	enzyme			6675	107652	498272
KCNH8	C130090D05RIK,ELK,ELK1,ELK3,Ets-1,Kv12.1,LOC100504205	potassium voltage-gated channel, subfamily H (eag-related), member 8	KCNH8	1.824		Plasma Membrane	ion channel			131096	211468	246325
MMP26	ENDOMETASE,MATRILYSIN 2	matrix metallopeptidase 26	MMP26	1.819		Extracellular Space	peptidase			56547
SCIN	ADSEVERIN,AW545522,Scind,SCINDERIN	scinderin	SCIN	1.805		Cytoplasm	other			85477	20259	298975
CAMKK2	6330570N16Rik,AW061083,CAMKK,CAMKK-BETA,CAMKKB,mKIAA0787	calcium/calmodulin-dependent protein kinase kinase 2, beta	CAMKK2	1.802		Cytoplasm	kinase			10645	207565	83506
FOSB	AP-1,fra-2,G0S3,GOS3,GOSB,KW3	FBJ murine osteosarcoma viral oncogene homolog B	FOSB	1.801		Nucleus	transcription regulator	Prognosis		2354	14282	308411
IQGAP2	4933417J23RIK,A630053O10,AI788777	IQ motif containing GTPase activating protein 2	IQGAP2	1.796		Cytoplasm	other			10788	544963
FOLH1	FGCP,FOLH,GCP2,GCPII,GIG27,mGCP,mopsm,Naalad,NAALAD1,NAALAdase,NAALADase I,PSM,PSMA	folate hydrolase (prostate-specific membrane antigen) 1	FOLH1	1.791		Plasma Membrane	peptidase	Diagnosis,Prognosis	capromab pendetide	2346
FNIP2	FNIPL,KIAA1450,MAPO1,RGD1562174	folliculin interacting protein 2	FNIP2	1.787	15	Cytoplasm	other			57600		310538
DNAJC10	1200006L06Rik,D2Ertd706e,ERDJ5,JPDI,PDIA19,RP23-282M14.2,UNQ495/PRO1012	DnaJ (Hsp40) homolog, subfamily C, member 10	DNAJC10	1.78		Cytoplasm	enzyme			54431	66861	295690
ELOVL2	AI317360,Elo2,Elovl2 (predicted),Fatty acid elongase 2,LOC682492,SSC2	ELOVL fatty acid elongase 2	ELOVL2	1.778		Cytoplasm	enzyme			54898	54326	498728
GALNT7	AI225872,GALNAC-T7,N-ACETYLGALACTOSAMINYLTRANSFERASE 7,ppGaNTase T7	UDP-N-acetyl-alpha-D-galactosamine:polypeptide N-acetylgalactosaminyltransferase 7 (GalNAc-T7)	GALNT7	1.776		Cytoplasm	enzyme			51809	108150	29750
DAPK1	2310039H24Rik,2810425C21Rik,AI642003,D13Ucla1,DAP-Kinase,DAPK	death-associated protein kinase 1	DAPK1	1.77		Cytoplasm	kinase	Diagnosis,Prognosis		1612	69635	306722
SAA2	Amyloid A Protein2,AW111173,Saa1	serum amyloid A2	SAA2	1.769		Extracellular Space	other			6289	20209|20208
NPR3 (includes EG:18162)	ANP-C,ANP-CR,ANPR-C,B430320C24RIK,C-receptor,C5orf23,C81222,Cnp-Rgc,FLJ14054,GUCY2B,hCG 1781939,lgj,Natriuretic Peptide Receptor C,NPR-C,stri	natriuretic peptide receptor C/guanylate cyclase C (atrionatriuretic peptide receptor C)	C5orf23	1.767		Plasma Membrane	G-protein coupled receptor		nesiritide	4883	18162	25339
HPN	AA408042,AI788568,HEPSIN,TMPRSS1	hepsin	HPN	1.757		Plasma Membrane	peptidase	Diagnosis		3249	15451	29135
FMO5	5033418D19RIK,AI195026,Flavin containing monooxygenase 5,RP11-337C18.2	flavin containing monooxygenase 5	FMO5	1.729		Cytoplasm	enzyme			2330	14263	246248
ACSM3	SA,SAH	acyl-CoA synthetase medium-chain family member 3	ACSM3	1.725		Cytoplasm	enzyme			6296	20216	24763
SLC43A1	2610016F07Rik,AA986141,LAT3,PB39,POV1,R00504,RP23-399J8.7	solute carrier family 43, member 1	SLC43A1	1.72		Plasma Membrane	transporter			8501	72401	311168
HOXC6	CP25,HHO.C8,Hox-3.3,Hox-6.1,HOX3,HOX3C	homeobox C6	HOXC6	1.705		Nucleus	transcription regulator	Diagnosis		3223	15425	252885
CYP2J2	CPJ2,CYP2J4,CYP2J6,CYPIIJ2,RP23-120E8.1	cytochrome P450, family 2, subfamily J, polypeptide 2	CYP2J2	1.677		Cytoplasm	enzyme			1573	13110	65210
FAM3B	2-21,9030624C24Rik,C21orf11,C21orf76,D16Jhu19e,ORF9,PANDER,PRED44,RGD1311662,RP23-65F24.2	family with sequence similarity 3, member B	FAM3B	1.669		Extracellular Space	cytokine			54097	52793	304050
C8orf4	1110065B09Rik,1810011O10RIK,AW121743,AW321058,C8orf,hTC-1,MGC22806,TC-1	chromosome 8 open reading frame 4	C8orf4	1.662		unknown	other			56892	69068
TFF3	HITF,ITF,MITF,P1.b,P1B,TFI,TIFF3,TREFOIL	trefoil factor 3 (intestinal)	TFF3	1.662		Extracellular Space	other	Diagnosis,Unspecified Application		7033	21786	25563
THBS4	THROMBOSPONDIN 4,TSP-4	thrombospondin 4	THBS4	1.659		Extracellular Space	other	Diagnosis		7060	21828	29220
GPR116	8430401C09RIK,9330185D23,AI528491,DKFZp564O1923,FLJ90640,G protein-coupled heptahelical receptor ig-hepta,Gprhep,IG-HEPTA,KIAA0758,KPG 001,mKIAA0758	G protein-coupled receptor 116	GPR116	1.646		Plasma Membrane	G-protein coupled receptor			221395	224792	245977
RNU5B-1	RNU5B,RNU5B-1P,U5B1	RNA, U5B small nuclear 1	RNU5B-1	1.646		unknown	other			26832
LOX	AI893619,H-rev142,LYSINE OXIDASE,LYSYL OXIDASE,Rrg,Rrg1,Similar to lox,TSC-160	lysyl oxidase	LOX	1.64		Extracellular Space	enzyme			4015	16948	24914
FMOD	AI131919,AU041740,FIBROMODULIN,FM,SLRR2E	fibromodulin	FMOD	1.636		Extracellular Space	other			2331	14264	64507
TP53INP1	2700057G22Rik,DKFZP434M1317,FLJ22139,p53DINP1,RP23-343F17.4,SIP,SIP18,SIP27,STINP,Teap,Thymus Expressed Acidic,TP53DINP1,TP53DINP1alpha,TP53INP1A,TP53INP1B,TRP53INP1	tumor protein p53 inducible nuclear protein 1	TP53INP1	1.631		Nucleus	other			94241	60599	297822
EGR2	AT591,CMT1D,CMT4E,KROX-20,M24377,NGF1-B,Zfp-25,Zfp-6	early growth response 2	EGR2	1.63		Nucleus	transcription regulator			1959	13654	114090
ELAVL2	Elav2,Embryonic lethal abnormal vision like 2,HEL N2,HEL-N1,HU-antigen B,HUB,mel-N1,RP11-315I14.4,RP23-52I15.1	ELAV (embryonic lethal, abnormal vision, Drosophila)-like 2 (Hu antigen B)	ELAVL2	1.626		Cytoplasm	other			1993	15569	286973
KCNG3	KV10.1,Kv10.1a,Kv10.1b,KV6.3	potassium voltage-gated channel, subfamily G, member 3	KCNG3	1.626		Cytoplasm	ion channel			170850	225030	171011
FASN	A630082H08Rik,FAS,FATTY ACID SYNTHASE,FATTY ACID SYNTHETASE,Long chain fatty acyl-coa synthetase,NADP Dependent Oxidoreductase,OA-519,RP23-99M13.6,SDR27X1	fatty acid synthase	FASN	1.625		Cytoplasm	enzyme	Diagnosis,Efficacy,Prognosis		2194	14104	50671
RNU5A-1	RNU5,RNU5A,RNU5C,U5,U5A,U5B1	RNA, U5A small nuclear 1	RNU5A	1.624		unknown	other			26831
MYC	AU016757,bHLHe39,C-MYC,C-MYC-P64,mMyc,MRTL,Myc2,Niard,Nird,RNCMYC	v-myc myelocytomatosis viral oncogene homolog (avian)	MYC	1.623		Nucleus	transcription regulator	Diagnosis,Efficacy,Prognosis,Response to Therapy,Unspecified Application		4609	17869	24577
SFTPA2	COLEC5,PSAP,RP11-589B3.4,SFTP1,SFTPA2B,SP-A2,SPAII	surfactant protein A2	SFTPA2	1.619		Extracellular Space	other			729238
ODC1	MGC103389,ODC,ORNITHINE DECARBOXYLASE	ornithine decarboxylase 1	ODC1	1.618		Cytoplasm	enzyme	Diagnosis,Efficacy	tazarotene, eflornithine	4953	18263	24609
PAH	AW106920,Monooxygenase,PH,PHENYLALANINE HYDROXYLASE,PKU,PKU1	phenylalanine hydroxylase	PAH	1.605		Cytoplasm	enzyme	Efficacy	(6R)-tetrahydrobiopterin	5053	18478	24616
CA1	AW555628,CA-I,CAB,CAR1,Carbonic Anhydrase,Carbonic anhydrase 1	carbonic anhydrase I	CA1	1.6		Cytoplasm	enzyme		methazolamide, hydrochlorothiazide, acetazolamide, trichloromethiazide, dorzolamide, chlorothiazide, dorzolamide/timolol, brinzolamide, chlorthalidone, benzthiazide, sulfacetamide, topiramate	759	12346	310218
PTPRN2	4930425H11RIK,IA-2,IA-2beta,IAR,ICAAR,KIAA0387,mKIAA0387,PHOGRIN,PHOL,PTP-NP,PTPRN2 isoform 1,PTPRP,R-PTP-N2,TRANSMEMBRANE-TYPE PROTEIN TYROSINE PHOSPHATASE II	protein tyrosine phosphatase, receptor type, N polypeptide 2	PTPRN2	1.595		Plasma Membrane	phosphatase			5799	19276	29714
OCLN	AI503564,BLCPMG,hCG 1988850,OCCLUDIN,Ocl	occludin	OCLN	1.591		Plasma Membrane	other			100506658
RAB3B	2610528C18Rik,RP23-31C9.4	RAB3B, member RAS oncogene family	RAB3B	1.59		Cytoplasm	enzyme			5865	69908	81755
MTHFD2	AW558851,LOC684490,NMDMC	methylenetetrahydrofolate dehydrogenase (NADP+ dependent) 2, methenyltetrahydrofolate cyclohydrolase	MTHFD2	1.589		Cytoplasm	enzyme			10797	17768	680308
GMDS	BC031788,C87208,GMD,RP1-118B18.1,RP23-459H16.3,SDR3E1	GDP-mannose 4,6-dehydratase	GMDS	1.587		Cytoplasm	enzyme			2762	218138	291095
EMP1	CL-20,ENP1MR,EPITHELIAL MEMBRANE PROTEIN 1,MGC93627,TMP	epithelial membrane protein 1	EMP1	1.586		Plasma Membrane	other			2012	13730	25314
NETO2	5530601C23Rik,AI854825,BTCL2,NEOT2,UNQ1926/PRO4401	neuropilin (NRP) and tolloid (TLL)-like 2	NETO2	1.583		unknown	other			81831	74513	307757
SDK1	5330440E10,6720466O15RIK,Sidekick 1	sidekick cell adhesion molecule 1	SDK1	1.579		Plasma Membrane	other			221935	330222
SPINK1	LOC266602,monitor peptide,p12,PCTT,PSTI,Psti-1,Psti-ii,Serine Protease Inhibitor, Kazal Type 1,SPINK3,TATI,Tilp	serine peptidase inhibitor, Kazal type 1	SPINK1	1.574		Extracellular Space	other	Prognosis		6690	20730	266602|24833
RLN1/RLN2	bA12D24.1.1,bA12D24.1.2,bA12D24.3.1,bA12D24.3.2,H1,H2,RELAX,RELAXIN 1,RELAXIN 2,Rln,RLN1,RLN2,rlx,RLXH1,RLXH2,RP11-12D24.2	relaxin 2	RLN1	1.57	24	Extracellular Space	other			6013|6019	19773	25616
GUCY1A3	1200016O07Rik,Alpha 1 GC,GC-S alpha 1,GC-SA3,GUANYLATE CYCLASE ALPHA 1,GUC1A3,GUCA3,GUCSA3,GUCY1A1,NO-GC1,SGC,SGC-ALPHA-1	guanylate cyclase 1, soluble, alpha 3	GUCY1A3	1.569		Cytoplasm	enzyme		nitroglycerin, isosorbide-5-mononitrate, isosorbide dinitrate, nitroprusside, isosorbide dinitrate/hydralazine	2982	60596	497757
SLC27A2	ACSVL1,FACVL1,FATP2,hFACVL1,HsT17226,RP23-251E2.1,Vlac,VLACS,Vlcas,VLCS	solute carrier family 27 (fatty acid transporter), member 2	SLC27A2	1.567		Cytoplasm	transporter			11001	26458	65192
NCAPD3	2810487N22Rik,4632407J06Rik,AI195468,AU018739,B130055D15RIK,CAP-D3,HCAP-D3,HCP-6,hHCP-6,KIAA0056,MGC104671,mKIAA0056	non-SMC condensin II complex, subunit D3	NCAPD3	1.564		Nucleus	other			23310	78658	315508
ZNF217	4933431C08Rik,AW987152,Gm562,RP23-233M15.1,RP4-724E16.3,ZABC1,ZFP217,ZINC FINGER PROTEIN 217	zinc finger protein 217	ZNF217	1.56		Nucleus	transcription regulator	Prognosis		7764	228913	311764
LRIG1	D6Bwg0781e,DKFZP586O1624,Img,LIG-1	leucine-rich repeats and immunoglobulin-like domains 1	LRIG1	1.558		Extracellular Space	other			26018	16206	312574
EDEM3	2310050N11RIK,C1ORF22,RGD1561496	ER degradation enhancer, mannosidase alpha-like 3	EDEM3	1.557		Cytoplasm	enzyme			80267	66967	289085
SPOCK1	SPOCK,TESTICAN,TESTICAN1,TIC1,TICN1	sparc/osteonectin, cwcv and kazal-like domains proteoglycan (testican) 1	SPOCK1	1.555		Extracellular Space	other			6695	20745	306759
CADM1	2900073G06Rik,3100001I08Rik,AI987920,BL2,IGSF4,IGSF4A,NECL2,RA175,RA175A,RA175B,RA175C,RA175N,SgIGSF,ST17,sTSLC-1,SYNCAM,SynCAM1,TSLC1	cell adhesion molecule 1	CADM1	1.555		Plasma Membrane	other			23705	54725	363058
SH3RF1	2200003J05Rik,POSH,R75531,RNF142,SH3MD2	SH3 domain containing ring finger 1	SH3RF1	1.552		Cytoplasm	other			57630	59009	306417
ENTPD5	AI196558,AI987697,CD39L4,ER-UDPase,mNTPase,NTPDase-5,Nucleotide diphophatase,PCPH	ectonucleoside triphosphate diphosphohydrolase 5	ENTPD5	1.551		Cytoplasm	enzyme			957	12499	314312
ZFP36	G0S24,GOS24,GROWTH FACTOR INDUCIBLE NUCLEAR PROTEIN 475,NUP475,RNF162A,TIS11,TIS11D,TISII,TRISTETRAPROLIN,TRISTETRAPROLINE,TTP,ZINC FINGER TRANSCRIPTIONAL REGULATOR	zinc finger protein 36, C3H type, homolog (mouse)	ZFP36	1.549		Nucleus	transcription regulator			7538	22695	79426
COLEC12	CL-P1,NSR2,SCARA4,SRCL	collectin sub-family member 12	COLEC12	1.548		Plasma Membrane	transmembrane receptor			81035	140792	361289
STK17B	3110009A03Rik,AI120141,DRAK2	serine/threonine kinase 17b	STK17B	1.546		Nucleus	kinase			9262	98267	170904
ALDH1A3	ALDH1A6,ALDH6,RALDH3,Retinaldehyde Dehydrogenase 3,V1	aldehyde dehydrogenase 1 family, member A3	ALDH1A3	1.544		Cytoplasm	enzyme			220	56847	266603
RAP1GAP	1300019I11Rik,2310004O14Rik,AI427470,KIAA0474,KREV-1,RAP1B.GAP,RAP1GA1,RAP1GAP1,RAP1GAPII,RAPGAP,RAPGAPII,RP11-63N8.1,RP23-277N22.1,SMGP21	RAP1 GTPase activating protein	RAP1GAP	1.54		Cytoplasm	other	Diagnosis		5909	110351	313644
TMTC4	4930403J22RIK,5730419O14Rik,FLJ14624,RGD1560183,RP11-113J24.1	transmembrane and tetratricopeptide repeat containing 4	TMTC4	1.54		unknown	other			84899	70551	290501
EGR1	A530045N19Rik,AT225,Early Growth Response 1,EGR,ETR103,G0S30,Krox-1,KROX-24,Ngf1,NGF1-A,Ngfi,NGFI-A,TIS8,V5,Zenk,Zfp-6,ZIF-268,ZIF/268,ZNF225	early growth response 1	EGR1	1.535		Nucleus	transcription regulator	Diagnosis		1958	13653	24330
AGR2	AG2,Agr2h,GOB-4,HAG-2,HPC8,mAG-2,PDIA17,RP23-282B14.1,UNQ515/PRO1030,XAG-2	anterior gradient 2 homolog (Xenopus laevis)	AGR2	1.53		Extracellular Space	other	Diagnosis		10551	23795	298961
STEAP4	1110021O17Rik,AI481214,FLJ23153,STAMP2,TIARP,Tnf alpha-induced adipose,TNFAIP9	STEAP family member 4	STEAP4	1.528		Plasma Membrane	other			79689	117167	499991
NAMPT	1110035O14Rik,AI314458,AI480535,NAmPRTase,PBEF,PBEF1,Pre-B-Cell Colony Enhancing Eactor,PRE-B-CELL COLONY-ENHANCING FACTOR,PRE-B-CELL COLONY-ENHANCING FACTOR 1,VF,VISFATIN	nicotinamide phosphoribosyltransferase	NAMPT	1.526		Extracellular Space	cytokine	Diagnosis,Disease Progression,Prognosis		10135	59027	297508
MPP6 (includes EG:35343)	FIN15,mCG 1050539,P55t,PALS2,rCG 52465,VAM-1	membrane protein, palmitoylated 6 (MAGUK p55 subfamily member 6)	MPP6	1.524		Plasma Membrane	kinase			51678	56524	362359
MAL2	AI461653	mal, T-cell differentiation protein 2 (gene/pseudogene)	MAL2	1.524		Plasma Membrane	transporter			114569	105853	362911
PPYR1 (includes EG:19065)	NPY4-R,NYYR-D,PP1,Y4	pancreatic polypeptide receptor 1	PPYR1	1.524		Plasma Membrane	G-protein coupled receptor			5540	19065	29471
SEL1L	AW493766,mKIAA4137,PRO1063,SEL1,SEL1-LIKE,SEL1H,SEL1L1,UNQ128/PRO1063	sel-1 suppressor of lin-12-like (C. elegans)	SEL1L	1.522		Cytoplasm	other			6400	20338	314352
MAP2K6	MAPK KINASE 6,MAPKK6,MEK6,MKK6,MKK6BE,PRKMK6,Rac,RP23-162E10.1,SAPKK-3	mitogen-activated protein kinase kinase 6	MAP2K6	1.521		Cytoplasm	kinase	Prognosis		5608	26399	114495
FFAR2	FFA2R,GPCR43,GPR43,Lssig	free fatty acid receptor 2	FFAR2	1.519		Plasma Membrane	G-protein coupled receptor			2867	233079	292794
GNL3	BC037996,C77032,E2IG3,NNP47,NS,NUCLEOSTEMIN,NUG1	guanine nucleotide binding protein-like 3 (nucleolar)	GNL3	1.518		Nucleus	other			26354	30877	290556
ST6GALNAC1	HSY11339,RP23-468A19.3,Sialyltransferase 7A,SIAT7A,ST6GALNACI,STYI,UNQ543/PRO848	ST6 (alpha-N-acetyl-neuraminyl-2,3-beta-galactosyl-1,3)-N-acetylgalactosaminide alpha-2,6-sialyltransferase 1	ST6GALNAC1	1.515		Cytoplasm	enzyme			55808	20445	287920
PTPRT	mKIAA0283,PTP-RHO,RP23-466K24.1,RP5-1121H13.2,RPTP-rfo,RPTPrho	protein tyrosine phosphatase, receptor type, T	PTPRT	1.512		Plasma Membrane	phosphatase			11122	19281	362263
EGR3	MGC124006,MGC124009,PILOT	early growth response 3	EGR3	1.51		Nucleus	transcription regulator			1960	13655	25148
PDIA5	2700053F16Rik,AU015525,PDIR,PROTEIN DISULFIDE ISOMERASE RELATED,Protein disulfide isomerase related 5,Protein disulfide isomerase related protein 5	protein disulfide isomerase family A, member 5	PDIA5	1.51		Cytoplasm	enzyme			10954	72599	360722
ATP8A1	AI481521,AI853962,AMINOPHOSPHOLIPID TRANSLOCASE,APLT,Atp3a2,ATPASEII,ATPIA,ATPP2,AW743152,AW822227,B230107D19Rik,ClassI,Homo sapiens clone 23664 and 23905 mRNA sequence,Ia,mKIAA4233	ATPase, aminophospholipid transporter (APLT), class I, type 8A, member 1	ATP8A1	1.509		Cytoplasm	transporter			10396	11980
C10orf81	9930023K05RIK,bA211N11.2,FLJ23537,HEL185,RGD1559884,RP11-211N11.2	chromosome 10 open reading frame 81	C10orf81	1.509		unknown	other			79949	226245	499377
ACSL5	1700030F05Rik,ACS2,ACS5,Acyl CoA Synthetase 5,FACL5,Fatty Acid Coenzyme A Ligase, Long Chain5,RP11-324O2.5	acyl-CoA synthetase long-chain family member 5	ACSL5	1.507		Cytoplasm	enzyme			51703	433256	94340
PDE3B	3',5'-Cyclic phosphodiesterase B,9830102A01RIK,AI847709,cAMP-Dependent 3',5'-Cyclic Phosphodiesterase,cGIPDE1,Cgmp-inhibited 3',5'-cyclic phosphodiesterase b,HcGIP1,PDE3,Phosphodiesterase 3b	phosphodiesterase 3B, cGMP-inhibited	PDE3B	1.506		Cytoplasm	enzyme		dyphylline, nitroglycerin, medorinone, aminophylline, cilostazol, dipyridamole, amrinone, tolbutamide, theophylline, pentoxifylline	5140	18576	29516
TTN (includes EG:22138)	1100001C23Rik,2310036G12RIK,2310057K23RIK,2310074I15RIK,2610301F02RIK,AF006999,AV006427,CMD1G,CMH9,CMPD4,CONNECTIN,D330041I19Rik,D830007G01RIK,DKFZp451N061,EOMFC,FLJ26020,FLJ26409,FLJ32040,FLJ34413,FLJ39564,FLJ43066,HMERF,L56,LGMD2J,mdm,MYLK5,RP23-82M15.1,shru,TITIN,TMD	titin	TTN	1.504		Cytoplasm	kinase			7273	22138
SERPINE1	BETA MIGRATING PLAS ACTIVATOR,BETA-MIGRATING PLASMINOGEN ACTIVATOR INHIBITOR I,PAI,PAI-1,PAI1A,Pai1aa,Planh,PLANH1,PLASMINOGEN ACTIVATOR INHIBITOR 1,RATPAI1A,SERPINE	serpin peptidase inhibitor, clade E (nexin, plasminogen activator inhibitor type 1), member 1	SERPINE1	1.501		Extracellular Space	other	Diagnosis,Disease Progression,Efficacy,Prognosis,Response to Therapy,Safety	drotrecogin alfa	5054	18787	24617
CLGN	4930459O04Rik,AI528775,Calmegin,Cln,LOC684301	calmegin	CLGN	1.498		Cytoplasm	peptidase			1047	12745	685504
MAP2	AC091465.1,DKFZp686I2148,MAP2A,MAP2B,MAP2C,MAP2R,Microtubule associated protein 2,MTAP2	microtubule-associated protein 2	MAP2	1.497		Cytoplasm	other			4133	17756	25595
IL7R	CD127,CDW127,IL-7 RECEPTOR ALPHA CHAIN,IL7R ALPHA,IL7R Î±,IL7RA,ILRA	interleukin 7 receptor	IL7R	1.493		Plasma Membrane	transmembrane receptor		recombinant human interleukin-7	3575	16197	294797
BAMBI	2610003H06Rik,NMA	BMP and activin membrane-bound inhibitor homolog (Xenopus laevis)	BAMBI	1.492		Plasma Membrane	other			25805	68010	83837
HPGD	15-HYDROXY PROSTAGLANDIN DEHYDROGENASE,15-PGDH,AV026552,Hydroxyprostaglandin Dehydrogenase,PGDH,PGDH1,SDR36C1	hydroxyprostaglandin dehydrogenase 15-(NAD)	HPGD	1.491		Cytoplasm	enzyme	Prognosis		3248	15446	79242
2012-03-01	1300013F15RIK,FLJ22390,MOSC1,RP11-295M18.1	mitochondrial amidoxime reducing component 1	MOSC1	1.49		Cytoplasm	enzyme			64757	66112	690745
CBS	AI047524,AI303044,CYSTATHIONINE BETA SYNTHASE,Cytochrome H450,HIP4	cystathionine-beta-synthase	CBS	1.49		Cytoplasm	enzyme			875	12411	24250
PVRL3	2610301B19Rik,3000002N23Rik,4921513D19Rik,AA407785,AU016832,AW538082,CD113,CDW113,DKFZP566B0846,LOC100506575,NECTIN-3,PPR3,PRR3,PVRR3	poliovirus receptor-related 3	PVRL3	1.49		Plasma Membrane	other			25945	58998	288124
TMSB15A	NB THYMOSIN BETA,Tb15,TbNB,THYMOSIN BETA (IDENTIFIED IN NEUROBLASTOMA),TMSB15,TMSB15B,TMSL8,TMSNB	thymosin beta 15a	TMSB15A	1.489		Cytoplasm	other			11013
TAF1D	2810003M17Rik,4930553M18RIK,5930426I11Rik,FLJ23363,FLJ32621,FLJ46181,JOSD3,MGC5306,RAFI41,RGD1309627,TAF(I)41,TAFI41	TATA box binding protein (TBP)-associated factor, RNA polymerase I, D, 41kDa	TAF1D	1.488		Nucleus	other			79101	75316	363017
SOX14	MGC119898,MGC119899,SOX28	SRY (sex determining region Y)-box 14	SOX14	1.482		Nucleus	transcription regulator			8403	20669	300954
MUC6		mucin 6, oligomeric mucus/gel-forming	MUC6	1.481		Extracellular Space	other			4588	353328	282586
LYPLA1	25KDL,APT-1,hAPT1,LPL1,LYSOPLA,Pla1a	lysophospholipase I	LYPLA1	1.48		Cytoplasm	enzyme			10434	18777	25514
SPP1 (includes EG:20750)	2AR,Apl-1,BNSP,Bone Sialoprotein,Bopn,Bsp,BSPI,Eta,ETA-1,LOC100503439,Minopontin,NEPHROPONTIN,OP,OPN,OPNI,Opnl,OSP,OSTEOPONTIN,PSEC0156,Ric,Secreted phosphoprotein 1,SPP1 isoform 1,UROPONTIN	secreted phosphoprotein 1	SPP1	1.478		Extracellular Space	cytokine	Diagnosis,Efficacy,Response to Therapy,Unspecified Application		6696	20750	25353
PTP4A3	AV088979,pPtp4a3,PRL-3,PRL-CAAX3,PRL-R	protein tyrosine phosphatase type IVA, member 3	PTP4A3	1.476		Plasma Membrane	phosphatase	Disease Progression		11156	19245	362930
PAICS	2610511I09Rik,ADE2,ADE2H1,AIRC,DKFZp781N1372,MGC1343,MGC5024,MGC93240,PAIS	phosphoribosylaminoimidazole carboxylase, phosphoribosylaminoimidazole succinocarboxamide synthetase	PAICS	1.476		Cytoplasm	enzyme			10606	67054	140946
RASD1	AGS1,DEXRAS1,MGC116281,MGC:26290,Ras-related,RP23-247B13.6	RAS, dexamethasone-induced 1	RASD1	1.476		Cytoplasm	enzyme			51655	19416	64455
GJB1	AI118175,CMTX,CMTX1,Cnx32,CONNEXIN-32,CX32,RP23-440J15.5	gap junction protein, beta 1, 32kDa	GJB1	1.475		Plasma Membrane	transporter	Unspecified Application		2705	14618	29584
CXADR	2610206D03RIK,AU016810,AW553441,CAR,CAR VIRUS RECEPTOR,Car1,CAR4/6,COXSACKIE VIRUS AND ADENOVIRUS RECEPTOR,HCAR,MCAR,MCVADR	coxsackie virus and adenovirus receptor	CXADR	1.473		Plasma Membrane	transmembrane receptor			1525	13052	89843
TRPM8	CMR1,LTRPC6,TRPP8	transient receptor potential cation channel, subfamily M, member 8	TRPM8	1.473		Plasma Membrane	ion channel			79054	171382	171384
ZDHHC9	6430508G22,9530098M12RIK,CGI89,CXorf11,DHHC9,MMSA1,MRXSZ,RP23-351G20.3,RP6-190D15.1,ZDHHC10,ZNF379,ZNF380	zinc finger, DHHC-type containing 9	ZDHHC9	1.472		Cytoplasm	other			51114	208884	302808
IFI30	GAMMA-INTERFERON-INDUCIBLE LYSOSOMAL THIOL REDUCTASE,GILT,IFN-30,IP30	interferon, gamma-inducible protein 30	IFI30	1.472		Cytoplasm	enzyme			10437	65972	290644
CXCR4	CD184,CHEMOKINE CXC4 RECEPTOR,CHEMOKINE RECEPTOR 4,Cmkar4,D2S201E,FB22,FUSIN,HM89,HSY3RR,LAP3,LCR1,LESTR,Leukocyte 7 transmembrane receptor,LOC100047410,NPY3R,NPYR,NPYRL,NPYY3R,PB-CKR,PBSF/SDF-1,Sdf1r,WHIM	chemokine (C-X-C motif) receptor 4	CXCR4	1.47		Plasma Membrane	G-protein coupled receptor	Diagnosis,Disease Progression,Prognosis	plerixafor	7852	12767	60628
ACAD8	2310016C19Rik,AI786953,ARC42	acyl-CoA dehydrogenase family, member 8	ACAD8	1.469		Cytoplasm	enzyme			27034	66948
SMPDL3B	1110054A24Rik,ASML3B,AU045240,RP11-460I13.1,RP23-442A20.3	sphingomyelin phosphodiesterase, acid-like 3B	SMPDL3B	1.468		Extracellular Space	enzyme			27293	100340	362619
PCSK6	3.4.21.-,C86343,PACE4,PAIRED BASIC AMINO ACID CLEAVING ENZYME 4,SPC4	proprotein convertase subtilisin/kexin type 6	PCSK6	1.467		Extracellular Space	peptidase			5046	18553	25507
CXCL10	C7,CRG-2,GAMMA-IFN INDUCIBLE EARLY RESPONSE,gIP-10,IFI10,IFNG INDUCIBLE PROTEIN-10,INP10,Interferon-inducible protein-10,IP-10,Mob1,SCYB10,SMALL INDUCIBLE CYTOKINE SUBFAMILY B (Cys-X-Cys), MEMBER 10	chemokine (C-X-C motif) ligand 10	CXCL10	1.467		Extracellular Space	cytokine	Diagnosis,Efficacy,Prognosis,Unspecified Application	MDX-1100	3627	15945	245920
GABRB3	A230092K12Rik,AW049585,beta3,BETA3 SUBUNIT OF GABAA RECEPTORS,Cp1,ECA5,GABA A RECEPTOR B3,GABA A RECEPTOR BETA-3,Gaba A receptor subunit beta 3	gamma-aminobutyric acid (GABA) A receptor, beta 3	GABRB3	1.464		Plasma Membrane	ion channel		methohexital, aspirin/butalbital/caffeine, aspirin/butalbital/caffeine/codeine, pagoclone, alphadolone, SEP 174559, acetaminophen/butalbital/caffeine, sevoflurane, isoflurane, gaboxadol, isoniazid, felbamate, etomidate, muscimol, halothane, fluoxetine/olanzapine, amobarbital, atropine/hyoscyamine/phenobarbital/scopolamine, acetaminophen/butalbital, eszopiclone, mephobarbital, hyoscyamine/phenobar…	2562	14402	24922
CXCL11	B-R1,betaR1,Cxc11,H174,I-TAC,IFN STIMULATED T-CELL ALPHA CHEMOATTRACTANT PRECURSOR,IP-9,LOC630447,SCYB11,SCYB9B	chemokine (C-X-C motif) ligand 11	CXCL11	1.462		Extracellular Space	cytokine			6373	56066	305236
SFTPA1	COLEC4,PSAP,PSP-A,RP11-589B3.2,SFTP1,SFTPA,SFTPA1B,Sftpl,SP-A,SP-A1,SURFACTANT A,Surfactant Apoprotein	surfactant protein A1	SFTPA1	1.461		Extracellular Space	transporter	Efficacy		653509	20387	24773
RNF157	2610036E23RIK,A130073L17RIK,KIAA1917,mKIAA1917,RP23-184G6.4	ring finger protein 157	RNF157	1.456		unknown	other			114804	217340
SELE (includes EG:20339)	CD62E,E-SELECTIN,ELAM,ELAM1,ESEL,LECAM2,RP1-117P20.2,SELECTIN E,SELECTIN E PRECURSOR	selectin E	SELE	1.455		Plasma Membrane	transmembrane receptor	Diagnosis,Disease Progression,Efficacy,Unspecified Application		6401	20339	25544
RFX3	bA32F11.1,C230093O12RIK,MRFX3,RP11-32F11.1	regulatory factor X, 3 (influences HLA class II expression)	RFX3	1.454		Nucleus	transcription regulator			5991	19726	361746
TBC1D4	5930406J04Rik,A930035N22,AS160,AV295684,KIAA0603,RGD1561609,RP11-159J2.3	TBC1 domain family, member 4	TBC1D4	1.453		Cytoplasm	other			9882	210789	306117
ZCCHC6	6030448M23RIK,AA420405,FLJ13409,MGC38585,PAPD6,RP11-507D14.3	zinc finger, CCHC domain containing 6	ZCCHC6	1.452		unknown	enzyme			79670	214290	501515
C9orf152	bA470J20.2,D630039A03RIK,LOC682188,LOC685849,RP11-470J20.2,RP23-334A5.4	chromosome 9 open reading frame 152	C9orf152	1.451		unknown	other			401546	242484	685849
ATF3	AIT3,LRF-1,LRFI,LRG-21,RP11-338C15.1	activating transcription factor 3	ATF3	1.448		Nucleus	transcription regulator	Unspecified Application		467	11910	25389
IL6	BSF2,FDGI,HGF,HSF,IFN BETA 2A,IFNB2,ILg6,INTERLEUKIN 6	interleukin 6 (interferon, beta 2)	IL6	1.445		Extracellular Space	cytokine	Diagnosis,Disease Progression,Efficacy,Prognosis,Response to Therapy,Safety,Unspecified Application	tocilizumab	3569	16193	24498
SLCO1B3	7330442B20RIK,lst-1,LST-3TM13,LST3,mlst-1,OATP-C,OATP1B2,OATP1B3,OATP2,OATP4,OATP8,rlst-1,SLC21A10,Slc21a6,SLC21A8,SLCO1B2	solute carrier organic anion transporter family, member 1B3	SLCO1B3	1.443		Plasma Membrane	transporter			28234	28253	58978
SLC19A2	AV276020,AW322295,DDA1,RP1-206D15.4,TC1,Thiamine carrier 1,THT1,THTR1,TRMA	solute carrier family 19 (thiamine transporter), member 2	SLC19A2	1.443		Plasma Membrane	transporter			10560	116914	289175
RNU5D-1	RNU5D,U5DL,U5DS	RNA, U5D small nuclear 1	RNU5D	1.441		unknown	other			26830
DLX1	Dlx,RP23-419H3.3	distal-less homeobox 1	DLX1	1.44	7	Nucleus	transcription regulator	Unspecified Application		1745	13390	296500
MMP10	AV377895,SL-2,STMY2,Stromelysin 2	matrix metallopeptidase 10 (stromelysin 2)	MMP10	1.438		Extracellular Space	peptidase			4319	17384	117061
RIPK2	2210420D18RIK,8Q21.3 RICK,CARD3,CARDIAK,CCK,D4Bwg0615e,GIG30,RICK,RIP2,RP23-378L22.1,WUGSC:H RG437L15.1	receptor-interacting serine-threonine kinase 2	RIPK2	1.435		Plasma Membrane	kinase			8767	192656	362491
PPM1E	AW049266,B930008A12Rik,CaMKP-N,KIAA1072,mKIAA1072,POPX1,PP2CH,RP23-209O5.1	protein phosphatase, Mg2+/Mn2+ dependent, 1E	PPM1E	1.435		Nucleus	phosphatase			22843	320472	360593
ZMPSTE24	A530043O15Rik,CAAX ENDOPROTEASE,D030046F19,FACE-1,HGPS,MADB,PRO1,RP23-227I2.2,STE24,STE24P	zinc metallopeptidase (STE24 homolog, S. cerevisiae)	ZMPSTE24	1.434		Nucleus	peptidase			10269	230709	313564
PGM3	2810473H05Rik,AGM1,BB187688,C77933,DKFZp434B187,FLJ11614,FLJ13623,N-acetylglucosamine phosphate mutase,PAGM	phosphoglucomutase 3	PGM3	1.434		Cytoplasm	enzyme			5238	109785	363109
ATP11B	1110019I14Rik,ATPIF,ATPIR,mKIAA0956	ATPase, class VI, type 11B	ATP11B	1.432		Plasma Membrane	transporter			23200	76295	361929
HSPD1	CPN60,GROEL,HLD4,HSP60,HSP65,Hspd1-30p,HuCHA60,MITO-P60,SPG13	heat shock 60kDa protein 1 (chaperonin)	HSPD1	1.429		Cytoplasm	enzyme	Diagnosis,Prognosis		3329	15510	63868
EMB	AL022799,Embigin,GP70	embigin	EMB	1.427		Plasma Membrane	other			133418	13723	114511
ACSL3	2610510B12Rik,ACS3,ACYL-COA SYNTHETASE 3,C85929,FACL3,LACS3,PRO2194	acyl-CoA synthetase long-chain family member 3	ACSL3	1.427		Cytoplasm	enzyme			2181	74205	114024
FOS	AP-1,C-FOS,D12Rfj1,p55,V-FOS	FBJ murine osteosarcoma viral oncogene homolog	FOS	1.426	1	Nucleus	transcription regulator	Diagnosis,Efficacy,Prognosis		2353	14281	314322
SNORA74A	EG436583,RNU19,U19	small nucleolar RNA, H/ACA box 74A	SNORA74A	1.425	20	Nucleus	other			26821	436583
RGS10	2310010N19Rik,MGC129414,REGULATOR OF G-PROTEIN SIGNALING 10,Regulator of G-protein signalling 10	regulator of G-protein signaling 10	RGS10	1.424		Cytoplasm	other			6001	67865	54290
HIST1H3A (includes others)	H3-143,H3-291,H3-53,H3-614,H3-615,H3-616,H3-b,H3-f,H3-H,H3.1,H3.1-221,H3.2-221,H3.2-614,H3.f,H3/A,H3/b,H3/c,H3/d,H3/f,H3/h,H3/i,H3/j,H3/k,H3/l,H3F1K,H3FA,H3FB,H3FC,H3FD,H3FF,H3FH,H3FI,H3FJ,H3FK,H3FL,Hist1,HIST1H3B,HIST1H3C,HIST1H3D,HIST1H3E,HIST1H3F,HIST1H3G,HIST1H3H,HIST1H3I,HIST1H3J,HIST2H3B,HIST2H3C2,Hist2h3c2-ps,Hist2h3ca1,Histone 3.2,Histone h3 (h3.2),LOC680498,LOC682450,M32460,M32461,MGC144…	histone cluster 1, H3a	HIST1H3B	1.422		Nucleus	other			8968|8350|8356|8352|8355|8353|8358|8354|8357|8351	319150|319149|319148|97114|319154|260423|319151	680498
APOF	AI255964,Ba1-666,DKFZp781G18150,LTIP,MGC22520	apolipoprotein F	APOF	1.421		Extracellular Space	transporter			319	103161	500761
VSTM2L	C20ORF102,dJ1118M15.2,Gm691,RP23-91I20.3,RP5-1118M15.2	V-set and transmembrane domain containing 2 like	VSTM2L	1.42		unknown	other			128434	277432
DDX21	AI255159,AL022742,D10Ertd645e,D10Wsu42e,Ddx21a,GU HELICASE,GUA,GURDB,RH-II/GU,RH-II/GuA,RNA HELICASE GUALPHA,SIMILAR TO RBP-1	DEAD (Asp-Glu-Ala-Asp) box polypeptide 21	DDX21	1.42		Nucleus	enzyme			9188	56200	317399
SLC4A4	AI835705,HHNMC,HNBC1,KNBC,NBC,NBC1,NBC2,Nbc4,NBCE1,PNBC,PNBC1,SLC4A5,Sodium Bicarbonate Cotransporter	solute carrier family 4, sodium bicarbonate cotransporter, member 4	SLC4A4	1.417		Plasma Membrane	transporter			8671	54403	84484
PYCR1	ARCL2B,P5C,P5CR,PIG45,PP222,PRO3,PYCR,RP23-84C12.10-001	pyrroline-5-carboxylate reductase 1	PYCR1	1.416		Cytoplasm	enzyme			5831	209027	287877
FAM198B	1110032E23RIK,2210419I08RIK,AD021,AD036,AV011458,C4orf18,DKFZP434L142,Ened,MGC72614	family with sequence similarity 198, member B	C4orf18	1.415		Cytoplasm	other			51313	68659	310540
ACN9 (includes EG:362323)	0610005M07Rik,4933430A16RIK,DC11,LRRGT00092	ACN9 homolog (S. cerevisiae)	ACN9	1.414		Cytoplasm	other			57001	71238	362323
SLC7A1	4831426K01RIK,AI447493,ATRC1,CAT-1,EcoR,ER,ERR,HCAT1,mCAT-1,Rec-1,REC1L,REV-1,RP11-274A8.1	solute carrier family 7 (cationic amino acid transporter, y+ system), member 1	SLC7A1	1.413		Plasma Membrane	transporter			6541	11987	25648
ST6GAL1	AW742324,CD75,Gal Beta1,4-GlcNAc Alpha2,6-Sialyltransferase,HST6GAL 1,N-GLYCAN-SPECIFIC ALPHA 2,6-SIALYLTRANSFERASE,Sialylt,Sialyltransferase 1,SIAT1,ST6GAL,ST6Gal I,ST6N	ST6 beta-galactosamide alpha-2,6-sialyltranferase 1	ST6GAL1	1.412		Cytoplasm	enzyme			6480	20440	25197
GPR31	12-HETER,GPR31C,GPR31c(t),HETER,HETER1	G protein-coupled receptor 31	GPR31	1.411		Plasma Membrane	G-protein coupled receptor			2853	436440	292310
MCCC2	4930552N12RIK,MCCB	methylcrotonoyl-CoA carboxylase 2 (beta)	MCCC2	1.409		Cytoplasm	enzyme			64087	78038	361884
RPS6KC1	AA682037,B130003F20RIK,C80612,humS6PKh1,RPK118	ribosomal protein S6 kinase, 52kDa, polypeptide 1	RPS6KC1	1.408		Cytoplasm	kinase			26750	320119	289342
CCNG2	CYCLIN G2,MGC113793	cyclin G2	CCNG2	1.407		Nucleus	other			901	12452	29157
TIPARP	AW558171,DKFZP434J214,PARP-7,pART14,Tcdd-inducible poly(adp-ribose) polymerase	TCDD-inducible poly(ADP-ribose) polymerase	TIPARP	1.407		Nucleus	other			25976	99929	310467
CENPN	2610510J17RIK,AI426416,AW545024,BM-309,BM039,C16orf60,Da2-27,Da2-4,RGD1310953	centromere protein N	CENPN	1.405		unknown	other			55839	72155	361416
ERRFI1	1300002F13RIK,AI788755,CTA-215D11.2,G33,GENE-33,MIG-6,RALT,RGD1307599,RP23-272N19.4,Xxx	ERBB receptor feedback inhibitor 1	ERRFI1	1.404		Cytoplasm	other	Prognosis		54206	74155	313729
GGCT	A030007L17RIK,AA673177,C7orf24,CRF21,GAMMA-GLUTAMYLCYCLOTRANSFERASE,GCTG,GGC,Ggctl1,RGD1304876,RGD1562590	gamma-glutamylcyclotransferase	GGCT	1.404		Cytoplasm	enzyme			79017	110175	685702|362368
NRCAM	Bravo,C030017F07Rik,C130076O07RIK,mKIAA0343,NGCAM,NRCAM isoform 5	neuronal cell adhesion molecule	NRCAM	1.403		Plasma Membrane	other			4897	319504	497815
SMOC2	1700056C05Rik,5430426J21Rik,bA270C4A.1,bA37D8.1,dJ421D16.1,MST117,MSTP117,MSTP140,RP11-270C4 A.1,SMAP2,Smoc2l	SPARC related modular calcium binding 2	SMOC2	1.403		Extracellular Space	other			64094	64074	292401
HSD17B11	17-beta-hydroxysteroid dehydrogenase 11,17beta hsd11,17BETA HSDXI,17BHSD11,DHRS8,LOC51170,PAN1B,PSEC0029,RETSDR2,RP23-102H7.2,SDR16C2,SDR2	hydroxysteroid (17-beta) dehydrogenase 11	HSD17B11	1.402		Cytoplasm	enzyme			51170	114664	289456
AADAT	Aadt,AI875679,KAT2,KATII,Kynurenine/alpha Aminoadipate Aminotransferase,mKat-2	aminoadipate aminotransferase	AADAT	1.402		Cytoplasm	enzyme			51166	23923	29416
SPDEF	bA375E1.3,LOC687360,PDEF,PSE,RP11-375E1 A.3,RP24-535O17.4	SAM pointed domain containing ets transcription factor	SPDEF	1.402		Nucleus	transcription regulator	Efficacy,Prognosis		25803	30051	689210
NUCB2	AI607786,Calnuc,Nef,NEFA,nesfatin-1,p54	nucleobindin 2	NUCB2	1.401		Nucleus	other			4925	53322	59295
CCL2	CCL12,CHEMOKINE C-C MOTIF LIGAND 2,GDCF-2,HC11,HSMCR30,JE,LOC100048556,Macrophage Chemotactic Factor,MCAF,MCP-1,MCP-5,Monocyte Chemoattractant Protein 5,Scya12,SCYA2,Small inducible cytokine A12,SMC-CF	chemokine (C-C motif) ligand 2	CCL2	1.401		Extracellular Space	cytokine	Diagnosis,Efficacy,Prognosis,Response to Therapy,Safety,Unspecified Application		6347	20293	287562
MON1B	5031407H10,5033413H12RIK,HSRG1,RGD1309977,SAND2,SRG1	MON1 homolog B (yeast)	MON1B	1.4		unknown	other			22879	270096	307868
C10orf137	2700050L05RIK,AU022667,AW558805,EDRF1,MGC27934,MGC58090,RGD1306820,RP11-383C5.6	chromosome 10 open reading frame 137	C10orf137	1.399	9	unknown	other			26098	214764	309069
DOCK4	5330406C03,6330411N01RIK,AF263288,C030023J22,mKIAA0716,WUGSC:H GS034D21.1	dedicator of cytokinesis 4	DOCK4	1.395		Plasma Membrane	other			9732	238130
ACACA	A530025K05RIK,ACAC,ACACAD,ACC,ACC1,ACCA,ACETYL COA CARBOXYLASE,ACETYL-COA CARBOXYLASE 1,Gm738,RP23-123O10.1	acetyl-CoA carboxylase alpha	ACACA	1.395		Cytoplasm	enzyme			31	107476	60581
SAT1	AA617398,Ab2-402,DC21,KFSD,KFSDX,RP23-440J5.9,SAT,Spermidine supermine N1-acetyltransferase,Spermidine/spermine N1-acetyl transferase,SSAT,SSAT-1	spermidine/spermine N1-acetyltransferase 1	SAT1	1.394		Cytoplasm	enzyme	Diagnosis		6303	20229	302642
KDELR2	1110007A14Rik,ELP-1,ERD2.2	KDEL (Lys-Asp-Glu-Leu) endoplasmic reticulum protein retention receptor 2	KDELR2	1.394		Cytoplasm	transporter			11014	66913	304290
CCL19	CCR7 LIGAND,CKb11,ELC,ENSMUSG00000072143,ENSMUSG00000078736,ENSMUSG00000078738,exodus-3,Gm12407,Gm13309,Gm2023,Gm2442,Gm2457,Gm2564,LOC100043918,LOC100043921,MGC34433,MIP-3B,MIP3 BETA,OTTMUSG00000006698,OTTMUSG00000011357,RP11-195F19.11-003,SCYA19	chemokine (C-C motif) ligand 19	CCL19	1.394		Extracellular Space	cytokine	Diagnosis,Disease Progression,Prognosis,Unspecified Application		6363	100039848|100043918|100039824|100039789|100040035|100039053|24047|100043921|100039973	362506
MGST1	1500002K10Rik,Glutathione s-transferase 1,Gst,GST12,MGST,MGST-I,MICROSOMAL GT	microsomal glutathione S-transferase 1	MGST1	1.393		Cytoplasm	enzyme			4257	56615	171341
FKBP5	AIG6,D17Ertd592e,Dit1,FKBP51,Fkbp51/54,FKBP54,P54,PPIase,Ptg-10,RP23-23B10.1,RP3-340B19.6	FK506 binding protein 5	FKBP5	1.392		Nucleus	enzyme			2289	14229	361810
KLF6	Aa1017,AI448727,BCD1,C86813,CBA1,COPEB,CPBP,Erythropoietin 1,FM2,FM6,GBF,Ierepo1,IEREPO3,KRUPPEL LIKE ZINC FINGER PROTEIN ZF9,PAC1,PROTO-ONCOGENE BCD,Proto-oncogene BCD1,R75280,RP11-184A2.1,ST12,ZF9	Kruppel-like factor 6	KLF6	1.392		Nucleus	transcription regulator			1316	23849	58954
SNORD13	RNU13,U13	small nucleolar RNA, C/D box 13	SNORD13	1.392	20	unknown	other			692084
C4B (includes others)	C4,C4-1,C4-2,C4A,C4A2,C4A3,C4A4,C4A6,C4B1,C4B12,C4B2,C4B3,C4B5,C4d,C4F,C4l,C4S,CH,CO4,CPAMD2,CPAMD3,DADB-112B14.11,DADB-112B14.11-001,DAMC-258G8.6,FLJ60561,LOC100293534,LOC100507685,LOC100509001,MGC164979,RG,SLP,Slp-w7,Ss	complement component 4B (Chido blood group)	C4A	1.391		Extracellular Space	other	Efficacy		720|100293534|721	625018|12268	24233|406161
SLC12A2	9330166H04Rik,BSC,BSC2,mBSC2,Na-k-cl cotransporter,NKCC1,sy-ns	solute carrier family 12 (sodium/potassium/chloride transporters), member 2	SLC12A2	1.39		Plasma Membrane	transporter		bumetanide	6558	20496	83629
TOP2A	DNA TOPOISOMERASE II ALPHA,RP23-333D2.5,TOP2,TOPO II,TOPO2 ALPHA,TOPOISOMERASE II ALPHA,TP2A	topoisomerase (DNA) II alpha 170kDa	TOP2A	1.388		Nucleus	enzyme	Diagnosis,Efficacy,Response to Therapy	novobiocin, etoposide, CPI-0004Na, pixantrone, becatecarin, elsamitrucin, AQ4N, BN 80927, tafluposide, mitoxantrone, norfloxacin, dexrazoxane, tirapazamine, TAS-103, gatifloxacin, valrubicin, gemifloxacin, nemorubicin, nalidixic acid, epirubicin, doxorubicin, daunorubicin	7153	21973	360243
SLC2A3	AA408729,AL023014,AL024341,AU040424,C78366,Glucose transporter 3,GLUT1,GLUT3	solute carrier family 2 (facilitated glucose transporter), member 3	SLC2A3	1.384		Plasma Membrane	transporter	Efficacy		6515	20527	25551
EGF (includes EG:13645)	AI790464,EGF-1,HB-EGF,HOMG4,URG	epidermal growth factor	EGF	1.383		Extracellular Space	growth factor	Diagnosis,Efficacy,Prognosis,Response to Therapy,Unspecified Application		1950	13645	25313
CCNG1	AI314029,CCNG,CYCG,CYCLIN G,CYCLIN G1,RP23-382C18.1	cyclin G1	CCNG1	1.382		Nucleus	other			900	12450	25405
REPS2	POB1,Reps2-ps1,RGD1561642,RP11-2K15.3	RALBP1 associated Eps domain containing 2	REPS2	1.382		Cytoplasm	other			9185	194590	363466
ALCAM	AI853494,ALCAM isoform 1,BEN,CD166,DM-GRASP,FLJ38514,HB2,HCA,MEMD,MGC71733,MuSC,SC1	activated leukocyte cell adhesion molecule	ALCAM	1.382		Plasma Membrane	other	Prognosis		214	11658	79559
ODZ1	LOC683585,ODZ, ODD OZ/TEN-M HOMOLOG 3,Odz2,ODZ3,RGD1561678,RP23-91L2.1,RP5-1052M9.2,TCAP-1,TEN-M1,TNM,TNM1	odz, odd Oz/ten-m homolog 1 (Drosophila)	ODZ1	1.38		Plasma Membrane	peptidase			10178	23963	298168
BCAM	1200005K12Rik,AU,CD239,Gplu,LU,LUTHERAN,Lutheran blood group,MSK19	basal cell adhesion molecule (Lutheran blood group)	BCAM	1.38		Plasma Membrane	transmembrane receptor	Diagnosis		4059	57278	78958
SOAT1	8430426K15RIK,ACACT,ACAT,ACAT-1,Acyl-Coenzyme A Cholesterol Acyltransferase,ald,AW550831,RP11-215I23.1,RP11-215I23.2,SOAT,STAT,Sterol O-acyltransferase 1	sterol O-acyltransferase 1	SOAT1	1.38		Cytoplasm	enzyme	Unspecified Application	pactimibe	6646	20652	81782
SEPP1	AU018766,D15Ucla1,SELENOPROTEIN P,SELP,SEP	selenoprotein P, plasma, 1	SEPP1	1.379		Extracellular Space	other			6414	20363	29360
SLC9A2	2210416H12RIK,4932415O19,4932415O19Rik,AV333884,NHE2	solute carrier family 9 (sodium/hydrogen exchanger), member 2	SLC9A2	1.379		Plasma Membrane	transporter			6549	226999	24783
MICALCL	4921517J23RIK,Ebitein1,FLJ14966,mCG 13320,RSB-11-77	MICAL C-terminal like	MICALCL	1.378		Cytoplasm	other			84953	100504195	293180
BMPR1B	Acvrlk6,AI385617,ALK-6,AV355320,BMPR-IB,CDw293,CFK-43a,SKR6	bone morphogenetic protein receptor, type IB	BMPR1B	1.374		Plasma Membrane	kinase	Unspecified Application		658	12167	310914
TOX3	500-9,BC052044,C230068E13,CAGF9,TNRC9	TOX high mobility group box family member 3	TOX3	1.373		unknown	other			27324	244579	291908
ICA1	ICA69,ICAp69	islet cell autoantigen 1, 69kDa	ICA1	1.373		Cytoplasm	other	Unspecified Application		3382	15893	81024
PPM1H	A430075L18RIK,ARHCL1,C030002B11RIK,NERPP-2C,URCC2	protein phosphatase, Mg2+/Mn2+ dependent, 1H	PPM1H	1.372		unknown	phosphatase			57460	319468	314897
GPNMB	DC-HIL,HGFIN,ipd,NMB,Osteoactivin,UNQ1725/PRO9925	glycoprotein (transmembrane) nmb	GPNMB	1.372		Plasma Membrane	enzyme	Efficacy		10457	93695	113955
SLC7A11	9930009M05RIK,AI451155,CCBR1,CYSTEINE GLUATAMINE TRANSPORTER,sut,xCT	solute carrier family 7 (anionic amino acid transporter light chain, xc- system), member 11	SLC7A11	1.372		Plasma Membrane	transporter			23657	26570	310392
SLC44A4	2210409B01RIK,C6ORF29,Choline transporter 4,CTL4,DAAP-66K18.1,NG22	solute carrier family 44, member 4	SLC44A4	1.372		Plasma Membrane	transporter			80736	70129	294255
RAPGEF4	1300003D15Rik,5730402K07Rik,6330581N18RIK,CAMP-GEFII,CAMPS,CGEF2,EPAC2,mKIAA4040,Nbla00496,RP23-386I18.1	Rap guanine nucleotide exchange factor (GEF) 4	RAPGEF4	1.369		Cytoplasm	other			11069	56508	252857
PPP3CA	2900074D19Rik,AI841391,AW413465,Calcineurin,Calcineurin A Alpha,CALN,CALNA,CALNA1,CCN1,CN,CnA,CnA-alpha,CNA1,MGC106804,Pp2b Subunit A,PP2B-A ALPHA,PPP2B,PPP3CA alpha isoform	protein phosphatase 3, catalytic subunit, alpha isozyme	PPP3CA	1.369		Cytoplasm	phosphatase		ISAtx-247, tacrolimus, pimecrolimus, cyclosporin A	5530	19055	24674
PTPLB	6330408J20Rik,AI255777,AI481689,HACD2,LOC201562,Protein tyrosin phosphatase-like member b	protein tyrosine phosphatase-like (proline instead of catalytic arginine), member b	PTPLB	1.368		Cytoplasm	phosphatase			201562	70757	288058
UGT2B4	1300012D20RIK,2B1,HLUG25,Hyodeoxycholic acid,Udp glucuronosyl transferase,UDPGT2B4,UDPGTH1,UDPGTR2,Ugt2b1,UGT2B11,Ugt2b17	UDP glucuronosyltransferase 2 family, polypeptide B4	UGT2B4	1.367		Cytoplasm	enzyme			7363	71773	286954
XBP1 (includes EG:140614)	D11Ertd39e,Hepatocarcinogenesis-related transcription factor,HTF,RP23-288K19.1,Sxbp-1,TREB-5,XBP1 mRNA,XBP2	X-box binding protein 1	XBP1	1.366		Nucleus	transcription regulator			7494	22433	289754
STEAP1	2410007B19Rik,PRSS24,STEAP,tcag7.1170	six transmembrane epithelial antigen of the prostate 1	STEAP1	1.366		Plasma Membrane	transporter			26872	70358	297738
IDO1	IDO,IFN GAMMA INDUCIBLE INDOLEAMINE 2-3 DIOXYGENASE,INDO,INDOLE 2,3 DIOXYGENASE,INDOLEAMINE 2,3 DIOXYGENASE	indoleamine 2,3-dioxygenase 1	IDO1	1.366		Cytoplasm	enzyme	Diagnosis,Disease Progression,Prognosis,Response to Therapy		3620	15930	66029
ABHD2	2210009N18Rik,ABHYDROLASE DOMAIN CONTAINING 2,HS1-2,LABH2,PHPS1-2	abhydrolase domain containing 2	ABHD2	1.365		unknown	enzyme			11057	54608	293050
XPOT	1110004L07RIK,3110065H13Rik,AI452076,C79645,EXPORTIN(TRNA),EXPORTIN-T,tRNA exportin,XPO3	exportin, tRNA (nuclear export receptor for tRNAs)	XPOT	1.365		Nucleus	other			11260	73192	314879
TMC5	4932443L08Rik,AU016085,SAYY8238,UNQ8238/PRO33604	transmembrane channel-like 5	TMC5	1.365		unknown	other			79838	74424	365360
PPP1R9A	2810430P21RIK,4930518N04Rik,5330407E15,A230094E16Rik,BB181831,mKIAA1222,NEURABIN I,Neurabin1,NRB1,NRBI	protein phosphatase 1, regulatory subunit 9A	PPP1R9A	1.364		unknown	other			55607
GZMK	GraK,Granzyme 3,GRANZYME K,NK-tryptase-2,TRYP2	granzyme K (granzyme 3; tryptase II)	GZMK	1.363		Cytoplasm	peptidase	Prognosis		3003	14945	29165
MIA3	9130229H14RIK,A930039G15RIK,ARNT,AU022327,B230399H06Rik,C129 reactive peptide,C80126,D320,FLJ39207,Gm1525,KIAA0268,RP11-378J18.4,TANGO,TANGO1,UNQ6077	melanoma inhibitory activity family, member 3	MIA3	1.362		Cytoplasm	other			375056	338366
GAS5 (includes EG:14455)	LOC348531,NCRNA00030,SNHG2	growth arrest-specific 5 (non-protein coding)	GAS5	1.36		unknown	other			60674	14455	81714
ALDH3B2	1700055N04RIK,ALDH8,LOC688371,LOC688778	aldehyde dehydrogenase 3 family, member B2	ALDH3B2	1.36		unknown	enzyme			222	73458	688778
FBP1	F1:6 biphosphatase,FBP,Fbp-2,FBP3,FBPase1,Fdp,Fructose biphosphatase,FRUCTOSE-BIPHOSPHATASE 1,RP11-342C23.1	fructose-1,6-bisphosphatase 1	FBP1	1.359		Cytoplasm	phosphatase			2203	14121	24362
ADRB2	ADRB2R,ADRBR,Adrenergic Receptor Beta 2,B2AR,BADM,BAR,BETA 2 ADRENERGIC RECEPTOR,Beta-2 adrenoceptor,Beta-2 receptor,BETA2-AR,Gpcr7	adrenergic, beta-2-, receptor, surface	ADRB2	1.358		Plasma Membrane	G-protein coupled receptor	Diagnosis,Efficacy,Unspecified Application	articaine/epinephrine, bupivacaine/epinephrine, carteolol, dipivefrin, meluadrine, epinephrine/prilocaine, epinephrine/lidocaine, KUR 1246, KUL 7211, arformoterol, indacaterol, PYM-50018, budesonide/formoterol, nebivolol, formoterol/mometasone furoate, fluticasone/salmeterol, ipratropium/albuterol, carvedilol, ephedrine, guanethidine, levalbuterol, propranolol, pindolol, esmolol, metoprolol, salm…	154	11555	24176
CREB3L4	1700012K17Rik,5330432F22Rik,AIBZIP,ATCE1,AV040530,AV258827,CREB3,CREB4,hJAL,JAL,mJAL,RP11-422P24.8,TISP40,Tisp40alpha,Tisp40beta	cAMP responsive element binding protein 3-like 4	CREB3L4	1.358		Nucleus	transcription regulator			148327	78284	310616
JUNB	AP-1,Jun-B Oncogene	jun B proto-oncogene	JUNB	1.358		Nucleus	transcription regulator	Response to Therapy		3726	16477	24517
CREB3L1	OASIS,PSEC0238,RP23-37B7.1	cAMP responsive element binding protein 3-like 1	CREB3L1	1.357		Nucleus	transcription regulator	Unspecified Application		90993	26427	362165
ESRP1	2210008M09Rik,A630065D16,BC031468,FLJ20171,RBM35A,RGD1560481,RMB35A,RP23-322G9.1	epithelial splicing regulatory protein 1	ESRP1	1.357		Nucleus	other			54845	207920	500409
CXCL9	BB139920,CMK,crg-10,Humig,MGC105312,MIG,MuMIG,SCYB9	chemokine (C-X-C motif) ligand 9	CXCL9	1.357		Extracellular Space	cytokine	Diagnosis,Efficacy,Unspecified Application		4283	17329	246759
NRIP1	6030458L20Rik,8430438I05RIK,9630050P12,AA959574,AW456757,NUCLEAR FACTOR RECEPTOR INTERACTING PROTEIN 140,RIP140	nuclear receptor interacting protein 1	NRIP1	1.356		Nucleus	transcription regulator			8204	268903	304157
TMEM2	3110012M15Rik,KIAA1412,MGC102198,mKIAA1412,RP11-52I12.1	transmembrane protein 2	TMEM2	1.356		unknown	other			23670	83921	309400
PLCB4	A930039J07RIK,AI854601,Beta4aa,C230058B11RIK,PI-PLC,Plc beta4,RATBETA4AA,RP23-7A19.1,RP4-811H13.1	phospholipase C, beta 4	PLCB4	1.356		Cytoplasm	enzyme			5332	18798	25031
TMEM87B	2610301K12RIK,2810431I02Rik,AU014804,FLJ14681,RGD1307907,RP23-30M20.3	transmembrane protein 87B	TMEM87B	1.356	21	unknown	other			84910	72477	362212
SLC13A3	NADC3,RP1-257E24.1,RP23-395E18.3,SDCT2	solute carrier family 13 (sodium-dependent dicarboxylate transporter), member 3	SLC13A3	1.356	3	Plasma Membrane	transporter			64849	114644	64846
STAP1	AI586015,BRDG1,RGD1311584	signal transducing adaptor family member 1	STAP1	1.355		Cytoplasm	other			26228	56792	305269
KLF4	EZF,GKLF,RP11-150J11.1,RP23-322L22.2,Zie	Kruppel-like factor 4 (gut)	KLF4	1.355		Nucleus	transcription regulator			9314	16600	114505
SMS	AI427066,ENSMUSG00000067829,Gm14680,Gy,gyro,MRSR,OTTMUSG00000017637,RP23-22J3.3,SPERMIDINE AMINOPROPYLTRANSFERASE,Spermine synthase,SpmST,SPMSY,SpS,SRS	spermine synthase	SMS	1.355		Cytoplasm	enzyme			6611	671878|20603
LEF1	3000002B05,AI451430,DKFZp586H0919,FLJ46390,LEF,TCF/LEF,TCF10,TCF1ALPHA,TCF7L3	lymphoid enhancer-binding factor 1	LEF1	1.353		Nucleus	transcription regulator			51176	16842	161452
EBF2	COE2,D14Ggc1e,Mmot1,O/E-3,OE-3	early B-cell factor 2	EBF2	1.35	13	Nucleus	other			64641	13592	361060
RNU5E-1	RNU5E,U5E	RNA, U5E small nuclear 1	RNU5E	1.349		unknown	other			26829
HOOK1	A930033L17Rik,azh,h-hook1,HK1,RP23-80B16.4	hook homolog 1 (Drosophila)	HOOK1	1.349		Cytoplasm	other			51361	77963	313370
DHRS2	HEP27,SDR25C1,SHORT CHAIN ALCOHOL DEHYDROGENASE FAMILY MEMBER	dehydrogenase/reductase (SDR family) member 2	DHRS2	1.348		Nucleus	enzyme			10202
SLCO1A2	AI785519,Brain digoxin carrier,OATP,OATP-A,OATP1A2,OATP1A4,OATP2,Organic anion transporting polypeptide 5,SLC21A3,SLC21A5,SLCO1A3,SLCO1A4	solute carrier organic anion transporter family, member 1A2	SLCO1A2	1.348		Plasma Membrane	transporter			6579	28250	170698
FRK	BSK,BSK/IYK,C85044,GTK,PTK5,RAK	fyn-related kinase	FRK	1.348		Nucleus	kinase			2444	14302	79209
HSP90B1	ECGP,ENDOPLASMIN,ERP99,FLJ22209,GP96,GRP94,HSP GP96 PRECURSOR,HSP96,TA-3,TARG2,TRA1	heat shock protein 90kDa beta (Grp94), member 1	HSP90B1	1.346		Cytoplasm	other		17-dimethylaminoethylamino-17-demethoxygeldanamycin, IPI-504, cisplatin	7184	22027	362862
PRKRIR	2900052B10Rik,DAP4,P52,P52rIPK,P58INK,Rpkrir,THAP0	protein-kinase, interferon-inducible double stranded RNA dependent inhibitor, repressor of (P58 repressor)	PRKRIR	1.346		Nucleus	other			5612	72981	308845
ECT2	AI528536,ARHGEF31,FLJ10461,MGC138291,mKIAA4037	epithelial cell transforming sequence 2 oncogene	ECT2	1.345		Nucleus	other	Disease Progression		1894	13605	361921
SLC2A12	GLUT12,GLUT8	solute carrier family 2 (facilitated glucose transporter), member 12	SLC2A12	1.345		Plasma Membrane	transporter			154091	353169	308028
EZH2	EHZ2,ENX-1,Enx1h,EZH1,KMT6,KMT6A,mKIAA4065	enhancer of zeste homolog 2 (Drosophila)	EZH2	1.344		Nucleus	transcription regulator	Diagnosis,Disease Progression,Efficacy,Prognosis		2146	14056	312299
PPFIA2	5330438O12,B230207K17RIK,E130120L08RIK,Liprin alpha2,mKIAA4112	protein tyrosine phosphatase, receptor type, f polypeptide (PTPRF), interacting protein (liprin), alpha 2	PPFIA2	1.344		Plasma Membrane	phosphatase			8499	327814	362876
SLC35A3	2310050P13Rik	solute carrier family 35 (UDP-N-acetylglucosamine (UDP-GlcNAc) transporter), member A3	SLC35A3	1.344		Cytoplasm	transporter			23443	229782	310808
C17orf28	C630004H02RIK,DMC1,Hid1,RGD1311422,RP23-117K15.8	chromosome 17 open reading frame 28	C17orf28	1.343		Plasma Membrane	other			283987	217310	287822
PTPN13	AI324989,FAP-1,FAS-ASSOCIATED PHOSPHATASE,Fas-associated phosphatase-1,hPTP1E,PNP1,PROTEIN TYROSINE PHOSPHATASE1E,ptp,PTP-BAS,PTP-BAS5E,PTP-BL,PTP1E,PTPL1,PTPLE,Ptpri,RIP	protein tyrosine phosphatase, non-receptor type 13 (APO-1/CD95 (Fas)-associated phosphatase)	PTPN13	1.343		Cytoplasm	phosphatase			5783	19249	498331
CD69	5830438K24Rik,AI452015,AIM,BL-AC/P26,CD69 ANTIGEN,CLEC2C,EA1,GP32/28,MLR-3,VEA	CD69 molecule	CD69	1.342		Plasma Membrane	transmembrane receptor	Efficacy		969	12515	29187
RAB17	AW413472,RGD1562478	RAB17, member RAS oncogene family	RAB17	1.341		Cytoplasm	enzyme			64284	19329	503269
CCL18	AMAC-1,CC chemokine PARC,CKb7,DC-CK1,DCTACTIN,MIP-4,PARC,Pulmonary and Activation-Regulated Chemokine,SCYA18	chemokine (C-C motif) ligand 18 (pulmonary and activation-regulated)	CCL18	1.34		Extracellular Space	cytokine	Efficacy,Safety		6362
RGS1	1R20,BL34,IER1,IR20	regulator of G-protein signaling 1	RGS1	1.339		Plasma Membrane	other			5996	50778	54289
MYB	AI550390,C-MYB,c-myb CDS,efg,M16449,RGD1560020 predicted,RP1-32B1.1	v-myb myeloblastosis viral oncogene homolog (avian)	MYB	1.338		Nucleus	transcription regulator			4602	17863	498982
PTPRC	B220,CD45,CD45R,GP180,L-CA,loc,LY5,Lyt-4,Ox1,RP11-553K8.4,RT7,T200	protein tyrosine phosphatase, receptor type, C	PTPRC	1.338		Plasma Membrane	phosphatase	Diagnosis,Efficacy,Unspecified Application		5788	19264	24699
ITPR2	AI649341,CH25-20L19.1,INSP3R TYPE2,InsP3R-2,InsP3R-5,Ip3 Receptor Type 2,IP3R2,Ip3r5,ITPR2 isoform 1,ITPR5,LOC330445	inositol 1,4,5-trisphosphate receptor, type 2	ITPR2	1.338		Cytoplasm	ion channel			3709	16439	81678
NEDD4L	1300012C07Rik,hNEDD4-2,KIAA0439,NEDD4-2,NEDD4.2,Nedd4b,RSP5	neural precursor cell expressed, developmentally down-regulated 4-like	NEDD4L	1.336		Cytoplasm	enzyme			23327	83814	291553
ACLY	A730098H14RIK,ACL,ATP CITRATE LYASE,ATPCL,AW538652,Cce,CITRATE LYASE,CLATP,MGC124629	ATP citrate lyase	ACLY	1.336		Cytoplasm	enzyme	Unspecified Application		47	104112	24159
DDAH1	2410006N07Rik,2510015N06Rik,AI987801,AW050362,DDAH,Ddahi,Dimethylargininase,N-GN-G-dimethylarginine dimethylaminohydrolase,RP4-621F18.1	dimethylarginine dimethylaminohydrolase 1	DDAH1	1.336		Cytoplasm	enzyme			23576	69219	64157
UBE2J1	0710008M05Rik,1110030I22RIK,CGI-76,HSPC153,HSPC205,HSU93243,Ncube,NCUBE-1,RP23-12I24.8,UBC6,UBC6E,Ubc6p	ubiquitin-conjugating enzyme E2, J1, U	UBE2J1	1.335		Cytoplasm	enzyme			51465	56228	297961
IMPA1	2610002K09Rik,2900059K10RIK,AI325909,IMP,IMPA,Myoinositol 1 (or 4)-monophosphatase	inositol(myo)-1(or 4)-monophosphatase 1	IMPA1	1.335		Cytoplasm	phosphatase			3612	55980	83523
OAS2	2'5' OLIGOADENYLATE SYNTHETASE2,Oasl11,P69	2'-5'-oligoadenylate synthetase 2, 69/71kDa	OAS2	1.334		Cytoplasm	enzyme			4939	246728	363938
ZNF614	FLJ21941	zinc finger protein 614	ZNF614	1.333		unknown	other			80110
ATP2C1	1700121J11Rik,ATP2C1A,AW061228,BCPM,D930003G21Rik,HHD,hSPCA1,HUSSY-28,PMR1,SPCA,SPCA1	ATPase, Ca++ transporting, type 2C, member 1	ATP2C1	1.333		Cytoplasm	transporter			27032	235574	170699
GALNT3	GALNAC-T3,HFTC,HHS,Ppgantase t3,RP23-306G16.2	UDP-N-acetyl-alpha-D-galactosamine:polypeptide N-acetylgalactosaminyltransferase 3 (GalNAc-T3)	GALNT3	1.332		Cytoplasm	enzyme	Disease Progression		2591	14425	366061
PKIB	cAMP-Dependent Protein Kinase Inhibitor,cAMP-Dependent Protein Kinase Inhibitor 2,PKIBETA,PKINH,PRKACN2,RATPKINH,RP11-95G17.1	protein kinase (cAMP-dependent, catalytic) inhibitor beta	PKIB	1.332		unknown	other			5570	18768	24678
MCL1	AW556805,bcl2-L-3,EAT,MCL1-ES,mcl1/EAT,MCL1L,MCL1S,MGC104264,MGC1839,TM	myeloid cell leukemia sequence 1 (BCL2-related)	MCL1	1.332		Cytoplasm	transporter	Efficacy,Prognosis		4170	17210	60430
UTRN	AA589569,DMDL,DRP,DRP1,G-utrophin,RP11-352E13.1,UTROPHIN	utrophin	UTRN	1.331		Plasma Membrane	transmembrane receptor			7402	22288	25600
PPAT	5730454C12RIK,AA408689,AA675351,AI507113,ATASE,C79945,GPAT,PRAT	phosphoribosyl pyrophosphate amidotransferase	PPAT	1.331		Cytoplasm	enzyme		6-mercaptopurine, thioguanine, azathioprine	5471	231327	117544
PIK3AP1	1810044J04Rik,BCAP,RP11-34E5.3	phosphoinositide-3-kinase adaptor protein 1	PIK3AP1	1.331		Cytoplasm	other			118788	83490	294048
ARL5B	4930587A11Rik,ARL8,AW146430	ADP-ribosylation factor-like 5B	ARL5B	1.331		unknown	enzyme			221079	75869	364788
PRDX4	AOE 37-2,PRX-4,Prx-IV,RP23-395K13.3,TRANK	peroxiredoxin 4	PRDX4	1.331	9	Cytoplasm	enzyme			10549	53381	85274
LCLAT1	1AGPAT8,AGPAT8,AI181996,ALCAT1,FLJ37965,Gm91,HSRG1849,LYCAT,Mlcl at,RGD1565906,RP23-294D3.1,UNQ1849,UNQ1849/PRO3579	lysocardiolipin acyltransferase 1	LCLAT1	1.331		Cytoplasm	enzyme			253558	225010	362702
EIF2AK1	EHSIF2A KINASE,HCR,HRI,PRO1362	eukaryotic translation initiation factor 2-alpha kinase 1	EIF2AK1	1.329		Cytoplasm	kinase			27102	15467	27137
RPL39 (includes EG:25347)	2810465O16Rik,L39,RP23-43O20.1	ribosomal protein L39	RPL39	1.329		Cytoplasm	other			6170	67248	25347
EIF4EBP1	4E-BP1,4EBP,AA959816,BP-1,Eukaryotic translation initiation factor 4e binding protein 1,PHAS-I,PHAS1	eukaryotic translation initiation factor 4E binding protein 1	EIF4EBP1	1.329		Cytoplasm	translation regulator	Efficacy,Prognosis		1978	13685	116636
NNMT	NICOTINAMIDE N-METHYLTRANSFERASE	nicotinamide N-methyltransferase	NNMT	1.328		Cytoplasm	enzyme	Unspecified Application		4837	18113	300691
ENC1	CCL28,ECTODERMAL-NEURAL CORTEX 1,KLHL35,KLHL37,NRPB,PIG10,TP53I10	ectodermal-neural cortex 1 (with BTB-like domain)	ENC1	1.327		Nucleus	peptidase			8507	13803	294674
SMOX	B130066H01RIK,C20orf16,CYCLIN G1 INTERACTING,PAO,PAO-1,PAOH1,Polyamine oxidase 1,RP23-442K11.1,RP4-779E11.4,SMO,Spermine oxidase	spermine oxidase	SMOX	1.326		Cytoplasm	enzyme			54498	228608	308652
E2F5	AU024671	E2F transcription factor 5, p130-binding	E2F5	1.325		Nucleus	transcription regulator			1875	13559	116651
ZNF577	MGC4400	zinc finger protein 577	ZNF577	1.324		unknown	other			84765
KLHL23	C130068N17RIK,DITHP,FLJ37812,FLJ41460,MGC22679,MGC2610,RGD1307166,RP23-174C9.8	kelch-like 23 (Drosophila)	KLHL23	1.324	6	unknown	other			151230	277396	311114
NUP210	9830001L10,AI836801,FLJ22389,Gp120,gp190,GP210,KIAA0906,POM210,PSEC0245	nucleoporin 210kDa	NUP210	1.323		Nucleus	transporter			23225	54563	58958
INPP4B	E130107I17RIK,IPP4P2A,MGC132014	inositol polyphosphate-4-phosphatase, type II, 105kDa	INPP4B	1.321		unknown	phosphatase			8821	234515	116699
CGREF1	1110004G24Rik,AW045201,CGR11	cell growth regulator with EF-hand domain 1	CGREF1	1.321		Extracellular Space	other			10669	68567	245918
SERPINA1	A1-PI,A1A,A1AT,AAT,AAT2,AI118301,ALPHA 1 PROTEINASE INHIBITOR,Alpha at1,Alpha-1-antiproteinase,Alpha-1-antitrypsin,Alpha-1-antitrypsin isomer 1,Alpha-1-antitrypsin isomer 2,ALPHA1 AT,ALPHA1 PROTEASE INHIBITOR,alpha1-PI,ANTITRYPSIN,D12Ucla2,Dom1,Dom2,Dom4,Dom5,PI,PI1,PI2,Pi3,PI4,PI5,PI6,Pre-1,PRO0684,PRO2275,proteinase inhibitor (human), alpha1,Serine protease inhibitor 1-2,SERPINA1A,SERPINA1B,Ser…	serpin peptidase inhibitor, clade A (alpha-1 antiproteinase, antitrypsin), member 1	SERPINA1	1.321		Extracellular Space	other	Diagnosis,Disease Progression,Unspecified Application		5265	20703|20704|20702|20701|20700	24648
MS4A1	AA960661,B1,Bp35,CD20,CVID5,Fcer1b,LEU-16,Ly-44,MS4A2,S7	membrane-spanning 4-domains, subfamily A, member 1	MS4A1	1.321		Plasma Membrane	other	Diagnosis,Efficacy,Prognosis	tositumomab, rituximab, ofatumumab, veltuzumab, afutuzumab, ibritumomab tiuxetan	931	12482	309217
THBS1	RP23-234E8.1,tbsp1,THBS,THROMBOSPONDIN-1,TS-1,TSP,TSP-1	thrombospondin 1	THBS1	1.321		Extracellular Space	other	Diagnosis,Efficacy,Prognosis		7057	21825	445442
MICAL2	5330438E18RIK,9530064J02,KIAA0750,MICAL2PV1,MICAL2PV2,mKIAA0750,RGD1311773	microtubule associated monoxygenase, calponin and LIM domain containing 2	MICAL2	1.32		Cytoplasm	other			9645	320878	365352
GFPT1	2810423A18RIK,AI324119,AI449986,GFA,GFAT,GFAT 1,GFAT1m,GFPT	glutamine--fructose-6-phosphate transaminase 1	GFPT1	1.32		Cytoplasm	enzyme			2673	14583	297417
SLC2A14	GLUT14,SLC2A3P3	solute carrier family 2 (facilitated glucose transporter), member 14	SLC2A14	1.32		unknown	transporter			144195
ADRB1	ADRB1R,Adrenergic Receptor Beta 1,B1AR,BETA-AR,BETA1 ADRENERGIC RECEPTOR,BETA1-ADRENORECEPTOR,BETA1AR,RATB1AR,RHR,Î²-AR,Î²1AR,Î²2-AR	adrenergic, beta-1-, receptor	ADRB1	1.32		Plasma Membrane	G-protein coupled receptor	Prognosis,Unspecified Application	articaine/epinephrine, bupivacaine/epinephrine, carteolol, dipivefrin, epinephrine/prilocaine, epinephrine/lidocaine, KUL 7211, PYM-50018, nebivolol, bisoprolol/hydrochlorothiazide, carvedilol, ephedrine, guanethidine, levalbuterol, propranolol, betaxolol, pindolol, esmolol, atenolol, metoprolol, dorzolamide/timolol, levobetaxolol, fluoxetine/olanzapine, hydrochlorothiazide/metoprolol, atenolol/c…	153	11554	24925
SRPRB	AA409543,Ab2-417,APMCF1,Ba1-667,Cc1-8,LOC100503658,PSEC0230,Signal recognition particle receptor, B subunit,SR-beta	signal recognition particle receptor, B subunit	SRPRB	1.32		Cytoplasm	other			58477	20818	300965
PROS1	AW214361,PROS,PROSP,PROTEIN S,PS21,PS22,PS23,PS24,PS25,PSA,S-PROTEIN	protein S (alpha)	PROS1	1.32		Extracellular Space	other	Diagnosis		5627	19128	81750
SLIT1	MEGF4,MGC164811,mKIAA0813,SLIL1,SLIT3	slit homolog 1 (Drosophila)	SLIT1	1.32		Extracellular Space	other			6585	20562	65047
GALNT12	9130206E10,A630062B03RIK,CRCS1,FLJ21212,GalNAc-T12,PPGALNACT12,RGD1562001,RP23-337N2.6,UDP-N-acetyl-alpha-D-galactosamine:polypeptide N-acetylgalactosaminyltransferase 12	UDP-N-acetyl-alpha-D-galactosamine:polypeptide N-acetylgalactosaminyltransferase 12 (GalNAc-T12)	GALNT12	1.319		Cytoplasm	enzyme			79695	230145	313233
SULT1C4	ST1C2,SULT1C,SULT1C2	sulfotransferase family, cytosolic, 1C, member 4	SULT1C4	1.319		Cytoplasm	enzyme			27233
B3GAT1	0710007K08Rik,AI846286,CD57,Glcat-i,GLCATP,GLCUATP,glucuronosyltransferase P,HNK-1,LEU7,NK-1	beta-1,3-glucuronyltransferase 1 (glucuronosyltransferase P)	B3GAT1	1.319		Cytoplasm	enzyme			27087	76898	117108
C10orf10	8430408G22RIK,DEPP,FIG,Fseg,LOC500300	chromosome 10 open reading frame 10	C10orf10	1.318		Cytoplasm	other			11067	213393	500300
OR4Q3	c14 5008,C14orf13,HSA6,MOR243-1,Olfr735,Olr735-ps,OR14-3,OR4Q4,RGD1561412	olfactory receptor, family 4, subfamily Q, member 3	OR4Q3	1.318		Plasma Membrane	G-protein coupled receptor			441669	257909	498490
ZBTB10	4832414A18,AU021107,RINZF,RINZFC	zinc finger and BTB domain containing 10	ZBTB10	1.316		Nucleus	other			65986	229055	80338
ATP11A	4930558F19Rik,ATPase, class 1, member h,Atpc1h,ATPIH,ATPIS,AU040868,Ih,RP11-120K24.1,UA20	ATPase, class VI, type 11A	ATP11A	1.316		Plasma Membrane	transporter			23250	50770	306600
PDP1	Gm1024,PDH,PDP,Pdp1c,PDPC,PPM2C,PYRUVATE DEHYDROGENASE,Pyruvate Dehydrogenase Phosphatase 1,RP23-203A12.1	pyruvate dehyrogenase phosphatase catalytic subunit 1	PPM2C	1.316		Cytoplasm	phosphatase			54704	381511	54705
PODXL2	D130074J02RIK,ENDOGLYCAN,PODLX2,RGD1305815,UNQ1861/PRO3742	podocalyxin-like 2	PODXL2	1.316		Plasma Membrane	other			50512	319655	297433
GPR89A/GPR89B	4933412D19RIK,CGI-13,GPHR,GPR89,GPR89A,GPR89B,LOC100508578,RGD1304837,RP11-373C9.3,SH120,UNQ192	G protein-coupled receptor 89B	GPR89A	1.316		Cytoplasm	ion channel			51463|653519	67549	362003
SOX4	AA682046,EVI16,Ire-abp,RP23-262C6.1	SRY (sex determining region Y)-box 4	SOX4	1.315		Nucleus	transcription regulator			6659	20677	364712
USP17L2 (includes others)	DUB-3,DUB1,Dub1a,DUB2,Dub2a,Dub2b,Dub4,Dub6,EG625530,Gm6596,LOC689730,RGD1562061,USP17B,USP17F,USP17L3,USP17L4,Usp17l5,USP17L8	ubiquitin specific peptidase 17-like 2	USP17L4	1.314		unknown	peptidase			645836|645402|392188|377630	384701|13532|381944|625530|13531	689730|293310
CST2	CYSTATIN2	cystatin SA	CST2	1.313		Extracellular Space	other			1470
RET	C-RET,CDHF12,CDHR16,HSCR1,MEN2A,MEN2B,MTC1,PTC,Ret Kinase,RET PROTO-ONCOGENE,RET RECEPTOR,RET-ELE1	ret proto-oncogene	RET	1.312		Plasma Membrane	kinase	Efficacy,Response to Therapy	sunitinib, vandetanib	5979	19713	24716
UCK2	AA407809,AI481316,AU018180,AU020720,DKFZp686M04245,rCG 45945,TSA903,Uck3,UK,UMK,UMPK	uridine-cytidine kinase 2	UCK2	1.312		Cytoplasm	kinase	Unspecified Application		7371	80914	304944
ADAM2	AI323749,CRYN1,CRYN2,CT15,Fertilin beta,FTNB,PH-30,PH-30b,Ph30-beta	ADAM metallopeptidase domain 2	ADAM2	1.31		Plasma Membrane	peptidase			2515	11495	56806
ELOVL5	1110059L23Rik,AI747313,AU043003,dJ483K16.1,Elongase 5,HELO1,RELO1,RP3-483K16.1	ELOVL fatty acid elongase 5	ELOVL5	1.31		Cytoplasm	enzyme			60481	68801	171400
HIPK2	1110014O20RIK,B230339E18RIK,DKFZp686K02111,FLJ23711,LOC100505582,LOC653052,PRO0593,Stank	homeodomain interacting protein kinase 2	HIPK2	1.309		Nucleus	kinase			28996	15258	362342
CASD1	C7orf12,CAS1,Cast1,Catalase,Nbla04196	CAS1 domain containing 1	CASD1	1.309		Cytoplasm	enzyme			64921	213819
PCTP	Phosphatidylcholine transfer protein,RP23-453H19.1,STARD2	phosphatidylcholine transfer protein	PCTP	1.309		Cytoplasm	transporter			58488	18559	29510
ANK3	2900054D09RIK,AI314020,AnkG,Ankyrin-3,ANKYRIN-G,RP11-369L1.1	ankyrin 3, node of Ranvier (ankyrin G)	ANK3	1.309		Plasma Membrane	other			288	11735	361833
HSD17B4	17 beta Hydroxy Steroid Dehydrogenase Isoform 4,17-BETA HSD4,17-beta-HSD,17[b]-HSD,Bifunctional protein,D-bifunctional,D-pbe,Dbf,DBP,HD,MFE-2,Mfp-2,MPF-2,NS1-I,perMFE-2,Peroxisomal bifunctional enzyme,Ph,Pmeii,SDR8C1	hydroxysteroid (17-beta) dehydrogenase 4	HSD17B4	1.308		Cytoplasm	enzyme			3295	15488	79244
SOCS3	ATOD4,CIS3,CISH3,Ef10,RP23-268N22.6,Soc3,Sosc3,SSI-3,SUPPRESSOR OF CYTOKINE SIGNALING-3	suppressor of cytokine signaling 3	SOCS3	1.307		Cytoplasm	other	Diagnosis		9021	12702	89829
TMED6	1810015P03RIK,1810018I24Rik,MGC107643,MGC23911,PRO34237,RGD1305260,SPLL9146,UNQ9146/PRO34237	transmembrane emp24 protein transport domain containing 6	TMED6	1.307		Cytoplasm	other			146456	66269	291991
JUN	Activator protein 1,AP-1,API-1,c-Fos,C-JUN,JUNC,LOC100288387,LOC100291417,LOC100293034,RP23-135A21.5,v-Jun,V-jun Avian Sarcoma Virus 17 Oncogene Homolog,V-jun Sarcoma Virus 17 Oncogene Homolog	jun proto-oncogene	JUN	1.306		Nucleus	transcription regulator	Diagnosis,Prognosis		3725	16476	24516
CANT1	5830420C20Rik,APY1H,D11Bwg0554e,DBQD,ENTPD8,RP23-394O9.5,SCAN-1,SHAPY,SRAPY	calcium activated nucleotidase 1	CANT1	1.306		Extracellular Space	enzyme			124583	76025	246272
FPR3	ALX,Ccr12,FMLPY,Fpr-rs1,Fpr-s1,FPRH1,FPRH2,Fprl1,FPRL2,Lxa4r,RGD1566044,RMLP-R-I	formyl peptide receptor 3	FPR3	1.305		Plasma Membrane	G-protein coupled receptor			2359	14294	292413
SMYD2	1110020E07Rik,4930402C15,HSKM-B,KMT3C,RP11-176D17.2,ZMYND14	SET and MYND domain containing 2	SMYD2	1.305		Cytoplasm	enzyme			56950	226830	289372
SLC26A4	DFNB4,EVA,PDS,PENDRIN,TDH2B	solute carrier family 26, member 4	SLC26A4	1.304		Plasma Membrane	transporter			5172	23985	29440
BCAP29	AW208404,BAP29,BCR-ASSOCIATED PROTEIN29	B-cell receptor-associated protein 29	BCAP29	1.302		Cytoplasm	transporter			55973	12033	298943
L3MBTL3	AI481284,MBT-1,RP11-73O6.1	l(3)mbt-like 3 (Drosophila)	L3MBTL3	1.301		Nucleus	other			84456	237339	309550
SPCS3	1810011E08RIK,FLJ22649,LOC681460,PRO3567,SPC22/23,SPC3,UNQ1841/PRO3567,YLR066W	signal peptidase complex subunit 3 homolog (S. cerevisiae)	SPCS3	1.301		Cytoplasm	peptidase			60559	76687	680782
TAOK3	2900006A08RIK,A130052D22,A430105I05Rik,DPK,JIK,MAP3K18	TAO kinase 3	TAOK3	1.301		Cytoplasm	kinase			51347	330177	304530
PXDN	2310075M15RIK,C85409,D2S448,D2S448E,E330004E07,KIAA0230,MG50,mKIAA0230,Perc64,Peroxidasin,PRG2,PXN,VPO,VPO1	peroxidasin homolog (Drosophila)	PXDN	1.301		Extracellular Space	enzyme			7837	69675	554172
EIF4A1	BM-010,DDX2A,EIF-4A,eIF-4A-I,EIF4,Elongation factor 4 alpha,RP23-422L16.20-002	eukaryotic translation initiation factor 4A1	EIF4A1	1.3		Cytoplasm	translation regulator			1973	13681	287436
DAZ1/DAZ4	DAZ,DAZ1,DAZ4,pDP1680,pDP1681,SPGY	deleted in azoospermia 1	DAZ1	1.3		Cytoplasm	translation regulator			57135|1617
EHHADH	1300002P22Rik,BIEN,Bif,BIFUNCTIONAL ENZYME,ECHD,Enoyl-coa hydratase-l-3-hydroxyacyl-coa dehydrogenase,Had,HD,L-bifunctional protein,L-PBE,L-Specific Multifunctional Beta Oxidation,LBFP,LBP,Lmbop,MEF,MFP,MFP1,PBE,PBFE,perMFE-1,Peroxisomal 3,2-enoyl-CoA isomerase,Peroxisomal Bifunctional Enzyme,PPA	enoyl-CoA, hydratase/3-hydroxyacyl CoA dehydrogenase	EHHADH	1.299		Cytoplasm	enzyme			1962	74147	171142
SRSF6	1210001E11Rik,AI314910,AW146126,B52,RP23-206I14.4,SFRS6,SRP55	serine/arginine-rich splicing factor 6	SFRS6	1.299	17	Nucleus	other	Diagnosis		6431	67996	362264
TBC1D30	4930505D03RIK,KIAA0984,LOC100289646,LOC100290170,LOC100292618,RGD1305255	TBC1 domain family, member 30	TBC1D30	1.298		Cytoplasm	other			23329	74694	299824
NEK3	HSPK36,RP11-248G5.5	NIMA (never in mitosis gene a)-related kinase 3	NEK3	1.298		Nucleus	kinase			4752	23954	306576
CHRNA5	AChR alpha5,Acra-5,ALPHA5 ACHR,ALPHA5 NACHR,ALPHA5 NICOTINIC RECEPTOR,LNCR2,MGC124059,MGC124168,nAChR alpha5,sialoprotein	cholinergic receptor, nicotinic, alpha 5	CHRNA5	1.298		Plasma Membrane	transmembrane receptor		ABT-089, isoflurane, mecamylamine, succinylcholine, rocuronium, doxacurium, amobarbital, mivacurium, pipecuronium, rapacuronium, metocurine, atracurium, cisatracurium, acetylcholine, nicotine, D-tubocurarine, arecoline, enflurane, pancuronium, vecuronium	1138	110835	25102
CBX3	HECH,HP1-GAMMA,HP1G,HP1Hs-gamma,M32	chromobox homolog 3	CBX3	1.298		Nucleus	transcription regulator			11335	12417	297093
NR4A2	FAMILY 4 NUCLEAR HORMONE RECEPTOR 2,HZF-3,NOT,NURR1,Nurr2,RNR-1,RP23-271B15.1,TINOR,TINUR	nuclear receptor subfamily 4, group A, member 2	NR4A2	1.298		Nucleus	ligand-dependent nuclear receptor			4929	18227	54278
FNBP1L	2610318I01RIK,AW548221,C1ORF39,FLJ20275,RGD1305386,TOCA1	formin binding protein 1-like	FNBP1L	1.297		unknown	other			54874	214459	310839
PDIA3	ER60,Erp,ERP57,ERP60,ERp61,Glucose Regulated Protein, 58kd,GRP57,GRP58,Hs.308709,HsT17083,Microsomal CPT,Microsomal protease er-60,MTP,P58,PDI,PDI-Q2,PHOSPHOLIPASE C ALPHA,PI-PLC,Pi-plc 1,Plca,PLC[a],Protein disulfide isomerase,RP23-433P19.8	protein disulfide isomerase family A, member 3	PDIA3	1.297		Cytoplasm	peptidase	Diagnosis		2923	14827	29468
FZD5	5330434N09Rik,AI427138,C2orf31,DKFZP434E2135,FZ5,HFZ5,mFz5,MGC141642	frizzled family receptor 5	FZD5	1.297		Plasma Membrane	G-protein coupled receptor	Diagnosis		7855	14367	317674
PMM2	AI585868,C86848,CDG1,CDG1a,CDGS,Phosphomannose Mutase 2	phosphomannomutase 2	PMM2	1.296		Cytoplasm	enzyme			5373	54128	302915
DSC2	ARVD11,AW228162,CDHF2,DG2,DGII/III,DSC2A,Dsc2b,DSC3	desmocollin 2	DSC2	1.296		Plasma Membrane	other	Unspecified Application		1824	13506	291760
SSR3	0610038P07RIK,AL022999,AU022074,AW553833,Signal sequence receptor gamma subunit,Trap gamma,TRAP-complex gamma subunit,TRAPG	signal sequence receptor, gamma (translocon-associated protein gamma)	SSR3	1.296	19	Cytoplasm	other			6747	67437	81784
DAB2	5730435J12Rik,AA960054,AI957090,D15Wsu122e,D630005B22Rik,DOC-2,mCG 144967,p96	disabled homolog 2, mitogen-responsive phosphoprotein (Drosophila)	DAB2	1.295		Plasma Membrane	other			1601	13132	79128
ORM1/ORM2	AGP,Agp-3,AGP-A,AGP-B,AGP-B',AGP1,AGP2,Agpa1,Alpha 1 acid glycoprotein 1,Alpha 1 AGP,Alpha Acid Glycoprotein,Alpha-1-acid glycoprotein-3,alpha1 Acid Glycoprotein,Alpha1 Acid Glycoprotein A,Alpha1 Acid Glycoprotein B,OMD,ORM,ORM1,ORM2,Orm3,OROSOMUCOID 1,RP11-82I1.2,RP11-82I1.3	orosomucoid 1	ORM1	1.294		Extracellular Space	other	Unspecified Application		5005|5004	18405|18407|18406	24614
GREM2	CKTSF1B2,DAND3,FLJ21195,Gremlin2,PRDC,RGD1560008	gremlin 2	GREM2	1.294		Extracellular Space	other			64388	23893	289264
CHRNA2	ACHR,Acra-2,BC011490,nAChR alpha2	cholinergic receptor, nicotinic, alpha 2 (neuronal)	CHRNA2	1.294		Plasma Membrane	transmembrane receptor		ABT-089, ABT 418, isoflurane, mecamylamine, succinylcholine, rocuronium, doxacurium, mivacurium, pipecuronium, rapacuronium, metocurine, atracurium, cisatracurium, acetylcholine, nicotine, D-tubocurarine, arecoline, enflurane, pancuronium, vecuronium	1135	110902	170945
CECR2	2610101O16Rik,2810409N01Rik,GTL4,mKIAA1740,RGD1564182	cat eye syndrome chromosome region, candidate 2	CECR2	1.293		Nucleus	other			27443	330409	500308
TERC	HTR,LOC100133738,mTER,mTR,SCARNA19,TELOMERASE,Ter,TR,TRC3	telomerase RNA component	TERC	1.293		unknown	other	Prognosis		7012	21748
ARRDC3	AI450344,KIAA1376,LRRGT00048,mKIAA1376,TLIMP	arrestin domain containing 3	ARRDC3	1.293		unknown	other			57561	105171	309945
LIFR	A230075M04RIK,AW061234,CD118,GP190,LEUKEMIA INHIBITORY FACTOR RECEPTOR,LIF,LIF RECEPTOR,LIFR ALPHA,LIFR BETA,LIFRÎ²,SJS2,STWS,SWS	leukemia inhibitory factor receptor alpha	LIFR	1.291		Plasma Membrane	transmembrane receptor	Diagnosis		3977	16880	81680
CSRNP1	4931429D10Rik,AXUD1,FAM130B,TAIP-3,URAX1	cysteine-serine-rich nuclear protein 1	CSRNP1	1.291		Nucleus	transcription regulator			64651	215418	363165
CYTIP	A130053M09RIK,AI462064,B3-1,C80816,CASP,Cbp,CYBR,CYTHIP,Cytohesin binding,HE,PSCDBP,RP23-255J22.4,tamalin	cytohesin 1 interacting protein	CYTIP	1.291		Cytoplasm	other			9595	227929	311047
RNF138	2410015A17Rik,2810480D20Rik,HSD-4,NARF,Rsd4,STRIN,Trif,Trif-d	ring finger protein 138	RNF138	1.29		unknown	other			51444	56515	94196
IMPDH2	ENSMUSG00000071041,Gm15210,hCG 2002013,Imp dehydrogenase 2,IMPD,IMPD2,Impdh,IMPDH-II,inosine 5'-phosphate dehydrogenase 2,OTTMUSG00000019498	IMP (inosine 5'-monophosphate) dehydrogenase 2	IMPDH2	1.289		Cytoplasm	enzyme		thioguanine, VX-944, interferon alfa-2b/ribavirin, mycophenolic acid, ribavirin	3615	100042069|23918	301005
POLB	A430088C08RIK,DNA pol beta,DNA POLYMERASE BETA,Pol beta	polymerase (DNA directed), beta	POLB	1.289		Nucleus	enzyme		nelarabine, clofarabine, stavudine, trifluridine, vidarabine, zalcitabine, entecavir	5423	18970	29240
ST14	Epithin,HAI,MATRIPTASE,mCAP3,MT-SP1,PRSS14,SNC19,TADG15,TMPRSS14	suppression of tumorigenicity 14 (colon carcinoma)	ST14	1.288		Plasma Membrane	peptidase			6768	19143	114093
MAPK6	2610021I23RIK,D130053K17Rik,DKFZp686F03189,ERK3,HsT17250,Mapk4,Mapk63,p97MAPK,Prkm4,PRKM6	mitogen-activated protein kinase 6	MAPK6	1.288		Cytoplasm	kinase			5597	50772	58840
CHI3L1	ASRT7,AW208766,Brp39,cartilage glycoprotein-39,CGP-39,Chitinase 3 like 1,GP-39,HC-gp39,HCGP-3P,YKL-40,YYL-40	chitinase 3-like 1 (cartilage glycoprotein-39)	CHI3L1	1.288		Extracellular Space	enzyme	Diagnosis,Efficacy,Prognosis		1116	12654	89824
ESRP2	9530027K23RIK,FLJ21918,PP7059,RBM35B,RGD1310855	epithelial splicing regulatory protein 2	ESRP2	1.288		Nucleus	other			80004	77411	307810
HIST1H1T	dJ221C16.2,H1.3,H1D,H1f3,H1FT,H1s-4,H1t	histone cluster 1, H1t	HIST1H1T	1.286		Nucleus	other			3010	107970	24438
MCOLN2	3300002C04Rik,AI549968,C86638,TRP-ML2	mucolipin 2	MCOLN2	1.286	2	Plasma Membrane	ion channel			255231	68279	292168
ALG6	CDG1C,E230028F23RIK,My046,RP23-35D18.4	asparagine-linked glycosylation 6, alpha-1,3-glucosyltransferase homolog (S. cerevisiae)	ALG6	1.285		Cytoplasm	enzyme			29929	320438	362547
UGT1A1	BILIQTL1,BILIRUBIN UDP-GLUCURONOSYLTRANSFERASE ISOENZYME1,GNT1,HUG-BR1,Udp Glycosyltransferase 1,UDPGT,UDPGT 1-1,Udpgt-1a,UGT1,UGT1A,UGT1A01,Ugt1a2b,UgtBr1	UDP glucuronosyltransferase 1 family, polypeptide A1	UGT1A1	1.285		Cytoplasm	enzyme	Diagnosis,Efficacy,Safety		54658	394436	24861
CD2AP	AL024079,C78928,CMS,METS1	CD2-associated protein	CD2AP	1.284		Cytoplasm	other			23607	12488	316258
CCL3	AI323804,G0S19-1,GOS19.1,LD78ALPHA,MACROPHAGE INFLAMMATORY PROTEIN 1 ALPHA,MIP-1-ALPHA,MIP-1A,MIP-1Î±,MIP1-(A),RP23-320E6.7,SCYA3	chemokine (C-C motif) ligand 3	CCL3	1.284		Extracellular Space	cytokine	Diagnosis,Efficacy,Prognosis		6348
CHDH	AU041472,Choline dehydrogenase,D630034H06Rik	choline dehydrogenase	CHDH	1.283		Cytoplasm	enzyme			55349	218865	290551
KCNN2	fri,HSK2,KCa2.2,SK2,SKCA2	potassium intermediate/small conductance calcium-activated channel, subfamily N, member 2	KCNN2	1.283		Plasma Membrane	ion channel			3781	140492	54262
DAZ2	Dazl,Dazla,LOC682624,pDP1678,Tpx-2	deleted in azoospermia 2	DAZ2	1.282		Cytoplasm	translation regulator			57055	13164	680486
GCA	5133401E04Rik,AI573844,GCL,GRANCALCIN	grancalcin, EF-hand calcium binding protein	GCA	1.282		Cytoplasm	other			25801	227960	295647
CCL4	ACT2,AT744.1,G-26,HC21,LAG-1,MGC104418,MGC126025,MGC126026,MIP-1-BETA,MIP-1B,MIP1B1,MIP1Î²,RP23-320E6.8,SCYA2,SCYA4	chemokine (C-C motif) ligand 4	CCL4	1.282		Extracellular Space	cytokine	Diagnosis,Efficacy,Prognosis,Unspecified Application		6351	20303	116637
CAMK2B	BETA CAMK2,Calcium/calmodulin dependent protein kinase ii delta,CaM kinase II beta,CAM2,CAMK2,Camk2 beta,Camk2d,CAMKB,CAMKII BETA,CK2B,RP23-340E18.5	calcium/calmodulin-dependent protein kinase II beta	CAMK2B	1.282		Cytoplasm	kinase			816	12323	24245
OLR1	CLEC8A,LECTIN LIKE OXIDIZED LDL RECEPTOR,LOX-1,LOXIN,Oldlr1,Oldr1,SCARE1,SLOX1,SR-EI	oxidized low density lipoprotein (lectin-like) receptor 1	OLR1	1.281		Plasma Membrane	transmembrane receptor	Unspecified Application		4973	108078	140914
GADD45G	AI327420,C86281,CR6,DDIT2,GADD45-GAMMA,Growth Arrest And DNA Damage Inducible,GRP17,OIG37,RP11-260L6.1	growth arrest and DNA-damage-inducible, gamma	GADD45G	1.281		Nucleus	other			10912	23882	291005
MGAT4A	9530018I07RIK,Ab053217,glcNAc-T-IVa,GnT-4a,GNT-IV,GNT-IVA,Gnt4	mannosyl (alpha-1,3-)-glycoprotein beta-1,4-N-acetylglucosaminyltransferase, isozyme A	MGAT4A	1.28	1	Cytoplasm	enzyme			11320	269181	367252
SND1	AL033314,Loc56463,P100,P100-coactivator,SND p102,TDRD11,U83883	staphylococcal nuclease and tudor domain containing 1	SND1	1.28		Nucleus	enzyme	Unspecified Application		27044	56463	64635
TUSC3	AU022242,BC003311,D8S1992,DKFZp686B22120,M33,MGC13453,MGC6989,MRT22,MRT7,N33,OST3A	tumor suppressor candidate 3	TUSC3	1.28		Plasma Membrane	enzyme			7991	80286	290783
GPR89C		G protein-coupled receptor 89C	GPR89C	1.279		unknown	other			728932
PPAP2A	Hic53,Hpic53,LLP1a,LPP-1,mPAP,PAP-2A,PAP2,PAP2a2,PAP2alpha2,PAPalpha1,Phosphatidic acid phosphatase,Phosphatidic acid phosphatase 2a	phosphatidic acid phosphatase type 2A	PPAP2A	1.278		Plasma Membrane	phosphatase			8611	19012	64369
BZW2	1110001I24Rik,Bdm2,HFB2,HSPC028,MST017,MSTP017	basic leucine zipper and W2 domains 2	BZW2	1.278		Cytoplasm	translation regulator			28969	66912	171439
WWC1	AA408228,AU017197,BC037006,HBEBP3,HBEBP36,KIAA0869,KIBRA,mKIAA0869,RGD1308329,RP23-196B5.5	WW and C2 domain containing 1	WWC1	1.277		Cytoplasm	transcription regulator			23286	211652	303039
LBH	1810009F10Rik,6720416L16Rik,LOC100048380,MSTP014	limb bud and heart development homolog (mouse)	LBH	1.277		Nucleus	transcription regulator			81606	77889
COBLL1	1810047P18RIK,COBLR1,D430044D16Rik,KIAA0977,RP23-286N21.1	COBL-like 1	COBLL1	1.277	1	unknown	other			22837	319876	311088
PNP	AL024301,AU015798,NP,Np-1,Np-2,NUCLEOSIDE PHOSPHORYLASE,Pnp1,Pnp2,PRO1837,PUNP,PURINE PHOSPHORYLASE	purine nucleoside phosphorylase	NP	1.276		Nucleus	enzyme		forodesine, 9-deaza-9-(3-thienylmethyl)guanine	4860	667034|18950	290029
LCP1	AW536232,CP64,D14Ertd310e,FLJ39956,L-PLASTIN,LC64P,LOC100503136,LPL,PLS2,pp65,RP11-139H14.1	lymphocyte cytosolic protein 1 (L-plastin)	LCP1	1.276		Cytoplasm	other			3936	18826	306071
CSNK1A1	2610208K14Rik,4632404G05Rik,5430427P18RIK,CASEIN KINASE 1 ALPHA,CK1,CK1 ALPHA,CK1a,CKI ALPHA,CKIa,Csnk1a,HLCDGP1,MGC156603,MGC29354,MGC30571,PRO2975	casein kinase 1, alpha 1	CSNK1A1	1.276		Cytoplasm	kinase			1452	93687	113927
CMPK1	0610011D08RIK,CMK,CMPK,RGD1310116,RP11-511I2.1,RP23-295C20.4,UMK,UMP-CMPK,UMPK	cytidine monophosphate (UMP-CMP) kinase 1, cytosolic	CMPK1	1.276		Nucleus	kinase			51727	66588	298410
PLEK	2010300B13Rik,FLJ27168,P47,PLECKSTRIN	pleckstrin	PLEK	1.276		Cytoplasm	other			5341	56193	364206
WWP1	8030445B08Rik,AIP5,DKFZp434D2111,hSDRP1,SDRP1,Tiul1	WW domain containing E3 ubiquitin protein ligase 1	WWP1	1.275		Cytoplasm	enzyme			11059	107568	297930
CKAP2	AI461656,AW228814,LB1,SE20-10,TMAP	cytoskeleton associated protein 2	CKAP2	1.275		Cytoplasm	other			26586	80986	306575
HSPC072		uncharacterized LOC29075	HSPC072	1.274		unknown	other			29075
SERINC5	A130038L21RIK,AIGP3,C5ORF12,C86123,D12MGI17,TPO1	serine incorporator 5	SERINC5	1.274		Plasma Membrane	transporter			256987	218442	170907
KRT18	48-kD Keratin,Ck D,CK18,CYK18,CYTOKERATIN 18,EndoB,K18,K1cr,KERATIN 18,Keratin complex 1 acidic gene 18,KRT1-18,PIG46	keratin 18	KRT18	1.274		Cytoplasm	other	Efficacy		3875	16668	294853
STK39	AW227544,AW556857,DCHT,PASK,RF005,Rnl5,RP23-27J1.4,SPAK	serine threonine kinase 39	STK39	1.273		Nucleus	kinase			27347	53416	54348
RNU6-1	RNU6,RNU6A,U6	RNA, U6 small nuclear 1	RNU6-1	1.273		Nucleus	other			26827
ESRRG	DKFZp781L1617,ERR GAMMA,ERR3,Errg,ERRG2,FLJ16023,KIAA0832,LOC100504550,mKIAA0832,NR3B3	estrogen-related receptor gamma	ESRRG	1.271		Nucleus	ligand-dependent nuclear receptor	Unspecified Application		2104	26381	360896
UBE2E3	RP23-220K22.2,Ubc4-t,Ubce4,UBCH9,UBCM2	ubiquitin-conjugating enzyme E2E 3	UBE2E3	1.27		Nucleus	enzyme			10477	22193	295686
FOXJ1	FKHL-13,HFH-4,MGC35202,RP23-184G6.3	forkhead box J1	FOXJ1	1.27		Nucleus	transcription regulator			2302	15223	116557
CCNL1	2610030E23Rik,Ania-6a,AU018493,BM-001,Ccnl,CYCLIN L,PRO1073	cyclin L1	CCNL1	1.27		Nucleus	other			57018	56706	114121
ECI2	ACBD2,DBI,dJ1013A10.3,DRS-1,HCA88,PECI,Peroxisomal delta3, delta2-enoyl-Coenzyme A isomerase,Peroxisomal enoyl-coa isomerase,RP5-1013A10.1	enoyl-CoA delta isomerase 2	PECI	1.269		Cytoplasm	enzyme			10455	23986	291075
JHDM1D	A630082K20RIK,BB041802,ENSMUSG00000073143,KDM7A,KIAA1718,mKIAA1718	jumonji C domain containing histone demethylase 1 homolog D (S. cerevisiae)	JHDM1D	1.269		Nucleus	enzyme			80853	338523
MUC13	114/A10,14/A10,AI159736,DRCC1,LOC207126,Lrrp,Ly64,Lymphocyte antigen 64,Mucin-13,NJ-1,UNQ6194/PRO20221	mucin 13, cell surface associated	MUC13	1.268		Extracellular Space	other			56667	17063	207126
SLC26A5	DFNB61,PRES,Prestin	solute carrier family 26, member 5 (prestin)	SLC26A5	1.268		Plasma Membrane	transporter			375611	80979	83819
SPTBN2	BETA 3 SPECTRIN,GTRAP41,mKIAA0302,SCA5,Spectrin beta III,SPNB3	spectrin, beta, non-erythrocytic 2	SPTBN2	1.267		Cytoplasm	other			6712	20743	29211
TXN (includes EG:116484)	ADF,AW550880,EOSINOPHIL CYTOTOXICITY FACTOR,RP11-427L11.1,RP23-332H16.1,THIOREDOXIN,TRDX,TRX,TRX1,TXN1	thioredoxin	TXN	1.267		Cytoplasm	enzyme	Efficacy,Unspecified Application		7295	22166	116484
GPR183	EBI2,LOC686966,RP11-461N23.2	G protein-coupled receptor 183	GPR183	1.267		Plasma Membrane	G-protein coupled receptor			1880	321019	679975
IGH@	IGH,IGH.1@,IGHDY1,LOC100126583,LOC100133739	immunoglobulin heavy locus	IGH@	1.266		unknown	other	Diagnosis,Prognosis		3492		24485
VLDLR	AA408956,AI451093,AW047288,CARMQ1,CHRMQ1,RP11-320E16.1,VLDL RECEPTOR TYPE I,VLDLRCH	very low density lipoprotein receptor	VLDLR	1.265		Plasma Membrane	transporter			7436	22359	25696
CD53	AI323659,MOX44,Ox-44,RATOX44,TSPAN25	CD53 molecule	CD53	1.265		Plasma Membrane	other			963	12508	24251
SLC17A5	4631416G20RIK,4732491M05,AST,HP59,ISSD,Lysosomal Sialic Acid Transporter,NSD,SD,SIALIN,SIASD,SLD	solute carrier family 17 (anion/sugar transporter), member 5	SLC17A5	1.265		Plasma Membrane	transporter			26503	235504	363103
ADAM7	9230104J12RIK,ADAM,EAP,EAP I,EAP1,GP-83	ADAM metallopeptidase domain 7	ADAM7	1.265	24	Plasma Membrane	peptidase			8756	11500	29641
PSAT1	D8Ertd814e,EPIP,Phosphoserine Aminotransferase,PSA,PSA1,PSAT,Similar to phosphoserine aminotransferase	phosphoserine aminotransferase 1	PSAT1	1.265		Cytoplasm	enzyme			29968	107272	293820
PM20D1	4732466D17RIK,AI098026,Cps1,FLJ32569,RGD1564063	peptidase M20 domain containing 1	PM20D1	1.265		unknown	peptidase			148811	212933	498226
UBD	DADB-115L1.4,DIUBIQUITIN,FAT10,GABBR1,UBD-3,Ubiquitin d	ubiquitin D	UBD	1.264		Nucleus	other			10537	24108	29168
SLC16A1	AL022710,FLJ36745,HHF7,MCT,MCT1,MGC44475,RATMCT1,RNMCT1,RP4-580L15.1	solute carrier family 16, member 1 (monocarboxylic acid transporter 1)	SLC16A1	1.263		Plasma Membrane	transporter	Diagnosis		6566	20501	25027
ATP13A3	AFURS1,AU022875,FLJ20986,Gm1745,Gm541,Gm542	ATPase type 13A3	ATP13A3	1.263	3	unknown	transporter			79572	224088
HSD17B6	17beta hsd6,17betaHSD9,3(ALPHA-TO-BETA)-HSE,3-HYDROXYSTEROID DEHYDROGENASE,HSD17B9,HSE,LOC286964,OXIDATIVE 3 ALPHA HYDROXYSTEROID DEHYDROGENASE,Rdh8,RL-HSD,RODH,SDR9C6	hydroxysteroid (17-beta) dehydrogenase 6 homolog (mouse)	HSD17B6	1.263		unknown	enzyme	Unspecified Application		8630	27400	286964
LRRC8B	KIAA0231,mKIAA0231,R75581,RGD1563429,TA-LRRP,UNQ6413/PRO21207	leucine rich repeat containing 8 family, member B	LRRC8B	1.263		unknown	other			23507	433926	305135
APOD	AOPDGN,APOLIPOPROTEIN D	apolipoprotein D	APOD	1.262		Extracellular Space	transporter	Safety		347	11815	25239
LRRC7	AK122498,densin,DENSIN 180,KIAA1365,LOC117284,mKIAA1365	leucine rich repeat containing 7	LRRC7	1.262		Plasma Membrane	other			57554	242274	117284
MIR17HG	5033413D16RIK,C13ORF25,FGLDS2,FLJ14178,host gene 1 (non-protein coding),LINC00048,MGC126270,microRNA-17~92 cluster gene,MIHG1,miR-17-92,miR-17-92 cluster,miR-17-92 cluster host,miR-17-92 cluster host gene,miR-17-92 cluster host RNA,MIR-17-92 cluster mRNA,miR-17-92 gene,MIR-17-92 host gene,miR-17-92 microrna cluster,MIR-17-92 microrna host gene,miR-17~92 cluster,miR-17~92 cluster concept,miR-17~92…	miR-17-92 cluster host gene (non-protein coding)	MIRHG1	1.262		unknown	other	Unspecified Application		407975	75957
CDC14A	A830059A17RIK,CD14,CDC14,CDC14a1,CDC14A2,hCDC14	CDC14 cell division cycle 14 homolog A (S. cerevisiae)	CDC14A	1.262		Nucleus	phosphatase			8556	229776	310806
GNMT	Glycine N-Methyltransferase	glycine N-methyltransferase	GNMT	1.262		Cytoplasm	enzyme			27232	14711	25134
NR4A1	FAMILY 4 NUCLEAR HORMONE RECEPTOR 1,Gfrp,GFRP1,Hbr-1,HMR,Hormone receptor,N10,NAK-1,NGFI-B,NP10,NUR77,NURA,NURR77,TIS1,TR3,TR3 ORPHAN RECEPTOR	nuclear receptor subfamily 4, group A, member 1	NR4A1	1.261		Nucleus	ligand-dependent nuclear receptor	Unspecified Application		3164	15370	79240
DOPEY2	0610038M01Rik,21orf5,2610510B01RIK,AI503246,C21ORF5,mKIAA0933,RGD1306097	dopey family member 2	DOPEY2	1.261		Cytoplasm	other			9980	70028	304077
GPR37	AI848630,EDNRBL,hET(B)R-LP,PAEL-R	G protein-coupled receptor 37 (endothelin receptor type B-like)	GPR37	1.261		Plasma Membrane	G-protein coupled receptor			2861	14763	117549
CHN2	1700026N20RIK,4930557O16RIK,ARHGAP3,BCH,CHN2-3,RHOGAP3	chimerin (chimaerin) 2	CHN2	1.261		Cytoplasm	other			1124
STRADB	AA792893,ALS2CR2,B830008M19,CALS-21,D1Ucla2,ILPIP,ILPIPA,PAPK,PRO1038,RGD1559449,STRAD BETA,Syradb	STE20-related kinase adaptor beta	STRADB	1.261		Cytoplasm	kinase			55437	227154	501146
SRP72 (includes EG:327335)	5730576P14Rik,AI132477,BC019196,C77589	signal recognition particle 72kDa	SRP72	1.261		Nucleus	kinase			6731	66661	498351
SMPDL3A	0610010C24Rik,AI529588,Asm Like Phosphodiesterase 3a,ASM3A,ASML3,ASML3A,yR36GH4.1	sphingomyelin phosphodiesterase, acid-like 3A	SMPDL3A	1.26		Extracellular Space	enzyme			10924	57319	294422
SRSF7	9430065L19Rik,9G8,AAG3,MGC38287,NX-96,SFRS7	serine/arginine-rich splicing factor 7	SFRS7	1.26	17	Nucleus	other			6432	225027
NFE2L3	NFE2-RELATED FACTOR1,NRF3,Nuclear factor, erythroid derived 2, like 3	nuclear factor (erythroid-derived 2)-like 3	NFE2L3	1.259		Nucleus	transcription regulator			9603	18025	312331
TSTA3	AI256181,FX,P35B,SDR4E1,Tstap35b	tissue specific transplantation antigen P35B	TSTA3	1.259		Plasma Membrane	enzyme			7264	22122	300036
ABCE1	ABC38,Atp-binding cassette subfamily e member 1a,C79080,HP68,HuHP68,OABP,OK/SW-cl.40,RI,RLI,RNASEL1,RNASELI,RNS41,RNS4I	ATP-binding cassette, sub-family E (OABP), member 1	ABCE1	1.259		Cytoplasm	transporter			6059	24015	361390
BANK1	A530094C12RIK,AI451642,AVIEF,BANK,LRRGT00104	B-cell scaffold protein with ankyrin repeats 1	BANK1	1.259		unknown	other	Diagnosis		55024	242248	365948
ERBB3	C-ERBB3,C76256,EGFR3,erbB3-S,ERBB3R,HER-3 (ERBB3),HER3,LCCS2,MDA-BF-1,p180-ErbB3,p45-sErbB3,p85-sErbB3	v-erb-b2 erythroblastic leukemia viral oncogene homolog 3 (avian)	ERBB3	1.258		Plasma Membrane	kinase	Diagnosis,Efficacy,Prognosis,Safety		2065	13867	29496
SLC19A1	AI323572,CHMD,FOLT,IFC1,MTX1,REFC,RFC,RFC-1,RFT-1	solute carrier family 19 (folate transporter), member 1	SLC19A1	1.258		Plasma Membrane	transporter	Efficacy,Prognosis,Safety		6573	20509	29723
ETV1	ER81,Etsrp81,LOC221810	ets variant 1	ETV1	1.258		Nucleus	transcription regulator			2115	14009	362733
C1QTNF9	9130217G22Rik,AQL1,C1QTNF9A,Ciqtnf9,CTRP9,MGC48915,RGD1560876,RP11-307N16.1	C1q and tumor necrosis factor related protein 9	C1QTNF9	1.258		unknown	other			338872	239126	364395
GADD45B	AI323528,GADD45BETA,MYD118,Myeloid differentiation primary response	growth arrest and DNA-damage-inducible, beta	GADD45B	1.256		Cytoplasm	other			4616	17873	299626
IL5RA	CD125,CDw125,HSIL5R3,IL5R	interleukin 5 receptor, alpha	IL5RA	1.256		Plasma Membrane	transmembrane receptor			3568	16192	114103
C10orf118	1810028B20Rik,A630007B06RIK,AI159700,FLJ10188,Otg1	chromosome 10 open reading frame 118	C10orf118	1.256	9	unknown	other			55088	213993
KLK15	ACO,HSRNASPH	kallikrein-related peptidase 15	KLK15	1.256		Extracellular Space	peptidase			55554	317652	292873
RELN	LIS2,PRO1598,Reelen,reeler,REELIN,RL	reelin	RELN	1.256		Extracellular Space	peptidase			5649	19699	24718
CCL3L1/CCL3L3	464.2,AI323804,Ccl3,CCL3L1,CCL3L3,D17S1718,G0S19-1,G0S19-2,L2g25b,LD78,LD78alpha,LD78BETA,Mip,MIP-1a,MIP-1alpha,MIP1-(a),MIP1AP,Mnp,RP23-320E6.7,Scya3,SCYA3L,SCYA3L1	chemokine (C-C motif) ligand 3-like 1	CCL3L3	1.255		Extracellular Space	cytokine	Unspecified Application		6349|414062	20302	25542
SLC4A7	C330023F04,DKFZp686H168,E430014N10Rik,NBC2,NBC3,NBCn1,SBC2,SLC4A6,SODIUM BICARBONATE COTRANSPORT PROTEIN 2	solute carrier family 4, sodium bicarbonate cotransporter, member 7	SLC4A7	1.255		Plasma Membrane	transporter			9497	218756	117955
ZNF350	ZBRK1,ZFQR	zinc finger protein 350	ZNF350	1.255		Nucleus	transcription regulator			59348
G3BP2	AA409541,E430034L04Rik,G3BP,GTPASE ACTIVATING FACTOR2,mKIAA0660,RGD1309571	GTPase activating protein (SH3 domain) binding protein 2	G3BP2	1.255		Nucleus	enzyme	Prognosis		9908	23881	305240
SLC23A1	D18Ucla2,NCBT1,SLC23A2,SVCT1,YSPL3	solute carrier family 23 (nucleobase transporters), member 1	SLC23A1	1.254		Plasma Membrane	transporter			9963	20522	50621
FGFRL1	FGFR5,FGFR5beta,FGFR5gamma,FHFR,UNQ480/PRO943	fibroblast growth factor receptor-like 1	FGFRL1	1.253		Plasma Membrane	transmembrane receptor			53834	116701	360903
CRLS1	0610009I22RIK,4930557M15Rik,5730490M08Rik,C20ORF155,CLS,CLS1,dJ967N21.6,GCD10,RGD1311037,RP23-77H16.4	cardiolipin synthase 1	CRLS1	1.253		Cytoplasm	enzyme			54675	66586	366196
HOXC4	cp19,Hox-3.5,HOX3,HOX3E,Hox3r3,Hs.567289	homeobox C4	HOXC4	1.252		Nucleus	transcription regulator	Diagnosis		3221	15423	24459
SLMO2	2310042G06RIK,AA407013,C20ORF45,CGI-107,dJ543J19.5,PRELID3B,RP23-6N18.1	slowmo homolog 2 (Drosophila)	SLMO2	1.251		Cytoplasm	other			51012	66390
NPBWR1	GPR7,MGC129755,Nbpwr1	neuropeptides B/W receptor 1	NPBWR1	1.251		Plasma Membrane	G-protein coupled receptor			2831	226304	297795
ONECUT2	C730009D12,OC-2,RGD1564677	one cut homeobox 2	ONECUT2	1.251		Nucleus	transcription regulator			9480	225631	307376
MAP7	E-MAP-115,ENSCONSIN,mshi,mste,MTAP7,R75000,ste	microtubule-associated protein 7	MAP7	1.25		Cytoplasm	other			9053	17761	293016
DNAJC12	JDP1,mJDP1,RP11-57G10.2	DnaJ (Hsp40) homolog, subfamily C, member 12	DNAJC12	1.25		unknown	other			56521	30045	619393
MKI67	D630048A14Rik,KI-67,KIA,MIB1,MIKI67A,MKI67A,RP11-380J17.2	antigen identified by monoclonal antibody Ki-67	MKI67	1.25		Nucleus	other	Diagnosis,Disease Progression,Efficacy,Prognosis,Response to Therapy,Unspecified Application		4288	17345	291234
RTN1 (includes EG:104001)	0710005K15Rik,4930441F12RIK,MGC40985,NEUROENDOCRINE SPECIFIC PROTEIN A,NSP,R75279,RP23-450G14.1,Rtn1-a,Rtn1-b,Rtn1-c	reticulon 1	RTN1	1.249		Cytoplasm	other			6252	104001	116644
MMP13	Clg,CLG3,COLL3,Collagenase 1,COLLAGENASE 3,MANDP1,Matrix Metalloproteinase 13,MMP1	matrix metallopeptidase 13 (collagenase 3)	MMP13	1.249		Extracellular Space	peptidase	Diagnosis		4322	17386	171052
VCAM1	CD106,INCAM-100,VCAM,VCAM1B,VECAM1	vascular cell adhesion molecule 1	VCAM1	1.249		Plasma Membrane	other	Diagnosis,Disease Progression,Efficacy,Prognosis,Unspecified Application		7412	22329	25361
PLA2G2A	14-3-3,EF,GIIC sPLA2,MOM1,PHOSPHOLIPASE A2 TYPE IIA,PLA2,PLA2 TYPE IIA,PLA2B,PLA2L,PLA2S,PLAS1,RASF-A,sPLA2,SPLA2-IIA	phospholipase A2, group IIA (platelets, synovial fluid)	PLA2G2A	1.249		Extracellular Space	enzyme	Efficacy,Prognosis,Safety	varespladib methyl, varespladib	5320	18780	29692
HLA-DQA1	AALPHA,ALPHA SUBUNIT OF DS GLYCOPROTEIN,CD,CELIAC1,DAQB-109B10.1,DQ-A1,DS glycoprotein alpha subunit,FLJ27088,FLJ27328,GSE,H2-AA,HLA-DQA,I-A Alpha,I-A MHC II Alpha 1,Ia-1,LOC100294114,LOC100294162,LOC100294190,LOC100294224,LOC100294277,LOC100294317,LOC731682,MGC149527,MHC class II alpha chain RT1.D alpha,RT1-BA	major histocompatibility complex, class II, DQ alpha 1	HLA-DQA1	1.249		Plasma Membrane	transmembrane receptor			3117	14960	309621
C2	C3/c5 convertase,CFB isoform 1,CO2,DADB-122G4.1,RP24-317H19.3	complement component 2	C2	1.248		Extracellular Space	peptidase			717	12263	24231
HIVEP1	At-bp2,CIRIP,Cryabp1,CRYBP1,HIV TYPE I ENHANCER BINDING PROTEIN 1,MBP-1,PRDII-BF1,RP3-451B15.2,Schnurri-1,ZAS1,ZNF40,ZNF40A	human immunodeficiency virus type I enhancer binding protein 1	HIVEP1	1.247		Nucleus	transcription regulator			3096	110521	117140
SAA1	AV098916,l7R3,MGC111216,PIG4,SAA,SAA ENHANCING FACTOR,SAA2,SAA3,SAAR,SAAR-RS,SERUM AMYLOID A,TP53I4	serum amyloid A1	SAA1	1.246		Extracellular Space	transporter	Diagnosis,Unspecified Application		6288	20210
SDCBP	MDA-9,RP23-89L15.4,ST1,SYCL,SYNTENIN,Syntenin-1,TACIP18	syndecan binding protein (syntenin)	SDCBP	1.246		Plasma Membrane	enzyme			6386	53378	83841
GRHL2	0610015A08Rik,BOM,DFNA28,RGD1561191,TCFCP2L3,TFCP2L3	grainyhead-like 2 (Drosophila)	GRHL2	1.246		Nucleus	transcription regulator			79977	252973	299979
PCDHB2	PCDH-BETA2,PcdhbB,PROTOCADHERIN BETA2,RGD1563132	protocadherin beta 2	PCDHB2	1.246	25	Plasma Membrane	other			56133	93873	498843
KLK12	2310008B01RIK,AI324852,KLK-L5,UNQ669/PRO1303	kallikrein-related peptidase 12	KLK12	1.246	1	Extracellular Space	peptidase			43849	69511	308564
MTOR	2610315D21Rik,AI327068,Flat,Flat-Top,FRAP,FRAP1,FRAP2,FRB,RAFT1,RAPT1,RP23-423L9.1,RRAFT1	mechanistic target of rapamycin (serine/threonine kinase)	FRAP1	1.246		Nucleus	kinase	Diagnosis,Efficacy,Prognosis	deforolimus, OSI-027, NVP-BEZ235, temsirolimus, tacrolimus, everolimus	2475	56717	56718
CERS4	2900019C14RIK,FLJ12089,LASS4,Trh1	ceramide synthase 4	LASS4	1.246		Cytoplasm	transcription regulator	Diagnosis		79603	67260	304208
SEC11C	1810029G24RIK,LOC90701,MICROSOMAL SIGNAL PEPTIDASE SUBUNIT,SEC11L3,SPC21,SPCS4C	SEC11 homolog C (S. cerevisiae)	SEC11C	1.246		Cytoplasm	peptidase			90701	66286	266758
GUSB	Ac2-223,AI747421,asd,BETA GLUCURONIDASE,BG,Glucuronidase beta,Gur,Gus,Gus-r,Gus-s,Gus-t,Gus-u,Gut,MPS7,tcag7.927	glucuronidase, beta	GUSB	1.245		Cytoplasm	enzyme			2990	110006	24434
GBP5	5330409J06Rik,Gbp5a,Ifn-induced guanylate-binding protein 5,UNQ2427/PRO4987	guanylate binding protein 5	GBP5	1.245		Plasma Membrane	enzyme			115362	229898	362050
NOP58	HSPC120,MSSP,Nap65,Nol5,NOP5,NOP5/NOP58,Nucleolar protein 5,nucleolar protein NOP5/NOP58,SIK,Sik sp	NOP58 ribonucleoprotein homolog (yeast)	NOP58	1.245	20	Nucleus	enzyme			51602	55989	60373
TPD52	AI043038,CRHSP28,D52,hD52,mD52,N8L,PC-1,PRLZ	tumor protein D52	TPD52	1.245		Cytoplasm	other	Diagnosis,Unspecified Application		7163	21985	294900
TARS	D15Wsu59e,MGC9344,THREONYL TRNA SYNTHETASE,ThrRS,TRAS,TRS	threonyl-tRNA synthetase	TARS	1.245		Nucleus	enzyme			6897	110960	294810
RAB3IP	B230311A06,GTPAT12,RABIN3,RABIN8	RAB3A interacting protein (rabin3)	RAB3IP	1.245		Cytoplasm	other			117177	216363	29885
MPEG1	Mpg-1,MPS1	macrophage expressed 1	MPEG1	1.244		Cytoplasm	other			219972	17476	64552
MLPH	2210418F23Rik,5031433I09Rik,AW228792,D1Wsu84e,EXOPHILIN 3,l(1)-3Rk,l1Rk3,ln,MELANOPHILIN,MGC2771,MGC59733,SLAC2-A,UNQ8200	melanophilin	MLPH	1.244		Cytoplasm	other			79083	171531	316620
CYB5A	0610009N12Rik,B5,CB5,CYB5,Cytb5,CYTOCHROME B5,MCB5	cytochrome b5 type A (microsomal)	CYB5A	1.243		Cytoplasm	enzyme			1528	109672	64001
NOX4	AI648021,KOX,KOX-1,Nadph oxidase 4,RENOX	NADPH oxidase 4	NOX4	1.243		Cytoplasm	enzyme			50507	50490	85431
MCTP2	FLJ11175,Gm489,RGD1562967	multiple C2 domains, transmembrane 2	MCTP2	1.243		unknown	other			55784	244049	308742
LMNB1	ADLD,LAMIN,LAMIN B,LAMIN B1,LMN,LMN2,LMNB	lamin B1	LMNB1	1.242		Nucleus	other			4001	16906	116685
PDIA4	AI987846,Cab2,Cabp2,CAI,Endoplasmic Reticulum Stress Protein 72,ERP70,ERP72,PROTEIN DISULFIDE ISOMERASE RELATED	protein disulfide isomerase family A, member 4	PDIA4	1.241		Cytoplasm	enzyme			9601	12304	116598
TMEM87A	A930025J12RIK,DKFZP564G2022,PSEC0094,RGD1309417,RP23-348L16.13-003	transmembrane protein 87A	TMEM87A	1.241	4	unknown	other			25963	211499	366170
CD52	AI463198,B7,B7-Ag,CAMPATH-1,CD52 antigen,CDW52,CLS1,HE5,MB7,RP23-314D24.5	CD52 molecule	CD52	1.241		Plasma Membrane	other		alemtuzumab	1043	23833	117054
PCDHA5	CNR6,CNRN6,CNRS6,CRNR6,PCDH-ALPHA5,Protocadherin 5,rCNRv05	protocadherin alpha 5	PCDHA5	1.241		Plasma Membrane	other			56143	12941	393087
OGT	1110038P24Rik,4831420N21Rik,AI115525,HRNT1,O-GLCNAC,O-GLCNACASE,OGTL,p110,RP23-49C8.1	O-linked N-acetylglucosamine (GlcNAc) transferase (UDP-N-acetylglucosamine:polypeptide-N-acetylglucosaminyl transferase)	OGT	1.24	23	Cytoplasm	enzyme			8473	108155	26295
ADRA2A	ADRA-2,ADRA2-Î±,ADRA2R,ADRAR,ADRENOCEPTOR ALPHA2A,alpha(2A)AR,ALPHA-2A ADRENERGIC RECEPTOR,ALPHA2-C10,alpha2A,Alpha2a Adrenoceptor,ALPHA2A-AR,ALPHA2A/D-AR,AW122659,CA2-47,RATRG20,RG20,ZNF32	adrenergic, alpha-2A-, receptor	ADRA2A	1.24		Plasma Membrane	G-protein coupled receptor		paliperidone, risperidone, antazoline/naphazoline, acetaminophen/clemastine/pseudoephedrine, articaine/epinephrine, bupivacaine/epinephrine, caffeine/ergotamine, acetaminophen/dexbrompheniramine/pseudoephedrine, dapiprazole, dexbrompheniramine/pseudoephedrine, chlorpheniramine/ibuprofen/pseudoephedrine, dipivefrin, cetirizine/pseudoephedrine, asenapine, epinephrine/prilocaine, epinephrine/lidocai…	150	11551	25083
TBC1D15	4432405K22RIK,AU022358,AU023730,AW557774,DKFZp686M1379,DKFZp761D0223,FLJ12085,FLJ33191,LY6DL,RAB7-GAP	TBC1 domain family, member 15	TBC1D15	1.24		Cytoplasm	other			64786	66687	366896
GNAI1	AU046200,BPGTPB,G ALPHA I1,G PROTEIN ALPHA I1,GI,GI ALPHA1,Gi1 alpha-subunit,MGC128528	guanine nucleotide binding protein (G protein), alpha inhibiting activity polypeptide 1	GNAI1	1.24		Plasma Membrane	enzyme			2770	14677	25686
DCXR	0610038K04RIK,1810027P18Rik,DCR,glb,HCR2,HCRII,KIDCR,P34H,RP23-84C12.19-003,SDR20C1,XR	dicarbonyl/L-xylulose reductase	DCXR	1.24		Cytoplasm	enzyme			51181	67880	171408
CYBB	AMCBX2,C88302,CGD,Cyd,CYTOCHROME B245,gp91,GP91-1,GP91-PHOX,NOX2,p65,p91,p91-PHOX,RP23-243O4.1,XCGD	cytochrome b-245, beta polypeptide	CYBB	1.239		Cytoplasm	enzyme			1536	13058	66021
SEC61A1	AA408394,AA410007,HSEC61,rSEC61alpha p,SEC61,Sec61 alpha,SEC61 ALPHA1,SEC61A	Sec61 alpha 1 subunit (S. cerevisiae)	SEC61A1	1.239		Cytoplasm	transporter			29927	53421	80843
PEX10	AV128229,Gm142,LOC687157,NALD,Peroxin10,PEX10P,RNF69,RP23-298E4.1	peroxisomal biogenesis factor 10	PEX10	1.239		Cytoplasm	other			5192	668173	680424
NME1 (includes EG:18102)	AL024257,AWD,GAAD,NB,NBS,NDKA,NDPK-A,NM23,NM23-H1,NM23-M1,NM23A,Nucleotide diphosphate kinase beta,RP23-378I13.1	non-metastatic cells 1, protein (NM23A) expressed in	NME1	1.238		Nucleus	kinase			4830	18102	191575
GAL	GALANIN,GALN,GLNN,GMAP,MGC40167	galanin prepropeptide	GAL	1.238		Extracellular Space	other			51083	14419	29141
LMAN1	2610020P13Rik,AI326273,AU043785,C730041J05,ERGIC-53,F5F8D,FMFD1,Golgi 58k,GP58,MCFD1,MR60,p53/Gp58,P58	lectin, mannose-binding, 1	LMAN1	1.238		Cytoplasm	other			3998	70361	116666
TPX2	2610005B21RIK,C20orf1,C20orf2,DIL-2,FLS353,GD:C20orf1,HCA519,HCTP4,p100,PROLIFERATION ASSOCIATED NUCLEAR PROTEIN P100,REPP86,RESTRICTED EXPRESSED PROLIFERATION ASSOCIATED PROTEIN 100,RP11-243J16.10-002,RP23-414F8.1	TPX2, microtubule-associated, homolog (Xenopus laevis)	TPX2	1.238		Nucleus	other			22974	72119	311546
UGCG	AU043821,C80537,CERAMIDE TRANSFERASE,CGLCT,Cgt,Epcs21,GCS,GLCCER SYNTHASE,GLCT1,GLUCOSYLCERAMIDE SYNTHASE,Glucosylceramide Synthetase,GSL synthase,RP23-57N22.4,UDP-glucose ceramide glucosyltransferase-like,Udp-glucose:ceramide glycosyltransferase,Ugcgl,Ugtr	UDP-glucose ceramide glucosyltransferase	UGCG	1.237		Cytoplasm	enzyme		N-butyldeoxygalactonojirimycin, N-butyldeoxynojirimycin	7357	22234	83626
EEF1E1	1110003A02Rik,AIMP3,P18,p18 tRNA synthetase complex component,RP3-511E16.1	eukaryotic translation elongation factor 1 epsilon 1	EEF1E1	1.237		Cytoplasm	translation regulator			9521	66143	291057
IL2RG	Ab2-183,CD132,CIDX,Common gamma Chain,Cr gamma,CYTOKINE RECEPTOR COMMON GAMMA CHAIN,GAMMA C,GAMMA CHAIN,GAMMA(C),gc,IL-12R gamma,Il-2 receptor gamma c,IL-2/15R gamma,IL-2R Î³,IL15RG,IL2R GAMMA,IL4R Î³,IMD4,P64,RP23-440J15.2,SCIDX,SCIDX1,[G]C	interleukin 2 receptor, gamma	IL2RG	1.237		Plasma Membrane	transmembrane receptor	Unspecified Application	aldesleukin, denileukin diftitox	3561	16186	140924
NET1 (includes EG:10276)	0610025H04Rik,9530071N24Rik,AI604373,ARHGEF8,AU015857,mNET1,NET1A,RP11-116G8.1	neuroepithelial cell transforming 1	NET1	1.237		Nucleus	other			10276	56349	307098
ELL3	A930015D22Rik,C80083	elongation factor RNA polymerase II-like 3	ELL3	1.236		Nucleus	transcription regulator			80237	269344	296102
NRN1	0710008J23Rik,Cpg15,dJ380B8.2,MGC105351,Neuritin,NRN	neuritin 1	NRN1	1.236		Cytoplasm	other			51299	68404	83834
MYSM1	2A-DUB,C130067A03RIK,C530050H10RIK,KIAA1915,RGD1311787,RP23-135A21.2,RP4-592A1.1	Myb-like, SWIRM and MPN domains 1	MYSM1	1.236		Nucleus	enzyme			114803	320713	298247
USP17 (includes others)	hCG 1807742,LOC100287178,LOC100287205,LOC100287238,LOC100287327,LOC100287364,LOC100287404,LOC100287441,LOC100287478,LOC100287513,LOC100288520,LOC402164,LOC728369,LOC728373,LOC728379,LOC728393,LOC728400,LOC728405,LOC728419,RS447,USP17A,USP17H,USP17I,USP17J,USP17K,USP17L,USP17L5,USP17M	ubiquitin specific peptidase 17	LOC728379	1.236		unknown	peptidase			728386|728379|728373|100287364|100287441|728400|100287478|728393|728369|100287513|100287238|100287327|728419|391627|100288520|100287178|100287404|728405|100287205
SERP1	D3Ucla1,MGC117327,MGC133321,MGC133322,RAMP4	stress-associated endoplasmic reticulum protein 1	SERP1	1.236		Cytoplasm	other			27230	28146	80881
PDIA6	1700015E05Rik,AL023058,C77895,CaBP1,CaBP5,ERP5,P5,Pdi-p5,PDIA6 isoform 2,PDIR5,Protein disulfide isomerase A6 precursor,Similar to disullide isomerase related,TXNDC7	protein disulfide isomerase family A, member 6	PDIA6	1.236		Cytoplasm	enzyme			10130	71853	286906
HEBP2	C6orf34,C6ORF34B,HAEM BINDING PROTEIN 2,PP23,RP3-422G23.1,SOUL	heme binding protein 2	HEBP2	1.235		Cytoplasm	other			23593	56016	308632
MLF1	HLS7	myeloid leukemia factor 1	MLF1	1.235		Nucleus	other	Unspecified Application		4291	17349	310483
SLC25A25	1110030N17Rik,MCSC,mKIAA1896,PCSCL,RP11-395P17.4,RP23-255P20.1,SCAMC-2,UNQ549/PRO1106	solute carrier family 25 (mitochondrial carrier; phosphate carrier), member 25	SLC25A25	1.235		Cytoplasm	transporter			114789	227731	246771
PRSS8	2410039E18Rik,AI313909,C79772,CAP1,fr,mCAP1,PROSTASIN,Serine protease stubble	protease, serine, 8	PRSS8	1.235		Extracellular Space	peptidase			5652	76560	192107
ZNF146	MGC125660,MGC125661,OZF,ZFP146	zinc finger protein 146	ZNF146	1.234		Nucleus	other			7705	26465
WDR3	AW546279,D030020G18Rik,DIP2,RP4-776P7.1,UTP12	WD repeat domain 3	WDR3	1.234		Cytoplasm	other			10885	269470	310720
TTC38	9030019H09,AW124722,FLJ20699,LL22NC03-5H6.5,RGD1306041	tetratricopeptide repeat domain 38	TTC38	1.234		unknown	other			55020	239570	300125
SLC39A6	Ermelin,LIV-1	solute carrier family 39 (zinc transporter), member 6	SLC39A6	1.234		Plasma Membrane	transporter	Disease Progression		25800	106957	291733
ADAM9	AU020942,CORD9,MCMP,MDC9,meltrin gamma,mKIAA0021,Mltng	ADAM metallopeptidase domain 9	ADAM9	1.233		Plasma Membrane	peptidase	Efficacy,Prognosis		8754	11502	290834
EXOC6	4833405E05RIK,AW413330,C430002C19,EXOC6A,hbd,msec15,RP11-348J12.4,SEC15,SEC15A,SEC15L,SEC15L1,SEC15L3,Sec15p,Sec6	exocyst complex component 6	EXOC6	1.233		Plasma Membrane	transporter			54536	107371	50556
KIAA0319L	A730047D20Rik,AU040320,PKD1-LIKE,PP791,RP23-273D6.2	KIAA0319-like	KIAA0319L	1.233		Cytoplasm	other			79932	100317
TAF4B	2610524B04RIK,4932409F03RIK,AW987595,TAF2C2,Taf4b (predicted),TAFII105	TAF4b RNA polymerase II, TATA box binding protein (TBP)-associated factor, 105kDa	TAF4B	1.232		Nucleus	transcription regulator			6875	72504	680806
MSH5 (includes EG:17687)	DAAP-21F2.10-001,G7,Mut5,MUTSH5,NG23	mutS homolog 5 (E. coli)	MSH5	1.232		Nucleus	enzyme			4439	17687	294252
NCF2	NADPH OXIDASE,NEUTROPHIL CYTOSOLIC FACTOR 2,NOXA2,NSF2,p67,P67-PHOX,PHOX67,RP1-127C7.5	neutrophil cytosolic factor 2	NCF2	1.232		Cytoplasm	enzyme			4688	17970	364018
TCP1	AI528772,c-cpn,CCT,CCT ALPHA,CCT1,CCTa,D6S230E,LOC435546,p63,RP23-351C7.3,T complex protein 1,T-complex protein 1 alpha subunit b,T-COMPLEX PROTEIN 1, ALPHA SUBUNIT,TCP1-ALPHA,Tp63,TRIC	t-complex 1	TCP1	1.232		Cytoplasm	other			6950	21454	24818
MYO1B	AA406997,Mi130,MYH-1C,MYO1B Heavy Chain,Myosin i,MYOSIN I ALPHA,myosin-1b,Myr1	myosin IB	MYO1B	1.231		Cytoplasm	other			4430	17912	117057
CD163	CD163v2,CD163v3,Ed2,HBSR,M130,MM130	CD163 molecule	CD163	1.231		Plasma Membrane	transmembrane receptor	Prognosis		9332	93671	312701
UGT1A3	3-methylcholanthrene-inducible udp-glucuronosyltransferase,Bilirubin Udp-Glucuronosyltransferase Isoenzyme 1,Gnt1,UDP Glucoronosyltransferase,UDPGT,UDPGT 1-2,UDPGT 1-3,Udpgt-1a,Udpgt1,UGT-1C,Ugt1,UGT1-03,Ugt1a1,Ugt1a2	UDP glucuronosyltransferase 1 family, polypeptide A3	UGT1A3	1.231		Cytoplasm	enzyme			54659	22236	396527
NR4A3	AI573420,CHN,CSMF,MINOR,NOR-1,NOR-2,RP11-60I3.3,RP23-122N18.2,TEC	nuclear receptor subfamily 4, group A, member 3	NR4A3	1.231		Nucleus	ligand-dependent nuclear receptor			8013	18124	58853
APOC1	ALPCI,Apo-CIB,APOLIPOPROTEIN C-I,LRRG04	apolipoprotein C-I	APOC1	1.23		Extracellular Space	transporter	Prognosis,Unspecified Application		341	11812	25292
FKBP11	1110002O23Rik,FKBP19,UNQ336/PRO535	FK506 binding protein 11, 19 kDa	FKBP11	1.23		Cytoplasm	enzyme			51303	66120	300211
P4HB	DSI,ERBA2L,ERp59,GIT,GLUTATHIONE INSULIN TRANSHYDROGENASE,P4Hbeta,PDI,Pdi1,Pdi2,PDIA1,PDIR,PHDB,PO4DB,PO4HB,PROHB,Prolyl 4-hydroxylase,PROTEIN DISULFIDE ISOMERASE,RP23-84C12.2,Thbp	prolyl 4-hydroxylase, beta polypeptide	P4HB	1.229		Cytoplasm	enzyme			5034	18453	25506
IKZF1	5832432G11Rik,hIk-1,hlk-1,Hs.54452,Ik,IK1,IKAROS,KW6,LOC100132224,LYF1,mKIAA4227,PRO0758,RGD1562979,RP23-373H2.2,Zfpn1a1,ZNFN1A1	IKAROS family zinc finger 1 (Ikaros)	IKZF1	1.229		Nucleus	transcription regulator			10320	22778	305501
PHF12	2410142K10Rik,F630045O13,mKIAA1523,PF1,RP23-43J1.1	PHD finger protein 12	PHF12	1.228		Nucleus	transcription regulator			57649	268448	303274
SH2D1A	DSHP,EBVS,Gm686,IMD5,LYP,MTCP1,RGD1562408,RP23-280E8.1,RP5-1052M9.3,SAP,SAP/SH2D1A,SLAM,XLP,XLPD	SH2 domain containing 1A	SH2D1A	1.228		Cytoplasm	other			4068	20400	501502
LYN	AA407514,Hck-2,JTK8,LYN KINASE,p53/56LYN,p53/p56 Lyn,p53/p56 lyn kinase,p59 Lyn,PP59 LYN,RP23-49A12.2	v-yes-1 Yamaguchi sarcoma viral related oncogene homolog	LYN	1.227		Cytoplasm	kinase			4067	17096	81515
EPB41L4B	6430543G08RIK,AA589614,AU021054,BB007528,CG1,D4Ertd346e,EHM2,EPB4.1L4B,FLJ21596,RGD1562988,RP23-318H16.1	erythrocyte membrane protein band 4.1 like 4B	EPB41L4B	1.227		unknown	transporter			54566	54357	500464
ARF4	AA407803,ADP RIBOSYLATION FACTOR 4,ARF2,RP23-416G21.1	ADP-ribosylation factor 4	ARF4	1.227		Cytoplasm	enzyme			378	11843	79120
MYL2	Beta ml2v,CMH10,Crlc,MLC-2,MLC-2v,Mlv2v,MRLC,MRLC2,Mylc2,Mylpc,Myosin II light-chain,Myosin light chain 1, slow twitch/ ventricular,Myosin Regulatory Light Chain2 Ventricular Isoform,Rlc2v,SKELETAL MUSCLE MYOSIN P-LIGHT CHAIN	myosin, light chain 2, regulatory, cardiac, slow	MYL2	1.226		Cytoplasm	other	Diagnosis		4633	17906	363925
SMPD2	AW108287,ISC1,neutral SMase,Neutral sphingomyelinase,NSMASE,NSMASE1,RP5-919F19.2,SMS2,Sphingomyelin synthase	sphingomyelin phosphodiesterase 2, neutral membrane (neutral sphingomyelinase)	SMPD2	1.226		Cytoplasm	enzyme			6610	20598	83537
SCOC	0610011C06Rik,2810002J11Rik,AA415030,HRIHFB2072,SCOCO	short coiled-coil protein	SCOC	1.226		Cytoplasm	other			60592	56367	364981
FASTKD2	2810421I24RIK,KIAA0971,RGD1307883	FAST kinase domains 2	FASTKD2	1.225		Cytoplasm	other			22868	75619	301463
CLDN4	CEP-R,CLAUDIN 4,CPE-R,CPE1R,CPETR,CPETR1,hCPE-R,WBSCR8	claudin 4	CLDN4	1.225		Plasma Membrane	transmembrane receptor	Diagnosis,Efficacy,Prognosis		1364	12740	304407
CD48	AI449234,AW610730,BCM1,BCM1 surface antigen,BLAST,BLAST-1,CD48 ANTIGEN,hCD48,mCD48,MEM-102,RP11-404F10.3,Sgp-60,SLAMF2	CD48 molecule	CD48	1.225		Plasma Membrane	other			962	12506	245962
TGM3	AI893889,EC 2.3.2.13,MGC126249,MGC126250,MGC150256,MGC150257,RGD1561831,RP23-263L18.1,TG(E),TGASE3,TGE	transglutaminase 3 (E polypeptide, protein-glutamine-gamma-glutamyltransferase)	TGM3	1.224		Cytoplasm	enzyme	Unspecified Application		7053	21818	366189
GTF3C6	2410016F19RIK,AU019813,bA397G5.3,C6ORF51,NPD020,RGD1307434,TFIIIC35	general transcription factor IIIC, polypeptide 6, alpha 35kDa	GTF3C6	1.224		Nucleus	transcription regulator			112495	67371	361858
NUPR1	2310032H04Rik,COM1,Nuclear Protein 1,P8,Protein p8	nuclear protein, transcriptional regulator, 1	NUPR1	1.224		Nucleus	transcription regulator			26471	56312	113900
ARFIP2	2310002N04Rik,ARFAPTIN2,FLJ18046,FLJ18697,FLJ99239,MGC94205,Partner of RAC1,POR,POR1	ADP-ribosylation factor interacting protein 2	ARFIP2	1.224		Cytoplasm	other			23647	76932	293344
SEC23B	CDA-II,CDAN2,HEMPAS,RP11-379J5.1,RP23-70J9.7	Sec23 homolog B (S. cerevisiae)	SEC23B	1.224		Cytoplasm	transporter			10483	27054	362226
RPL6P19	LOC641814,RGD1563476,Rpl6,RPL6 14 853,Rpl6-ps1	ribosomal protein L6 pseudogene 19	RPL6P19	1.223		Cytoplasm	other			646483		117042|500714
RRS1	5730466A07Rik,AA415037,D1Ertd701e,MNCb-2643,Regulator for ribosome resistance homolog,Rrr	RRS1 ribosome biogenesis regulator homolog (S. cerevisiae)	RRS1	1.223		Nucleus	other			23212	59014	297784
GALNT1	GALNAC-T1,pp-Galnac-T1,ppGaNTase-T1	UDP-N-acetyl-alpha-D-galactosamine:polypeptide N-acetylgalactosaminyltransferase 1 (GalNAc-T1)	GALNT1	1.222		Cytoplasm	enzyme			2589	14423	79214
ASPN	4631401G09Rik,AA986886,ASPORIN,OS3,PLAP-1,RP11-77D6.3,SLRR1C	asporin	ASPN	1.222		Extracellular Space	other			54829	66695	306805
MED12L	A130035F20,A630079M02,AU044581,NOPAR,PRO0314,TNRC11L,TRALP,TRALPUSH	mediator complex subunit 12-like	MED12L	1.222		unknown	other			116931	329650
USP54	4930429G18RIK,AI115571,bA137L10.3,bA137L10.4,C030002J06RIK,C10orf29,RP11-137L10.4	ubiquitin specific peptidase 54	USP54	1.221		unknown	peptidase			159195	78787	408223
RAB3D	C130057E11Rik,D2-2,GOV,RAB16,RAD3D	RAB3D, member RAS oncogene family	RAB3D	1.221		Cytoplasm	enzyme			9545	19340	140665
ABAT	9630038C02RIK,AI255750,beta-AlaAT,ENSMUSG00000051226,FLJ17813,FLJ30272,GABA TRANSAMINASE,GABA-AT,GABAT,Gm9851,hCG 1984265,I54,Laibat,NPD009,X61497	4-aminobutyrate aminotransferase	ABAT	1.221		Cytoplasm	enzyme		valproic acid, vigabatrin	18	268860	81632
NCL	B530004O11RIK,C23,D0Nds28,D1Nds28,LOC100289394,Ncl-ps1,Norp,Nrp,Nucl,NUCLEOLIN	nucleolin	NCL	1.221		Nucleus	other	Diagnosis		4691		64556
GNPNAT1	AU017428,AU040593,EMEG32,FLJ10607,GNPNAT,Gpnat1,Gsnpat,RGD1563144	glucosamine-phosphate N-acetyltransferase 1	GNPNAT1	1.22	13	Cytoplasm	enzyme			64841	54342	498486
SEMA6A	9330158E07,A730020P05Rik,AI851735,HT018,KIAA1368,SEMA,SEMA6A1,SEMAQ,VIA	sema domain, transmembrane domain (TM), and cytoplasmic domain, (semaphorin) 6A	SEMA6A	1.22		Plasma Membrane	other			57556	20358	361324
PAQR6	1500001B10RIK,LOC686392,RP11-54H19.6	progestin and adipoQ receptor family member VI	PAQR6	1.22		unknown	other			79957	68957	681021
PCDHB5	PCDH-BETA5,Pcdhb10,Pcdhb4A,Pcdhb5D,PcdhbE,PcdhbJ	protocadherin beta 5	PCDHB5	1.22		Plasma Membrane	other			26167	93881	291649
WDR43	2610318G08RIK,AU020887,AV024208,KIAA0007,mKIAA0007,NET12,UTP5,Wrd43	WD repeat domain 43	WDR43	1.219		Nucleus	other			23160	72515	362703
TXNDC5	AL022641,ENDOPDI,ERP46,HCC-2,PC-TRP,PDIA15,RP1-126E20.1,STRF8,TLP46,UNQ364	thioredoxin domain containing 5 (endoplasmic reticulum)	TXNDC5	1.219		Cytoplasm	enzyme			81567	105245	306869
RNF103	Adrg34,AW146237,AW212918,HKF-1,KF-1,MGC102815,MGC41857,ZFP-103	ring finger protein 103	RNF103	1.219		Cytoplasm	enzyme			7844	22644	84508
TRIM27	AW538890,DAAP-182E11.3,Gm19403,LOC100502832,RFP,RFP1,RNF76	tripartite motif containing 27	TRIM27	1.218	18	Nucleus	transcription regulator			5987	19720	291171
UGT1A6	A9',GNT1,HLUGP,HLUGP1,UDP GLUCURONYLTRANSFERASE 1A6,UDPGT,UDPGT 1-6,UGT1,UGT1-06,Ugt1a6a,Ugt1a6b,UGT1A6S,Ugt1a7,Ugt1a9,UGT1F	UDP glucuronosyltransferase 1 family, polypeptide A6	UGT1A6	1.218		Cytoplasm	enzyme			54578	94284|394435	113992
NAAA	2210023K21RIK,3830414F09Rik,ASAHL,N-acylethanolamine-hydrolyzing acid amidase,PLT	N-acylethanolamine acid amidase	NAAA	1.218		Cytoplasm	enzyme			27163	67111	497009
CDO1	1300002L19Rik,CDO,Cysteine dioxygenase,Cytosolic cysteine dioxygenase 1,D18Ucla3	cysteine dioxygenase, type I	CDO1	1.218		Cytoplasm	enzyme			1036	12583	81718
SPG21	ACP33,BM-019,C78576,D9WSU18E,GL010,MASPARDIN,MAST	spastic paraplegia 21 (autosomal recessive, Mast syndrome)	SPG21	1.218		Plasma Membrane	enzyme			51324	27965	300791
FOXD1	AI385632,BF-2,FKHL8,Forkhead box d1,FREAC4,Hfh10,Hfhbf2,LOC684320	forkhead box D1	FOXD1	1.217		Nucleus	transcription regulator			2297	15229	171299
RHOBTB3	1700040C17Rik,2610033K01Rik,4930503C18Rik,AI317148,AW208826,KIAA0878,mKIAA0878	Rho-related BTB domain containing 3	RHOBTB3	1.217		unknown	enzyme			22836	73296	309922
CDK6	5830411I20,AI504062,CRK2,FLJ31360,PLSTIRE	cyclin-dependent kinase 6	CDK6	1.217		Nucleus	kinase	Prognosis	PD-0332991, flavopiridol	1021	12571	114483
LRIF1	2010012G17Rik,4933421E11RIK,AI450568,BAIP3,C1orf103,RGD1306520,RIF1,RP11-96K19.1	ligand dependent nuclear receptor interacting factor 1	C1orf103	1.217		Nucleus	other			55791	321000	310775
DIAPH1	BC012974,D18Wsu154e,DFNA1,DIA1,DIAP1,Diap1 (predicted),DRF1,FLJ25265,hDIA1,KIAA4062,LFHL1,MDIA1,mKIAA4062,P140MDIA	diaphanous homolog 1 (Drosophila)	DIAPH1	1.217		Cytoplasm	other			1729	13367	307483
RPL36A/RPL36AP8	2410038A03RIK,Gm2718,hCG 1787519,L36A,L44L,LOC682278,mCG 115063,MIG6,RP1-164F3.1,RPL36A,RPL36A 20 1424,Rpl36a-ps2,Rpl36a-ps4,Rpl36al,Rpl36al2,RPL36AP8,RPL44	ribosomal protein L36a	RPL36AP8	1.217		Cytoplasm	other			6173|643007	19982|66483|100040331	680395
UNC13B	MGC133279,MGC133280,MUNC13,Munc13-1,Munc13-2,RP23-177I18.1,UNC13,Unc13a,Unc13h1,Unc13h2	unc-13 homolog B (C. elegans)	UNC13B	1.216		Cytoplasm	other			10497	22249	64830
SEC24A	9430090N21Rik,AI504915,RP23-79E13.2	SEC24 family, member A (S. cerevisiae)	SEC24A	1.216		Cytoplasm	transporter	Unspecified Application		10802	77371	287275
RPL22L1	3110001N18RIK,AU041196,RGD1309517	ribosomal protein L22-like 1	RPL22L1	1.216		unknown	other			200916	68028	361923
ELL2	Ef RNA ii 2,ELL RELATED RNA POLYMERASE II	elongation factor, RNA polymerase II, 2	ELL2	1.216		Nucleus	transcription regulator			22936	192657	309918
HMG20B	AW610687,BRAF25,BRAF35,FLJ26127,HMGX2,HMGXB2,PP7706,pp8857,SMARCE1r,SOXL	high mobility group 20B	HMG20B	1.216		Nucleus	transcription regulator			10362	15353	362825
DPP4	ADABP,ADCP2,Adenosine Deaminase Binding Protein,CD26,Dipeptidyl Peptidase IV,Dipeptidylaminopeptidase IV,DPPIV,Glycylprolyl Beta-Naphthylamidase,PEPTIDYLDIPEPTIDASE IV,RP23-87G8.2,THAM,TP103	dipeptidyl-peptidase 4	DPP4	1.216		Plasma Membrane	peptidase	Prognosis	saxagliptin, talabostat, SYR-322, sitagliptin, linagliptin, metformin/saxagliptin, simvastatin/sitagliptin	1803	13482	25253
CCDC138	6230424H07RIK,BC042726,FLJ32745,RGD1566050	coiled-coil domain containing 138	CCDC138	1.215		unknown	other			165055	76138	499442
UGDH	GDH,UDGH,Udp glucose dehydrogenase,UDP-GlcDH,UDPGDH,UGD	UDP-glucose 6-dehydrogenase	UGDH	1.215		Nucleus	enzyme	Diagnosis		7358	22235	83472
IFRD1	FRD1,Ifnl,PC4,TIS7	interferon-related developmental regulator 1	IFRD1	1.214		Nucleus	other			3475	15982	29596
PLA2G12A	2310004B05Rik,FKSG38,GXII,Gxii-pla2,mGXII-1,mGXII-1-PLA2,PLA2G12,ROSSY,SPLA GXIIIA	phospholipase A2, group XIIA	PLA2G12A	1.214		Extracellular Space	enzyme			81579	66350	362039
RALGPS2	1810020P17Rik,2210408F11RIK,4921528G01RIK,9130014M22Rik,AU043409,AW046161,dJ595C2.1,FLJ10244,FLJ25604,KIAA0351,RP4-595C2.1	Ral GEF with PH domain and SH3 binding motif 2	RALGPS2	1.214		unknown	other			55103	78255	304887
PCDH17	C030033F14RIK,Gm78,LOC144997,PCDH68,PCH68	protocadherin 17	PCDH17	1.214	24	unknown	other			27253	219228	306055
AGTR1	1810074K20Rik,AG2S,AGTR1A,AGTR1B,AI551199,Angiotensin II receptor type 1,Angiotensin ii receptor type 1a,Angtr-1a,AT1,AT1 RECEPTOR,AT1A,At1a receptor,AT1AR,AT1B,AT1R,AT2R1,AT2R1A,AT2R1B,HAT1R	angiotensin II receptor, type 1	AGTR1	1.214		Plasma Membrane	G-protein coupled receptor		amlodipine/olmesartan medoxomil, amlodipine/valsartan/hydrochlorothiazide, amlodipine/telmisartan, aliskiren/valsartan, azilsartan medoxomil, amlodipine/olmesartan medoxomil/hydrochlorothiazide, losartan/hydrochlorothiazide, valsartan/hydrochlorothiazide, candesartan cilexetil, olmesartan medoxomil, irbesartan, losartan potassium, telmisartan, eprosartan, candesartan cilexetil/hydrochlorothiazide…	185	11607	24180
TM9SF2	1500001N15Rik,AA536814,D14Ertd64e,P76	transmembrane 9 superfamily member 2	TM9SF2	1.214		Plasma Membrane	transporter			9375	68059	306197
MLLT4	5033403D15,5033403D15Rik,AF-6,AFADIN,Dihydrolipoamide Succinyltransferase,Gm314,I-afadin,LOC100505818,LOC730031,RP3-431P23.3,RP3-470B24.4,S-AFADIN	myeloid/lymphoid or mixed-lineage leukemia (trithorax homolog, Drosophila); translocated to, 4	MLLT4	1.213		Nucleus	other			4301	17356	26955
HOMER1	Ania3,HOMER,HOMER1A,HOMER1B,HOMER1C,HOMER1F,PSD-Zip45,SYN47,Ves-1,Vesl-1,Vesl-1l	homer homolog 1 (Drosophila)	HOMER1	1.212		Plasma Membrane	other			9456	26556	29546
HSF4	CTM,Hsf4 predicted,HSTF 4,ldis1,mHSF4	heat shock transcription factor 4	HSF4	1.212		Nucleus	transcription regulator			3299	26386	291960
HLA-DRA	AI323765,DASS-397D15.1,DRA,E alpha chain,E alpha mhc class ii,E-alpha-f,H2-EA,H2-Ea-ps,Histocompatibility 2, class II antigen E alpha,HLA CLASS II,HLA CLASS II HISTOCOMPATIBILITY ANTIGEN ALPHA CHAIN PRECURSOR,HLA-DR ALPHA,HLA-DR ANTIGEN ALPHA CHAIN,HLA-DRA1,I-Ealpha,Ia-3,mCG 9941,MHC CLASS II E ALPHA,MLRW,PE-ALPHA,RT1-DA,RT1-u	major histocompatibility complex, class II, DR alpha	HLA-DRA	1.212		Plasma Membrane	transmembrane receptor	Prognosis		3122	100504404	294269
RABGGTB	Beta RabGGTase,GGT2 BETA,GGTase II beta,GGTB,RABGGT BETA,RP4-682C21.3	Rab geranylgeranyltransferase, beta subunit	RABGGTB	1.212		Cytoplasm	enzyme			5876	19352	25533
FYB	ADAP,B630013F22RIK,FYB-120/130,FYN-binding,PRO0823,RGD1563421,SLAP-130	FYN binding protein	FYB	1.212		Nucleus	other			2533	23880	499537
RPN2	1300012C06Rik,AV261018,RIBIIR,RIBOPHORIN II,RP23-163J20.6,RP3-343K2.2,RPN-II,SWP1	ribophorin II	RPN2	1.212		Cytoplasm	enzyme			6185	20014	64701
APBA2	D15S1518E,HsT16821,LIN-10,MGC:14091,MINT2,mXllL,X11-BETA,X11-like,X11L,XllL	amyloid beta (A4) precursor protein-binding, family A, member 2	APBA2	1.212		Cytoplasm	transporter	Disease Progression		321	11784	83610
ATP6V1C1	1700025B18Rik,ATP6C,ATP6D,U13839,V-Atpase c,VATC,Vma5	ATPase, H+ transporting, lysosomal 42kDa, V1 subunit C1	ATP6V1C1	1.211		Cytoplasm	transporter			528	66335	299971
ARHGDIB	D4,D4-GDI,GDIA2,GDID4,GDP Dissociation Inhibitor,LY-GDI,RAP1GN1,Rho GDI 2,RHO GDI BETA	Rho GDP dissociation inhibitor (GDI) beta	ARHGDIB	1.211		Cytoplasm	other	Diagnosis		397	11857	362456
CANX	1110069N15Rik,AI988026,CALNEXIN,Cell adhesion molecule with homology to l1cam precursor,CNX,D11Ertd153e,IP90,P90,RP23-237P10.2,Similar to calnexin	calnexin	CANX	1.211		Cytoplasm	other			821	12330	29144
PCDHB3	LOC100046233,PCDH-BETA3,PcdhbC	protocadherin beta 3	PCDHB3	1.21		Plasma Membrane	other			56132	93874	291656
AIM1 (includes EG:11630)	AI462491,AI463325,CRYBG1,RP11-294H11.2,ST4	absent in melanoma 1	AIM1	1.21		unknown	other	Diagnosis,Disease Progression,Prognosis		202	11630
LIF	CDF,cholinergic differentiation factor,DIA,HILDA,LEUKEMIA INHIBITORY FACTOR,RP23-329P17.1	leukemia inhibitory factor (cholinergic differentiation factor)	LIF	1.21		Extracellular Space	cytokine	Unspecified Application		3976	16878	60584
DHX15	DBP1,DD15,DDX15,DEAH9,HRH2,mDEAH9,PRP43,PRPF43,PrPp43p	DEAH (Asp-Glu-Ala-His) box polypeptide 15	DHX15	1.209		Nucleus	enzyme			1665	13204	289693
BAZ1A	ACF1,B930060C03,BC065123,cbp146,Gtl5,hACF1,HSPC317,WALp1,WCRF180	bromodomain adjacent to zinc finger domain, 1A	BAZ1A	1.209		Nucleus	other			11177	217578	314126
TLK1	4930545J15Rik,PKU-beta,RP23-428O15.2,SNAK	tousled-like kinase 1	TLK1	1.209		Cytoplasm	kinase			9874	228012	311118
NSF	AI316878,AU020090,AU067812,NEM SENSITIVE FACTOR,RP23-326K2.3,SKD2,Vesicle-fusing ATPase	N-ethylmaleimide-sensitive factor	NSF	1.209		Cytoplasm	transporter			4905	18195	60355
RMI1 (includes EG:306734)	BLAP75,C9ORF76,FAAP75,FLJ12888,RGD1310671,RP11-346I8.1	RMI1, RecQ mediated genome instability 1, homolog (S. cerevisiae)	RMI1	1.208		Nucleus	other			80010		306734
TRAF4	A530032M13Rik,CART1,MLN62,msp2,RNF83,RP23-185A18.2	TNF receptor-associated factor 4	TRAF4	1.208		Cytoplasm	other			9618	22032	303285
TMEM48	2810475A17RIK,AI450313,FLJ10407,FLJ12556,FLJ34120,NDC1,NET3,RP23-392J14.4,RP4-654H19.1	transmembrane protein 48	TMEM48	1.208		Nucleus	other			55706	72787	362557
HIF1A	AA959795,bHLHe78,HIF-1ALPHA,HIF-1Î±,HIF-1Î± (hydroxylated),HIF1,Hypoxia inducible factor 1 alpha subunit,MOP1,PASD8	hypoxia inducible factor 1, alpha subunit (basic helix-loop-helix transcription factor)	HIF1A	1.208		Nucleus	transcription regulator	Diagnosis,Efficacy,Prognosis,Response to Therapy		3091	15251	29560
CAB39	AA408805,AA960512,C78372,Calcium binding protein 39kDa,CGI-66,FLJ22682,MO25,MO25 alpha	calcium binding protein 39	CAB39	1.207		Cytoplasm	enzyme			51719	12283	301574
IKZF3	5830411O07RIK,AIO,AIOLOS,RP23-355L10.12-001,Zfp1a3,Zfpn1a3,ZNFN1A3	IKAROS family zinc finger 3 (Aiolos)	IKZF3	1.207		Nucleus	transcription regulator			22806	22780	303511
SNX4	1810036H14Rik,AI037066,ATG24B	sorting nexin 4	SNX4	1.207		Cytoplasm	transporter			8723	69150	360725
FCER1G	AI573376,CD23,CD8 GAMMA,Fc epsilon R1 gamma,Fc epsilon r1 gamma2,FC GAMMA RECEPTOR 1,FCE R1,FCE1G,FcepsilonRI,Fcerg,FCERG1,FceRI gamma,FCR-GAMMA,FCRG,FcR[g],FcRÎ³,GAMMA CHAIN,LOC498279,Ly-50	Fc fragment of IgE, high affinity I, receptor for; gamma polypeptide	FCER1G	1.207		Plasma Membrane	transmembrane receptor			2207	14127	25441
SLC25A40	B230315F11RIK,MCFP,RGD1308774	solute carrier family 25, member 40	SLC25A40	1.207		Cytoplasm	other			55972	319653	296813
SNX10	2410004M09Rik	sorting nexin 10	SNX10	1.207		Cytoplasm	transporter			29887	71982	297096
CDKN1A	CAP20,CDKI,CDKN1,CDKNA1,CIP1,MDA-6,P21,p21/WAF1,P21CIP1,P21WAF,p21waf1,SDI1,WAF1	cyclin-dependent kinase inhibitor 1A (p21, Cip1)	CDKN1A	1.207	6	Nucleus	kinase	Diagnosis,Efficacy,Prognosis,Response to Therapy		1026	12575	114851
IFNGR1	CD119,Ifgr,IFN GAMMA R ALPHA,IFN-gamma R,IFN-GAMMA RECEPTOR,IFNGR,IFNGRA,IFNR,IFNÎ³ R1,IFNÎ³ RÎ±,IFNÎ³R,INTERFERON GAMMA RECEPTOR ALPHA CHAIN,MAF receptor,Nktar,RP3-503F13.3	interferon gamma receptor 1	IFNGR1	1.207		Plasma Membrane	transmembrane receptor		interferon gamma-1b	3459	15979	116465
NANS	4632418E04Rik,BB056474,RP11-404F11.3,RP23-117B19.4,SAS,Sialic Acid Synthase	N-acetylneuraminic acid synthase	NANS	1.206		Cytoplasm	enzyme			54187	94181	298071
PRR16	5430406M13RIK,AI607429,DSC54,LOC51334,RGD1564528	proline rich 16	PRR16	1.206		unknown	other			51334	71373	361327
FUCA2	0610025O11RIK,5530401P20Rik,dJ20N2.5,MGC1314,RP1-20N2.5	fucosidase, alpha-L- 2, plasma	FUCA2	1.206		Extracellular Space	enzyme			2519	66848	292485
NRD1 (includes EG:230598)	2600011I06Rik,AI875733,hNRD1,hNRD2,NARDILYSIN,NRD-C,RP23-188A12.1,RP4-657D16.2	nardilysin (N-arginine dibasic convertase)	NRD1	1.206		Cytoplasm	peptidase			4898	230598	25499
PNPT1	1200003F12Rik,Old35,PNPASE,PNPase 1,PNPase old-35,Pnptl1,RP23-313I4.2	polyribonucleotide nucleotidyltransferase 1	PNPT1	1.206		Cytoplasm	enzyme			87178	71701	360992
PCDHA4	CNR1,CNRN1,CRNR1,MGC93781,PCDH-ALPHA4,Protocadherin Alpha 4,R75250	protocadherin alpha 4	PCDHA4	1.206		Plasma Membrane	other			56144	12936	116741
ZFAND1	2310008M20RIK,AW048890,FLJ14007,MGC107161,RGD1309519	zinc finger, AN1-type domain 1	ZFAND1	1.206		unknown	other			79752	66361	361917
FOXA1	HNF3 ALPHA,HNF3A,TCF3A,Transcription Factor 3a	forkhead box A1	FOXA1	1.206		Nucleus	transcription regulator	Diagnosis,Disease Progression,Prognosis		3169	15375	25098
RHPN2	1300002E07Rik,AA536890,C85860,D7Ertd784e,P76RBE,RHOBP	rhophilin, Rho GTPase binding protein 2	RHPN2	1.205		Cytoplasm	other			85415	52428	308516
CYTH2	ARNO,CLM2,CTS18,CTS18.1,CYTOHESIN-2,LOC284356,PSCD2,PSCD2L,Sec7,SEC7-2,Sec7B,SEC7L,Sec7p-L,Sec7p-like	cytohesin 2	CYTH2	1.205		Cytoplasm	other			9266	19158	116692
FAM111A	4632417K18Rik,AW413625,DKFZp686A06175,FLJ22794,KIAA1895,RGD1560913	family with sequence similarity 111, member A	FAM111A	1.205		unknown	other			63901	107373	499322
DNAJC3	58kda Inhibitor Of RNA Activated Protein Kinase,AA408985,AU067833,Dnajc3a,Dnajc3b,HP58,LOC144871,LOC63880,mp58,P58,P58IPK,p58K,Pkip58,PRKRI	DnaJ (Hsp40) homolog, subfamily C, member 3	DNAJC3	1.205		Cytoplasm	other			5611	100037258	63880
TRPM4	1110030C19Rik,AW047689,LTrpC-4,MLS2S,PFHB1B,Riken cDNA 1110030c19,TRPM4B	transient receptor potential cation channel, subfamily M, member 4	TRPM4	1.205		Plasma Membrane	ion channel			54795	68667	171143
HLTF	AF010600,BC057116,HIP116,HIP116A,HLTF1,P113,RNF80,RUSH,SMARCA3,SNF2L3,ZBU1	helicase-like transcription factor	HLTF	1.204		Nucleus	transcription regulator	Diagnosis		6596	20585	295568
EIF3J	1810016I04Rik,2700079K05RIK,AA409117,AA409446,C78575,EIF3-ALPHA,EIF3-P35,EIF3S1,Eif3s1 (predicted),ENSMUSG00000043424,Gm9781,MGC156679,PRO0391	eukaryotic translation initiation factor 3, subunit J	EIF3J	1.204		Cytoplasm	translation regulator			8669	78655|100042807	691947
MMP19	MMP18,RASI,RASI-1	matrix metallopeptidase 19	MMP19	1.204		Extracellular Space	peptidase			4327	58223	304608
ANKRD36B (includes others)	ANKRD36,ANKRD36C,KIAA1641,KW1,LOC375251,LOC389008,UNQ2430,UNQ2430/PRO499	ankyrin repeat domain 36B	ANKRD36B	1.204		Nucleus	transcription regulator			375248|57730|400986
RPS4Y1	Gm9294,LOC686587,PRO2646,RPS4Y,Rps4y2,S4	ribosomal protein S4, Y-linked 1	RPS4Y1	1.204		Cytoplasm	other	Diagnosis,Prognosis		6192	668668	690845
DCAF6	1200006M05RIK,ARCAP,FLJ23798,IQWD1,MSTP055,NRIP,PC326,RGD1561961,RP4-745I14.1	DDB1 and CUL4 associated factor 6	IQWD1	1.204		Nucleus	transcription regulator			55827	74106	289181
STEAP2	4921538B17RIK,AI930049,AW045895,ENSMUSG00000073232,IPCA-1,PCANAP1,PUMPCn,STAMP1,STAMP2,STMP,UNQ6507/PRO23203	STEAP family member 2, metalloreductase	STEAP2	1.204		Plasma Membrane	transporter			261729	74051	312052
SHMT2	2700043D08Rik,AA408223,AA986903,GLYA,M-SHMT,Serine Hydroxymethyltransferase2,SHMT	serine hydroxymethyltransferase 2 (mitochondrial)	SHMT2	1.203		Cytoplasm	enzyme			6472	108037	299857
BHLHA15	1810009C13RIK,bHlH,BHLHB8,MIST1	basic helix-loop-helix family, member a15	BHLHA15	1.203		Nucleus	transcription regulator			168620	17341	25334
NR5A2	AU020803,B1F,B1F2,CPF,D1Ertd308e,FTF,FTF-2,FTZ-F1,FTZ-F1beta,hB1F-2,LRH-1	nuclear receptor subfamily 5, group A, member 2	NR5A2	1.203		Nucleus	ligand-dependent nuclear receptor			2494	26424	60349
ALG8	AI447372,CDG1H,Gm1089,HUSSY-02	asparagine-linked glycosylation 8, alpha-1,3-glucosyltransferase homolog (S. cerevisiae)	ALG8	1.203		Cytoplasm	enzyme			79053	381903	293129
PTPN18	BDP1,FLP1,HSCF,PTP-HSCF,PTP20,Ptpk1	protein tyrosine phosphatase, non-receptor type 18 (brain-derived)	PTPN18	1.203		Nucleus	phosphatase			26469	19253	301333
PLA2R1	CLEC13C,Endo180,M-TYPE PLA2 RECEPTOR,M-TYPE SPLA2,Mrc2,Pla2-1 Receptor,PLA2-R,PLA2G1BR,PLA2G1R,PLA2IR	phospholipase A2 receptor 1, 180kDa	PLA2R1	1.203		Plasma Membrane	transmembrane receptor	Diagnosis		22925	18779	295631
TDO2	AA407491,TDO,TO,tog,TPH2,TRPO,TRYPTOPHAN 2,3-DIOXYGENASE,Tryptophan Oxygenase	tryptophan 2,3-dioxygenase	TDO2	1.203		Cytoplasm	enzyme			6999	56720	64206
RPL29 (includes EG:367874)	HIP,HUMRPL29,L29,RGD1563579,Rpl43	ribosomal protein L29	RPL29	1.203		Cytoplasm	other			6159		367874
MMADHC	2010311D03RIK,AI314967,C2orf25,cblD,CL25022,HSPC161,RGD1303272,RP23-343I2.2	methylmalonic aciduria (cobalamin deficiency) cblD type, with homocystinuria	MMADHC	1.202		Cytoplasm	other			27249	109129	362134
CCT2	99D8.1,CCT-beta,CCTB,chaperonin containing TCP1, subunit 2 (beta),Chaperonin subunit 2,PRO1633,T-COMPLEX PROTEIN 1 BETA SUBUNIT,TCP-1-beta	chaperonin containing TCP1, subunit 2 (beta)	CCT2	1.202		Cytoplasm	kinase			10576	12461	299809
AOAH	4930433E13RIK,ACYLOXYACYL HYDROLASE,RGD1560514	acyloxyacyl hydrolase (neutrophil)	AOAH	1.202		unknown	enzyme			313	27052	498757
KPNA2	2410044B12Rik,ENSMUSG00000066878,ENSMUSG00000069083,Gm10184,Gm10259,IMPORTIN,IMPORTIN ALPHA 1,Importin alpha2,IPOA1,KAP ALPHA2,KARYOPHERIN ALPHA 2,LOC728860,M-IMPORTIN,MGC108637,MGC91246,NPI3,Nuclear Pore-Targeting,PENDULIN,PTAC58,QIP2,RCH1,RCH1 ALPHA,RP23-170A23.5,SRP1ALPHA	karyopherin alpha 2 (RAG cohort 1, importin alpha 1)	KPNA2	1.202		Nucleus	transporter	Diagnosis		3838	100039592|16647|100043906	85245
SOD2	IMAGE:4711494,IPOB,MANGANESE DEPENDENT SOD,Manganese Superoxide Dismutase 2,MGC5618,MITOCHONDRIAL SOD,Mn superoxide dismutase,MNSOD,mtSOD,MVCD6,RP1-56L9.2	superoxide dismutase 2, mitochondrial	SOD2	1.202		Cytoplasm	enzyme	Diagnosis,Disease Progression,Prognosis,Unspecified Application		6648	20656	24787
CST1	CYSTATIN SN	cystatin SN	CST1	1.202		unknown	other			1469
ERO1LB	1300013B24RIK,1700065B09Rik,AI447560,ero1-beta,ERO1-L(BETA),RGD1563548,RP5-985L19.2	ERO1-like beta (S. cerevisiae)	ERO1LB	1.202		Cytoplasm	other			56605	67475	364755
ANAPC5	2510006G12Rik,AA408751,AA536819,AA986414,ANAPHASE PROMOTING COMPLEX 5,Anpc5,APC5,MNCb-2778	anaphase promoting complex subunit 5	ANAPC5	1.202		Nucleus	enzyme			51433	59008	288671
HELB	AI447783,D10Ertd664e,RGD1560103	helicase (DNA) B	HELB	1.201		Nucleus	enzyme		epirubicin	92797	117599	500837
PRIM2	AI323589,p54,p58,Pola3,PRIM2A,Primase large subunit,RP3-401D24.1	primase, DNA, polypeptide 2 (58kDa)	PRIM2	1.201		Nucleus	enzyme		fludarabine phosphate	5558	19076	301323
CCNC	AI451004,AU020987,CG1C,CycC,CYCLIN C,RP1-199J3.1,RP23-38K18.1,SARCOLUMENIN,SRB11,SRCA	cyclin C	CCNC	1.201		Nucleus	other			892	51813	114839
GDPD1	2610020H15RIK,FLJ37451,GDE4,RGD1311813,RP23-352L3.1	glycerophosphodiester phosphodiesterase domain containing 1	GDPD1	1.2		unknown	enzyme			284161	66569	303407
ARF6	AI788669,AW496366	ADP-ribosylation factor 6	ARF6	1.2		Plasma Membrane	transporter			382	11845	79121
FGF13	FGF2,FHF-2,LOC730528,RP23-387L21.1,RP6-27P15.3	fibroblast growth factor 13	FGF13	1.2		Extracellular Space	growth factor			2258	14168	84488
STC1	STANNIOCALCIN 1,STC	stanniocalcin 1	STC1	1.2		Extracellular Space	kinase	Diagnosis		6781	20855	81801
DBF4 (includes EG:10926)	AA545217,ASK,CHIF,DBF4A,RGD1305854,ZDBF1	DBF4 homolog (S. cerevisiae)	DBF4	1.2		Nucleus	kinase			10926	27214	312046
HK2	AI642394,HEXOKINASE 2,Hexokinase ii,HKII,HXK2,TYPE II HEXOKINASE	hexokinase 2	HK2	1.2		Cytoplasm	kinase	Prognosis		3099	15277	25059
RBM47	9530077J19Rik,BC013481,FLJ20273,NET18,RGD1359713	RNA binding motif protein 47	RBM47	1.199		unknown	other			54502	245945	305340
RANBP2	A430087B05Rik,AI256741,ANE1,IIAE3,NUP358,RGD1560047,TRP1,TRP2	RAN binding protein 2	RANBP2	1.199		Nucleus	enzyme			5903	19386	294429
DCAF13	GM83,HSPC064,WDSOF1	DDB1 and CUL4 associated factor 13	WDSOF1	1.199		Nucleus	other			25879	223499	362902
CPNE7	AW047065	copine VII	CPNE7	1.199		unknown	transporter			27132	102278	361433
DLGAP1	4933422O14RIK,9630002F18,AI845682,AI848168,BB075781,D17Bwg0511e,DAP-1,DAP-1-ALPHA,DAP-1-BETA,GKAP,GKAP/SAPAP,Gkap1,GKPA/SAPAP,hGKAP,KIAA4162,LOC284214,mKIAA4162,SAPAP,SAPAP1	discs, large (Drosophila) homolog-associated protein 1	DLGAP1	1.199		Plasma Membrane	other	Diagnosis		9229	224997	65040
VMP1	3110098I04RIK,4930579A11RIK,AI787464,DKFZP566I133,EPG3,HSPC292,ni-2,RP23-467J12.4,TMEM49	vacuole membrane protein 1	TMEM49	1.199		Plasma Membrane	other			81671	75909	192129
BPHL	2010012D11RIK,5730533B08Rik,AI115341,Biphenyl Hydrolase Related,BPH-RP,MCNAA,MGC125930,MGC41865,VACVASE	biphenyl hydrolase-like (serine hydrolase)	BPHL	1.199		Cytoplasm	enzyme			670	68021	361239
ATP7B	Atp7a,Hts,PINA,PWD,RP11-327P2.1,tx,WC1,WD,WND,WNDP	ATPase, Cu++ transporting, beta polypeptide	ATP7B	1.198		Cytoplasm	transporter			540	11979	24218
MARCKSL1	AL022768,AW215397,AW536807,D4Bc1,F52,MACMARCK,MACMARCKS,MACS2,Macs3,MARCKS RELATED,MLP,MLP1,MRP,RP23-209C6.6	MARCKS-like 1	MARCKSL1	1.198		Cytoplasm	other			65108	17357	81520
P4HA1	AL022634,P4h,P4HA,P4Halpha(I),PHalphaI,Prolyl 4 Hydroxylase Alpha 1 Subunit,Prolyl 4-Hydroxylase alpha,PROPYL 4-HYDROXYLASE ALPHA SUBUNIT,RP11-344N10.1	prolyl 4-hydroxylase, alpha polypeptide I	P4HA1	1.198		Cytoplasm	enzyme	Unspecified Application		5033	18451	64475
MRPL3 (includes EG:11222)	2010320L16Rik,5930422H18Rik,AA407889,L3mt,MRL3,RPML3	mitochondrial ribosomal protein L3	MRPL3	1.198	9	Cytoplasm	other			11222	94062	300974
AP1AR	2C18,AA407621,BC002199,C4orf16,C78909,DKFZP564C182,gamma-BAR,GBAR,PRO0971,RGD1311435	adaptor-related protein complex 1 associated regulatory protein	C4orf16	1.198		Cytoplasm	other			55435	211556	362037
PIK3R3	AA414954,p55,p55-GAMMA,P55PIK,p85 Gamma,RP23-276M23.4,RP4-533D7.2	phosphoinositide-3-kinase, regulatory subunit 3 (gamma)	PIK3R3	1.198		Cytoplasm	other			8503	18710	60664
SFT2D1	5630401J11RIK,AA409698,C6orf83,Gm12166,LOC100038858,LOC100503863,mCG 8582,OTTMUSG00000005486,pRGR1,RP23-29H5.3	SFT2 domain containing 1	SFT2D1	1.198		unknown	other			113402	100039624|106489	292305
CHMP4C	2010012P02Rik,2210015K02Rik,2310010I16RIK,SHAX3,SNF7-3,VPS32C	charged multivesicular body protein 4C	CHMP4C	1.197		Cytoplasm	other			92421	66371	361916
ARHGDIG	Gdi5,LA16c-314G4.1,RHO-GDI2,RHOGDI GAMMA,RHOGDI-3,RIP2	Rho GDP dissociation inhibitor (GDI) gamma	ARHGDIG	1.197		Cytoplasm	other			398	14570	360500
CBR3	1110001J05Rik,C81353,Carbonyl reductase-3,hCBR3,SDR21C2	carbonyl reductase 3	CBR3	1.197		Cytoplasm	enzyme			874	109857	304078
NOP16 (includes EG:28126)	AA409471,CGI-117,D13WSU177E,HSPC111,HSPC185,RGD1305727	NOP16 nucleolar protein homolog (yeast)	NOP16	1.197		Nucleus	other			51491	28126	306768
PRRC1	1190002C06Rik,2310058D16RIK,3110038B19RIK,9430085A19RIK,LOC133619,Prcc1	proline-rich coiled-coil 1	PRRC1	1.197		unknown	other			133619	73137	291444
CH25H	25-Hydroxylase,AI462618,C25H,m25OH	cholesterol 25-hydroxylase	CH25H	1.197		Cytoplasm	enzyme	Unspecified Application		9023	12642	309527
ITK	EMT,EMTTK,LYK,PSCTK2,RP23-273O7.1,Tcsk,Tsk	IL2-inducible T-cell kinase	ITK	1.196		Cytoplasm	kinase			3702	16428	363577
GOLT1B	2310061A22Rik,AA407874,AU024291,CGI-141,GCT1,GOT1,RGD1310691,YMR292W	golgi transport 1B	GOLT1B	1.196		Cytoplasm	other			51026	66964	362460
GARS	CMT2D,DSMAV,Glycine--tRNA ligase,GLYCYL TRNA SYNTHETASE,GlyRS,GRS,HMN5,Nmf249,SGRP23,SMAD1	glycyl-tRNA synthetase	GARS	1.196		Cytoplasm	enzyme			2617	353172	297113
QRFP	26RFa,P518,RP11-618A20.5,RP23-65P13.5	pyroglutamylated RFamide peptide	QRFP	1.196		Extracellular Space	other			347148	227717	379044
PI4K2B	2610042N09Rik,4933409G22Rik,PI4KIIB,PIK42B	phosphatidylinositol 4-kinase type 2 beta	PI4K2B	1.196		Cytoplasm	kinase			55300	67073	305419
PPA1	2010317E03RIK,IOPPP,PP,PP1,PYP,pyp rattus protein,Pyrophosphatase Inorganic,Pyrophosphatase inorganic 1,Pyrophosphate Phosphohydrolase,RP11-367H5.1,SID6-8061	pyrophosphatase (inorganic) 1	PPA1	1.196		Cytoplasm	enzyme			5464	67895	294504
TM4SF1	H-L6,L6,M3S1,TAAL6,TUMOR ASSOCIATED ANTIGEN 6	transmembrane 4 L six family member 1	TM4SF1	1.196		Plasma Membrane	other			4071	17112	295061
CEBPD	C/EBP DELTA,C/EBPd,C/EBPÎ´,Ccaat/enhancer binding protein delta,CEBP DELTA,CELF,CRP3,NF-IL6BETA	CCAAT/enhancer binding protein (C/EBP), delta	CEBPD	1.196		Nucleus	transcription regulator			1052	12609	25695
KLK4	AI2A1,ARM1,EMSP,EMSP1,ESMP1,kallikrein,KLK-L1,PROSTASE,PRSS17,PSTS	kallikrein-related peptidase 4	KLK4	1.196		Extracellular Space	peptidase	Diagnosis,Efficacy		9622	56640	408210
PARP9	AW214463,Bagl,BAL,BAL1,BC003281,MGC:7868,RGD1307534	poly (ADP-ribose) polymerase family, member 9	PARP9	1.196		Nucleus	other			83666	80285	303905
RAB18	AA959686,RAB18LI1,RP11-148B2.1,WARBM3	RAB18, member RAS oncogene family	RAB18	1.195	4	Cytoplasm	enzyme			22931	19330	307039
APOE	AD2,AI255918,APOEA,APOLIPOPROTEIN E,LDLCQ5,LPG	apolipoprotein E	APOE	1.195		Extracellular Space	transporter	Diagnosis,Efficacy,Prognosis,Unspecified Application		348	11816	25728
SDS	4432411H13Rik,RATSDHE1,SDH,SDH2,Sdhe1,TDH	serine dehydratase	SDS	1.195		Cytoplasm	enzyme			10993	231691	25044
POLD2	P50,po1D2,Polymerase (DNA directed), delta 2, regulatory subunit 50kDa,RP23-385C16.2	polymerase (DNA directed), delta 2, regulatory subunit 50kDa	POLD2	1.195		Nucleus	enzyme			5425	18972	289758
PCDHB13	PCDH-BETA13,Pcdhb16,Pcdhb8,PcdhbP,UNQ332/PRO531	protocadherin beta 13	PCDHB13	1.195		Plasma Membrane	other			56123	93887	291645
ARFGAP3	0610009H19Rik,1810004P07Rik,1810035F16Rik,9130416J18Rik,AL049757.1,ARFGAP1,FLJ10767	ADP-ribosylation factor GTPase activating protein 3	ARFGAP3	1.195		Cytoplasm	transporter			26286	66251
HMGB3	HMG-2a,HMG-4,RGD1564407,RP23-478M17.2	high mobility group box 3	HMGB3	1.195		Nucleus	other			3149	15354	305373
CTLA4	CD,CD152,CELIAC3,CH29-120A16.2,GRD4,GSE,ICOS,IDDM12,LOC100048844,Ly-56,sCTLA4	cytotoxic T-lymphocyte-associated protein 4	CTLA4	1.194		Plasma Membrane	other	Diagnosis,Efficacy,Prognosis	ipilimumab, ticilimumab	1493	12477	63835
SCGB2A2	MAMMAGLOBIN,MGB1,UGB2	secretoglobin, family 2A, member 2	SCGB2A2	1.194		Extracellular Space	other	Diagnosis		4250
AK5	AK6	adenylate kinase 5	AK5	1.194		Cytoplasm	kinase			26289	229949	301115
BICC1	BICC,bpk,jcpk	bicaudal C homolog 1 (Drosophila)	BICC1	1.194		unknown	other			80114	83675	361832
SFRP4	Frp,FRP-4,Frpap,FRPHE	secreted frizzled-related protein 4	SFRP4	1.194		Plasma Membrane	transmembrane receptor			6424	20379	89803
STIL	MCPH7,RP1-18D14.8,RP23-295C20.5,SIL	SCL/TAL1 interrupting locus	STIL	1.194		Nucleus	other			6491	20460	313506
FAM214A	6330415I01Rik,AI553555,BC031353,C130047D21RIK,FLJ10980,KIAA1370,MGC126494,MGC126495,MGC38960,mKIAA1370,RGD1310552	family with sequence similarity 214, member A	KIAA1370	1.194		unknown	other			56204	235493	300836
SLC25A10	DIC,Dicarb,Dicarboxylate carrier,MGC93224	solute carrier family 25 (mitochondrial carrier; dicarboxylate transporter), member 10	SLC25A10	1.193		Cytoplasm	transporter			1468	27376	170943
C9orf72	3110043O21RIK,AI840585,ALSFTD,FLJ11109,FTDALS,RGD1359108,RP11-27J8.2,RP23-307M2.1	chromosome 9 open reading frame 72	C9orf72	1.193	15	unknown	other			203228	73205	313155
IBSP	BNSP,BONE SIALOPROTEIN,BSP,BSP-II,Bsp2,Integrin binding sialoprotein,SP-II	integrin-binding sialoprotein	IBSP	1.192		Extracellular Space	other	Disease Progression,Efficacy		3381	15891	24477
PIGK	3000001O05Rik,GPI8,RP4-564M11.1	phosphatidylinositol glycan anchor biosynthesis, class K	PIGK	1.192		Cytoplasm	peptidase			10026	329777	295543
HAT1	2410071B14Rik,AA536933,KAT1	histone acetyltransferase 1	HAT1	1.192		Nucleus	enzyme			8520	107435	296501
GOLPH3	4733401N08Rik,5730410D03Rik,AW413496,GMX33,GOPP1,GPP34,MIDAS	golgi phosphoprotein 3 (coat-protein)	GOLPH3	1.192		Cytoplasm	other			64083	66629	78961
ADAMTS3	1100001H14RIK,6330442E02,6330442E02Rik,ADAMTS-4,KIAA0366,MGC189989	ADAM metallopeptidase with thrombospondin type 1 motif, 3	ADAMTS3	1.192		Extracellular Space	peptidase			9508	330119	305253
CST4	Cyss,CYSTATIN S,CYSTATIN SA-III	cystatin S	CST4	1.192		Extracellular Space	other			1472
LIPH	AH,ARWH2,C130037N08Rik,D16Wsu119e,H06,LAH2,lpd1,lpd2,LPDLR,MPA-PLA1,P3,PLA1B	lipase, member H	LIPH	1.192		Extracellular Space	enzyme			200879	239759
RAB11A	YL8	RAB11A, member RAS oncogene family	RAB11A	1.192		Cytoplasm	enzyme	Unspecified Application		8766	53869	81830
PMEPA1	2210418I02Rik,AW455466,Erg1.2,N4wbp4,RP23-412O4.1,RP4-718J7.3,STAG1,TMEPA1,TMEPAI	prostate transmembrane protein, androgen induced 1	PMEPA1	1.191		Plasma Membrane	other			56937	65112	311676
LRRC8D	2810473G09RIK,4930525N13Rik,A930019F03,FLJ10470,FLJ20403,LRRC5,RP11-302M6.1	leucine rich repeat containing 8 family, member D	LRRC8D	1.191		Plasma Membrane	G-protein coupled receptor	Disease Progression		55144	231549	305131
PCDHA12	Cnr3,Cnr5,Cnr8,Crnr3,Crnr5,Crnr8,PCDH-ALPHA12,Pcdha10,Pcdha11,Pcdha13,Pcdha14	protocadherin alpha 12	PCDHA12	1.191		Plasma Membrane	other			56137	12943	394223
UPK2	AW491716,LOC683386,UP2,UPII	uroplakin 2	UPK2	1.191		Plasma Membrane	other			7379	22269	689093
PNPLA7	BC027342,C9orf111,E430013P11Rik,FLJ43070,MGC6926,MGC6929,Nre,NTE-R1,Nte-related,NTEL,NTEL1,RP11-48C7.2,RP23-226M2.4	patatin-like phospholipase domain containing 7	PNPLA7	1.191		unknown	enzyme			375775	241274	246246
CCDC41	2600001G24Rik,4921537D05RIK,5730513H21Rik,NY-REN-58,RGD1359593	coiled-coil domain containing 41	CCDC41	1.191		unknown	other			51134	77048	366872
F2RL1	Gpcr11,GPR11,PAR-2,PROTEINASE-ACTIVATED RECEPTOR-2	coagulation factor II (thrombin) receptor-like 1	F2RL1	1.19		Plasma Membrane	G-protein coupled receptor			2150	14063	116677
WDR12	4933402C23Rik,MNCb-5414,YTM1,Ytm1p	WD repeat domain 12	WDR12	1.19		Cytoplasm	other			55759	57750	363237
LDHA	GSD11,I lactate dehydrogenase (m chain),l7R2,lactate dehydrogenase 1 A chain,Lactate dehydrogenase 5,Lactate dehydrogenase a,LACTATE DEHYDROGENASE M4,LDH muscle subunit,LDH-M,LDH1,LDH5,M-Ldh,PIG19,RGD1562690	lactate dehydrogenase A	LDHA	1.19		Cytoplasm	enzyme	Diagnosis,Disease Progression,Efficacy,Prognosis,Unspecified Application		3939	16828	500965|24533
NUDT9	1190002C07Rik,AI462474,NUDT10,PSEC0099,RP23-102H7.1	nudix (nucleoside diphosphate linked moiety X)-type motif 9	NUDT9	1.19		Cytoplasm	phosphatase			53343	74167	305149
FLVCR1	9630055N22RIK,AXPC1,FLVCR,MFSD7B,PCA,PCARP	feline leukemia virus subgroup C cellular receptor 1	FLVCR1	1.19		Plasma Membrane	transporter			28982	226844
ZFYVE16	AI035632,B130024H06RIK,B130031L15,DKFZp686E13162,ENDOFIN,KIAA0305,mKIAA0305,PPP1R69,RGD1564784	zinc finger, FYVE domain containing 16	ZFYVE16	1.19		Nucleus	transporter			9765	218441	499508
LAPTM5	CLAST6,E3,FLJ61683,FLJ97251,gcd-10,KIAA0085,LAMP5,Lysosome-associated protein transmembrane 5,MGC125860,MGC125861,RP23-412B2.5,RP5-1166H10.3	lysosomal protein transmembrane 5	LAPTM5	1.189		Plasma Membrane	other			7805	16792	89783
CNKSR3	6820402C05,BC024086,MAGI1,Prp4,RP11-486M3.1	CNKSR family member 3	CNKSR3	1.189		Plasma Membrane	other			154043	215748	308113
PCDHB10	PCDH-BETA10,PCDHB18,Pcdhb9,PcdhbR,PCHB10,UNQ1906/PRO4352	protocadherin beta 10	PCDHB10	1.189		Plasma Membrane	other			56126	93889	548105
LRRC40	2610040E16RIK,AI837674,dJ677H15.1,FLJ20331,MGC125134,RP4-677H15.1	leucine rich repeat containing 40	LRRC40	1.188		Nucleus	other			55631	67144	310946
VAV2	2810040F13Rik,AI847175,PP3781,RP23-113K24.1	vav 2 guanine nucleotide exchange factor	VAV2	1.188		Cytoplasm	other			7410	22325	296603
SLC25A13	AI785475,ARALAR2,CITRIN,CTLN2,Ctrn,RGD1565889	solute carrier family 25, member 13 (citrin)	SLC25A13	1.188		Cytoplasm	transporter			10165	50799	362322
P2RX5	LRH-1,P2X5,P2x5 receptor,P2X5R,RP23-263M10.2	purinergic receptor P2X, ligand-gated ion channel, 5	P2RX5	1.188		Plasma Membrane	ion channel			5026	94045	113995
MMP9	AW743869,B/MMP9,CLG4B,COLLAGENASE TYPE IV,GELATINASE B,GELB,Gl 92-kda,MANDP2,Ngb,pro-MMP-9,RP23-61O3.10-001	matrix metallopeptidase 9 (gelatinase B, 92kDa gelatinase, 92kDa type IV collagenase)	MMP9	1.188		Extracellular Space	peptidase	Diagnosis,Disease Progression,Efficacy,Prognosis,Unspecified Application		4318	17395	81687
LFNG	AW061165,Lunatic fringe,SCDO3	LFNG O-fucosylpeptide 3-beta-N-acetylglucosaminyltransferase	LFNG	1.188		Cytoplasm	enzyme			3955	16848	170905
CHIT1	2300002L19Rik,CHI3,CHIT,CHITD	chitinase 1 (chitotriosidase)	CHIT1	1.188		Extracellular Space	enzyme	Efficacy		1118	71884	289032
CD164	A115,A24,AA589639,AW540279,Endolyn,ENDOLYN78,MGC,MGC-24,MGC-24v,MSSP,MUC-24	CD164 molecule, sialomucin	CD164	1.188		Plasma Membrane	other			8763	53599	83689
CBLC	2310076I21Rik,2310079L19Rik,CBL,CBL-3,CBL-SL,RNF57	Cas-Br-M (murine) ecotropic retroviral transforming sequence c	CBLC	1.188		Nucleus	enzyme	Unspecified Application		23624	80794	292699
SOCS2	8030460M17,AI527257,AW108012,CIS2,Cish2,D130043N08RIK,ENSMUSG00000050974,Gm9847,hg,JAB,LOC100045314,SSI-2,STATI2	suppressor of cytokine signaling 2	SOCS2	1.188		Cytoplasm	other			8835	100043256|216233	84607
CHD1L	4432404A22Rik,ALC1,CHDL,Snf2p	chromodomain helicase DNA binding protein 1-like	CHD1L	1.188		Nucleus	enzyme			9557	68058	310707
MYO10	AW048724,D15Ertd600e,mKIAA0799,Myo10 (predicted),myosin-X	myosin X	MYO10	1.188		Cytoplasm	other			4651	17909	310178
MSR1 (includes EG:20288)	CD204,Macrophage acetyl LDL scavenger receptor,MACROPHAGE SCAVENGER RECEPTOR,MRS-A,MSR,MSR-A,MSRA1,phSR1,phSR2,RGD1564316,SCARA1,SCVR,SR,SR-A,SR-AI,SR-AII,SRA1,SRAI/II	macrophage scavenger receptor 1	MSR1	1.188		Plasma Membrane	transmembrane receptor			4481	20288	498638
PTPRR	EC-PTP,Gmcp1,HPC-PTP,mPTP213,PCPTP1,PTP-SL,PTPBR7,PTPRQ,RPTPRR	protein tyrosine phosphatase, receptor type, R	PTPRR	1.188		Plasma Membrane	phosphatase			5801	19279	94202
XPO6	2610005L19Rik,AI854665,AL022631,C230091E20Rik,EXP6,KIAA0370,mKIAA0370,R75304,RANBP20	exportin 6	XPO6	1.188		Cytoplasm	transporter			23214	74204	293476
VPS13B	1810042B05RIK,2310042E16RIK,4732488H20,C330002D13RIK,C87206,CHS1,COH1,Cohh1,D230005K13,KIAA0532,mKIAA0532,mKIAA5032	vacuolar protein sorting 13 homolog B (yeast)	VPS13B	1.187		Nucleus	transporter			157680	666173	315036
GMCL1	2810049L19RIK,BTBD13,DIP,FLJ13057,GCL,GCL1,mglc-1	germ cell-less homolog 1 (Drosophila)	GMCL1	1.187		Nucleus	other			64395	23885	312516
RPS13	2700063M04Rik,LOC684988,S13	ribosomal protein S13	RPS13	1.187		Cytoplasm	other			6207		684988|161477
SYCN	0910001K16Rik,1810038B08RIK,INSSA1,SYL,SYNCOLLIN	syncollin	SYCN	1.186		Extracellular Space	other			342898	68416	245917
PRC1 (includes EG:233406)	ASE1,D7Ertd348e,PROTEIN REGULATING CYTOKINESIS 1	protein regulator of cytokinesis 1	PRC1	1.186		Nucleus	other			9055	233406	308761
CPT1B	carnitine palmitoyl transferase I,Cpt i beta,CPT-IB,Cpt1,Cpt1 beta,CPT1-M,CPTI,CPTI-M,M-CPT1,M-CPTI,MCCPT1	carnitine palmitoyltransferase 1B (muscle)	CPT1B	1.186		Cytoplasm	enzyme	Unspecified Application		1375	12895	25756
NPNT	1110009H02Rik,AA682063,AI314031,EGFL6L,Nctn,Nephronectin,POEM,UNQ295/PRO334	nephronectin	NPNT	1.186		Plasma Membrane	other			255743	114249
IL1RAPL1	6330532G10RIK,C030039N24,IL1R8,IL1RACPL,IL1RAPL,MRX10,MRX21,MRX34,Oligophrenin-4,OPHN4,RP23-301L16.1,TIGIRR-2	interleukin 1 receptor accessory protein-like 1	IL1RAPL1	1.186		Plasma Membrane	transmembrane receptor			11141	331461	317553
PPP1R14B	AOM172,FG-4095,PHI-1,Phospholipase c neighboring,PLCB3N,PNG,Protein phosphatase 1,SOM172	protein phosphatase 1, regulatory (inhibitor) subunit 14B	PPP1R14B	1.186		Cytoplasm	phosphatase			26472	18938	259225
MAGI3	4732496O19Rik,6530407C02Rik,AA407180,AI120132,dJ730K3.2,mKIAA1634,RP4-730K3.1,SLIPR	membrane associated guanylate kinase, WW and PDZ domain containing 3	MAGI3	1.186		Cytoplasm	kinase			260425	99470	245903
GDI2	GDI-B,GDI3,Rab Gd1 Beta,RAB GDP-DISSOCIATION,Rab-gdi-beta,RabGDI3,RABGDIB,RP11-318E3.2	GDP dissociation inhibitor 2	GDI2	1.186		Cytoplasm	other			2665	14569	29662
SNRNP27	2610209M04Rik,27K,AI449063,AU022368,RGD1310925,RY1	small nuclear ribonucleoprotein 27kDa (U4/U6.U5)	SNRNP27	1.185		Nucleus	other			11017	66618	362392
GGT2	GAMMA-GLUTAMYL TRANSPEPTIDASE TYPE 3,GGT,GGT3	gamma-glutamyltransferase 2	GGT2	1.185		Cytoplasm	enzyme			728441
TMEM132A	6720481D13Rik,DKFZp547E212,FLJ20539,GBP,HSPA5BP1,MGC138669,Orai1,R74613	transmembrane protein 132A	TMEM132A	1.185		Cytoplasm	other			54972	98170	338474
PVRL2	AI325026,AI987993,CD112,HVEB,MPH,NECTIN 2,PRR2,Pvr,PVRR2,Pvs	poliovirus receptor-related 2 (herpesvirus entry mediator B)	PVRL2	1.185		Plasma Membrane	other			5819	19294	308417
SEC16A	AU024582,C230052J16RIK,Inpp5e,KIAA0310,MGC38812,p250,Pharbin,RP11-413M3.10,RP11-413M3.10-002,RP23-306D20.10,RP23-306D20.10-001,SEC16L	SEC16 homolog A (S. cerevisiae)	SEC16A	1.184		Cytoplasm	phosphatase			9919	227648	114089
CPEB3	4831444O18Rik,mKIAA0940,RGD1564670,RP11-430L14.3	cytoplasmic polyadenylation element binding protein 3	CPEB3	1.184		unknown	other			22849	208922	309510
ERBB2IP	1700028E05Rik,ERBIN,LAP2,mKIAA1225,RGD1562952	erbb2 interacting protein	ERBB2IP	1.184	13	Extracellular Space	cytokine			55914	59079	365661
EIF2AK4	2610011M03,GCN2,KIAA1338,MGCN2,RP23-450P9.2	eukaryotic translation initiation factor 2 alpha kinase 4	EIF2AK4	1.184		Cytoplasm	kinase			440275	27103	114859
C3	ACYLATION STIMULATING,AHUS5,AI255234,ARMD9,ASP,Complement c3,COMPLEMENT COMPONENT 3,CPAMD1,HSE-MSF,Plp	complement component 3	C3	1.184		Extracellular Space	peptidase			718	12266	24232
GCC2	0610043A03RIK,2210420P05Rik,2600014C01RIK,AW112121,GCC185,KIAA0336,KW11,Lims1,mKIAA0336,RANBP2L4,REN53	GRIP and coiled-coil domain containing 2	GCC2	1.184		Cytoplasm	other			9648	70297	309798
CCR7	BLR2,CD197,CDw197,CHEMOKINE CC7 RECEPTOR,CMKBR7,EBI1,Ebi1h,RP23-80N1.2	chemokine (C-C motif) receptor 7	CCR7	1.184		Plasma Membrane	G-protein coupled receptor	Diagnosis,Disease Progression,Efficacy,Prognosis		1236	12775	287673
GNE	2310066H07Rik,DMRV,GLCNE,IBM2,LOC100503899,NM,RP23-209M8.6,UAE1,UDP GlcNAc 2 epimerase,UDP N ACETYLGLUCOSAMINE2 EPIMERASE	glucosamine (UDP-N-acetyl)-2-epimerase/N-acetylmannosamine kinase	GNE	1.184		Cytoplasm	kinase			10020	50798	114711
SAMSN1	4930571B16Rik,930571B16Rik,HACS1,Nash,NASH1,SASH2,SH3D6B,SLy2	SAM domain, SH3 domain and nuclear localization signals 1	SAMSN1	1.184		Nucleus	other			64092	67742	170637
PPIB	AA408962,AA553318,AI844835,CPHN2,Cy-Lp,CYCLOPHILIN-B,CyP-20b,CYP-S1,CYPB,OI9,SCYLP	peptidylprolyl isomerase B (cyclophilin B)	PPIB	1.183		Cytoplasm	enzyme			5479	19035	64367
PTPRM	HR-PTPU,mKIAA4044,PTP-MU,PTPRL1,R-PTP-MU,RPTPM,RPTPU	protein tyrosine phosphatase, receptor type, M	PTPRM	1.183		Plasma Membrane	phosphatase			5797	19274	29616
GLDC	D030049L12Rik,D19Wsu57e,GCE,GCSP,HYGN1,RP11-472F14.1	glycine dehydrogenase (decarboxylating)	GLDC	1.183		Cytoplasm	enzyme			2731	104174	309312
CLDN3	AI182374,C7ORF1,CLAUDIN 3,CPE-R2,CPETR2,HRVP1,mRVP1,RVP1	claudin 3	CLDN3	1.183		Plasma Membrane	transmembrane receptor	Diagnosis,Unspecified Application		1365	12739	65130
HIST1H2AG (includes others)	dJ193B12.1,dJ193B12.9,H2a-221,H2a-291A,H2A.1,H2A.1b,H2A.i,H2A/c,H2A/d,H2A/I,H2A/n,H2A/p,H2AFC,H2AFD,H2AFI,H2AFN,H2AFP,HIST1H2AF,HIST1H2AI,HIST1H2AJ,HIST1H2AK,HIST1H2AL,HIST1H2AM,pH2A/f,RGD1564767,RGD1566374,RP23-138F20.11-001,RP23-283N14.4	histone cluster 1, H2ag	HIST1H2AI	1.183		Nucleus	other			8332|8969|8329|8336|8330	319173	498753|499676
INA	ALPHA INTERNEXIN,Alpha-Inx,AV028420,Inexa,Intlaa,NEF5,NEUROFILAMENT-66,NF-66,TXBP-1	internexin neuronal intermediate filament protein, alpha	INA	1.183		Cytoplasm	other			9118	226180	24503
RPL37	3110005M08Rik,L37	ribosomal protein L37	RPL37	1.182		Cytoplasm	other			6167	67281	81770
SRGN	FLJ12930,HEMATOPOETIC PROTEOGLYCAN CORE,MGC9289,PGSG,PPG,PRG,PRG1,PROTEOGLYCAN CORE,SERGLYCIN,Sgc	serglycin	SRGN	1.182		Extracellular Space	other			5552	19073	56782
CHL1	A530023M13Rik,AI465420,CALL,L1CAM2,LICAM2	cell adhesion molecule with homology to L1CAM (close homolog of L1)	CHL1	1.182		Plasma Membrane	other			10752	12661	89828
YARS	AL024047,AU018965,CMTDIC,TYROSYL TRNA SYNTHETASE,TYRRS,YRS,YTS	tyrosyl-tRNA synthetase	YARS	1.182		Cytoplasm	enzyme			8565	107271	313047
RPL31	EG667682,ENSMUSG00000066956,Gm10191,Gm8759,L31,LOC100047426	ribosomal protein L31	RPL31	1.182		Cytoplasm	other			6160	114641|100042740|667682	64298
PRAME	CT130,MAPE,OIP4	preferentially expressed antigen in melanoma	PRAME	1.181		Nucleus	other	Diagnosis		23532
SNORD3A	Hs.710399,RNU3,U3	small nucleolar RNA, C/D box 3A	SNORD3A	1.181		unknown	other			780851
GPHB5	B5,GPB5,ZLUT1	glycoprotein hormone beta 5	GPHB5	1.181		Extracellular Space	other			122876	217674	366668
C1QB	C1q Beta-Chain,RP23-357K18.2,RP4-815O16.3	complement component 1, q subcomponent, B chain	C1QB	1.181		Extracellular Space	other			713	12260	29687
POLN	POL4P,Poln-ps1,RP11-317B7.1	polymerase (DNA directed) nu	POLN	1.181		Nucleus	enzyme			353497	272158	498396
TFB2M	FLJ22661,FLJ23182,Hkp1,mtTFB2	transcription factor B2, mitochondrial	TFB2M	1.181		Cytoplasm	enzyme			64216	15278	289307
MX2	AI528743,Mx3,MXB,MYX2	myxovirus (influenza virus) resistance 2 (mouse)	MX2	1.181		Nucleus	enzyme			4600
FAIM3	1810037B05RIK,FCMR,TOSO	Fas apoptotic inhibitory molecule 3	FAIM3	1.181		Plasma Membrane	other			9214	69169	548326
HOXC5	AI181837,CP11,Hox-3.4,Hox-6.2,HOX3,HOX3D	homeobox C5	HOXC5	1.18		Nucleus	transcription regulator	Diagnosis		3222	15424	315341
RFC3	2810416I22Rik,AU022547,MGC5276,p38,RECC3,RFC,RFC38	replication factor C (activator 1) 3, 38kDa	RFC3	1.18		Nucleus	enzyme			5983	69263	288414
CTBS	2210401K11RIK,CTB,DTBS,Image:789813,RP11-118B23.5	chitobiase, di-N-acetyl-	CTBS	1.18		Cytoplasm	enzyme			1486	74245	81652
TLR4	ARMD10,CD284,HTOLL,Ly87,Ran/M1,Rasl2-8,RP24-209H15.1,Tlrp4,TOLL,Toll like receptor 4,TOLL RECEPTOR	toll-like receptor 4	TLR4	1.18		Plasma Membrane	transmembrane receptor		resatorvid	7099	21898	29260
HIST1H2BD	dJ221C16.6,H2B.1B,H2B/b,H2BFB,HIRIP2,Hist1h2bm,HIST1H2BP,MGC90432,RP23-138F20.16-001	histone cluster 1, H2bd	HIST1H2BD	1.18		Nucleus	other			3017	319188	361247
ITPR3	INSP3R3,IP3R,IP3R3,IP3R3X	inositol 1,4,5-trisphosphate receptor, type 3	ITPR3	1.18		Cytoplasm	ion channel			3710	16440	25679
NDUFV2	24KDA SUBUNIT-MITOCHONDRIAL COMPLEX 1,2900010C23Rik,CI-24k,NADH Dehydrogenase (Ubiquinone) Flavoprotein 2	NADH dehydrogenase (ubiquinone) flavoprotein 2, 24kDa	NDUFV2	1.18		Cytoplasm	enzyme			4729	72900	81728
FAAH	AW412498,FAAH-1,Fatty acid amide hydrolase,RP23-383D12.3	fatty acid amide hydrolase	FAAH	1.18		Plasma Membrane	enzyme			2166	14073	29347
RAC3	Rac1B,RP23-84C12.18-001	ras-related C3 botulinum toxin substrate 3 (rho family, small GTP binding protein Rac3)	RAC3	1.18		Cytoplasm	enzyme			5881	170758
FARSB	C76708,Farsa,Farsl,FARSLB,FRSB,HSPC173,PheHB,PHENYLALANYL tRNA SYNTHETASE BETA CHAIN,PheRS	phenylalanyl-tRNA synthetase, beta subunit	FARSB	1.18		Cytoplasm	enzyme			10056	23874	301544
RGPD5 (includes others)	BS-63,DKFZP686P0288,NUP358,RANBP2A,RanBP2alpha,RANBP2L1,RANBP2L2,RGP1,RGP2,RGP3,RGP4,RGP5,RGP6,RGP8,RGPD1,RGPD2,RGPD3,RGPD4,RGPD6,RGPD7,RGPD8	RANBP2-like and GRIP domain containing 5	RGPD3	1.179		Nucleus	other			653489|729857|727851|400966|729540|84220|285190
HIVEP3	2900056N03RIK,A130075N07,AI848000,E030045D18RIK,KBP-1,KRC,LOC100507198,Rc,RP23-98J9.1,Schnurri-3,SHN3,ZAS3,ZNF40C	human immunodeficiency virus type I enhancer binding protein 3	HIVEP3	1.179		Nucleus	transcription regulator			59269	16656	313557
ACY1	1110014J22Rik,Acy1a,Acy1b,ACY1D,AMINOACYLASE,AMINOACYLASE-1	aminoacylase 1	ACY1	1.179		Cytoplasm	peptidase	Unspecified Application		95	109652	300981
TRNT1	2410043H24Rik,2610044E04Rik,9830143O18RIK,AA408384,C76540,CCA1,CGI-47,mt-Trat,MtCCA	tRNA nucleotidyl transferase, CCA-adding, 1	TRNT1	1.178		Cytoplasm	enzyme			51095	70047	312616
GGT1	CD224,D22S672,D22S732,dwg,Gamma-glutamyl transpeptidase,Gamma-Gt,GGLUT,GGT,GGTP,GTG,RATGGLUT	gamma-glutamyltransferase 1	GGT1	1.178		Cytoplasm	enzyme	Diagnosis,Efficacy,Safety,Unspecified Application		2678	14598	116568
HDAC1	EG15181,ENSMUSG00000061062,Gm1824,GON-10,HD1,HDAC,Hdac1-ps,HISTONE DEACETYLASE-1,LOC630524,MommeD5,RP23-209C6.7,RP4-811H24.2,RPD3,RPD3L1	histone deacetylase 1	HDAC1	1.178		Nucleus	transcription regulator	Efficacy	tributyrin, belinostat, pyroxamide, MGCD0103, vorinostat, romidepsin	3065	433759	297893
SPANXA2 (includes others)	B1,CT11.1,CT11.2,CT11.3,CT11.4,CTP11,dJ171K16.1,NAP-X,RP1-171K16.2,RP3-376H23.1,RP3-376H23.2,SPAN-X,SPANX-A,SPANX-B,SPANX-C,SPANX-D,SPANXA1,SPANXB1,SPANXB2,SPANXF1	SPANX family, member A2	SPANXC	1.178		Nucleus	other			728712|30014|64648|728695|100133171|64663
BAIAP3	AL031709.1,BAP3,LOC685297	BAI1-associated protein 3	BAIAP3	1.178		unknown	other			8938		685297
TIFA	Ab2-389,T2BP,T6BP,TIFAA,Traf2 binding,TRAF6-BP	TRAF-interacting protein with forkhead-associated domain	TIFA	1.178		unknown	other			92610	211550	310877
LGMN	AEP,AI746452,Asn Endopeptidase,Asparaginyl Endopeptidase,AU022324,LEGUMAIN,LGMN1,PRSC1	legumain	LGMN	1.177		Cytoplasm	peptidase			5641	19141	63865
MAOA	1110061B18Rik,AA407771,Mao,Monoamine Oxidase A,NC61C12.R1,RP1-201D17 B.2,RP23-68J21.1	monoamine oxidase A	MAOA	1.177		Cytoplasm	enzyme		ladostigil, 1-ethylphenoxathiin 10,10-dioxide, moclobemide, dextroamphetamine, procainamide, tranylcypromine, phenelzine, iproniazid, isocarboxazid, benzphetamine, N-(2-indanyl)glycinamide	4128	17161	29253
PTGER4	E PROSTANOID RECEPTOR 4,EP4,EP4 RECEPTOR,EP4R,Ptger,Ptgerep4	prostaglandin E receptor 4 (subtype EP4)	PTGER4	1.177		Plasma Membrane	G-protein coupled receptor		misoprostol, prostaglandin E2, prostaglandin E1, diclofenac/misoprostol, ONO-4819	5734	19219	84023
DOCK2	AI662014,AW122239,CED-5,Hch,MBC,MYOBLAST CITY,RP23-32J15.2	dedicator of cytokinesis 2	DOCK2	1.177		Cytoplasm	other			1794	94176	360509
DPAGT1	ALG7,AU021132,CDG-Ij,CDG1J,D11S366,DGPT,DPAGT,DPAGT2,G1PT,GlcNAc-1-P transferase,GNPTA,GPT,H2afx,UAGT,UGAT	dolichyl-phosphate (UDP-N-acetylglucosamine) N-acetylglucosaminephosphotransferase 1 (GlcNAc-1-P transferase)	DPAGT1	1.177		Cytoplasm	enzyme			1798	13478	300668
CCT8	AI132397,C21orf112,Cctq,Chaperonin subunit 8,D21S246,PRED71,T-COMPLEX PROTEIN 1, THETA SUBUNIT,TCP1 THETA,Tcpq	chaperonin containing TCP1, subunit 8 (theta)	CCT8	1.177		Cytoplasm	enzyme			10694	12469	288305
KCNS3	D12Ertd137e,KV9.3,MGC9481	potassium voltage-gated channel, delayed-rectifier, subfamily S, member 3	KCNS3	1.176		Plasma Membrane	ion channel			3790	238076	83588
PCDHGA4	PCDH-GAMMA-A4,Pcdhga3	protocadherin gamma subfamily A, 4	PCDHGA4	1.176	25	unknown	other			56111	93712	252894
APEX1	APE,APE-1,APEN,APEX,APEX NUCLEASE,APX,HAP1,REF-1	APEX nuclease (multifunctional DNA repair enzyme) 1	APEX1	1.176		Nucleus	enzyme			328	11792	79116
HSPA5	AL022860,AU019543,BIP,D2Wsu141e,D2Wsu17e,GRP78,HEAT SHOCK 70KDA PROTEIN5,Hsce70,HSP70-5,IDBP2,Immunoglobulin heavy chain binding,mBiP,MIF2,RP23-446N16.1,Sez7	heat shock 70kDa protein 5 (glucose-regulated protein, 78kDa)	HSPA5	1.176		Cytoplasm	enzyme	Unspecified Application		3309	14828	25617
SMARCAD1	ADERM,AV081750,AW226546,D6Pas1,ETL1,HEL1,Helicase 1,mKIAA1122,SMARCAD1 isoform 1	SWI/SNF-related, matrix-associated actin-dependent regulator of chromatin, subfamily a, containing DEAD/H box 1	SMARCAD1	1.176		Nucleus	enzyme			56916	13990	312398
GPR45	9230112G11RIK,AW046772,PSP24,PSP24(ALPHA),PSP24-alpha,PSP24A	G protein-coupled receptor 45	GPR45	1.176		Plasma Membrane	G-protein coupled receptor			11250	93690	301372
MAML3	AV234550,BC049812,CAGH3,ERDA3,GDN,Glrp1,MAM-2,mKIAA1816,TNRC3	mastermind-like 3 (Drosophila)	MAML3	1.175		Nucleus	transcription regulator			55534	433586	310405
PTP4A1	AA415290,AU019864,C130021B01,HH72,PRL-1,PRL-CAAX1,PTP(CAAX1),PTP4A2,PTPCAAX1,RP5-1148A21.2	protein tyrosine phosphatase type IVA, member 1	PTP4A1	1.175		Cytoplasm	phosphatase			7803		29463
COG3 (includes EG:33562)	E430004N23,SEC34	component of oligomeric golgi complex 3	COG3	1.175		Cytoplasm	transporter			83548	338337	361073
TRIP13	16E1BP,2410002G23Rik,D13Ertd328e	thyroid hormone receptor interactor 13	TRIP13	1.175		Cytoplasm	transcription regulator			9319	69716	292206
MALT1	A630046N12,D430033E09Rik,LYMPHOID TISSUE LYMPHOMA TRANSLOCATION GENE 1,MLT,MLT1,PARACASPASE	mucosa associated lymphoid tissue lymphoma translocation gene 1	MALT1	1.175		Cytoplasm	peptidase	Unspecified Application		10892	240354	307366
RNU4-2	RNU4-1B,RNU4B1,RNU4C,U4A,U4b,U4c	RNA, U4 small nuclear 2	RNU4-1B	1.175		unknown	other			26834
GPT2 (includes EG:108682)	4631422C05RIK,ALT2,AU014768,AU041193,C87201,Cc2-5	glutamic pyruvate transaminase (alanine aminotransferase) 2	GPT2	1.174		Cytoplasm	enzyme			84706	108682	307759
CENPO	2810429O05RIK,8430427C03Rik,D12Ertd482e,ICEN-36,MCM21R,MGC11266,MGC36863,RP23-6C18.1	centromere protein O	CENPO	1.174		unknown	other			79172	52504
PHF14	1110001C23Rik,4932409F11RIK,5730446A07RIK,AA623952,AV297001,KIAA0783,mKIAA0783,RGD1563764	PHD finger protein 14	PHF14	1.174	11	unknown	other			9678	75725	500030
F13A1	1200014I03Rik,A1,AI462306,F13A,FACTOR XIIIA,FXIIIa,RP11-232H4.1	coagulation factor XIII, A1 polypeptide	F13A1	1.174		Extracellular Space	enzyme			2162	74145	60327
STK36	1700112N14RIK,B930045J24,FU,Fused,mKIAA1278,Stk36 (predicted)	serine/threonine kinase 36	STK36	1.174		Cytoplasm	kinase			27148	269209	301516
SSR2	1500032E05Rik,AI315033,AU020133,HSD25,TLAP,translocon-associated protein beta,TRAP-BETA,TRAPB	signal sequence receptor, beta (translocon-associated protein beta)	SSR2	1.174		Cytoplasm	other			6746	66256	295235
NFIL3	AV225605,E4BP4,IL3BP1,NF-IL3A,NUCLEAR FACTOR, INTERLEUKIN 3 REGULATED	nuclear factor, interleukin 3 regulated	NFIL3	1.174		Nucleus	transcription regulator			4783	18030	114519
TTYH3	2900029G13RIK,AI414930,KIAA1691	tweety homolog 3 (Drosophila)	TTYH3	1.174		Plasma Membrane	ion channel			80727	78339	304315
MINA	1810047J07Rik,2410057H13Rik,3830408E23Rik,AI449204,MDIG,MINA53,NO52	MYC induced nuclear antigen	MINA	1.174		Nucleus	other			84864	67014	266670
MT4	MT-IV,RGD1565500	metallothionein 4	MT4	1.174		unknown	other			84560	17752	498911
F2R	AI482343,ALPHA THROMBIN RECEPTOR,CF2R,HTR,MGC28086,PAR-1,ThR,THROMBIN RECEPTOR,ThrR,TR,TRGPC	coagulation factor II (thrombin) receptor	F2R	1.173		Plasma Membrane	G-protein coupled receptor	Disease Progression,Prognosis	chrysalin, argatroban, bivalirudin	2149	14062	25439
SLC27A4	ACSVL4,BB144259,FATP4,IPS,RP11-339B21.7,RP23-457B12.1	solute carrier family 27 (fatty acid transporter), member 4	SLC27A4	1.173		Plasma Membrane	transporter			10999	26569	311839
ORC5 (includes EG:26429)	AL033327,MmORC5,ORC5L,ORC5P,ORC5T	origin recognition complex, subunit 5	ORC5L	1.173		Nucleus	other	Prognosis		5001	26429	362304
HBEGF	AW047313,DIPHTHERIA TOXIN RECEPTOR,DT Receptor,DTR,DTS,DTSF,GFHB,HEGFL,Heparin-binding EGF-like growth factor,Heparin-binding egf-like precursor,HEPARIN-BINDING EPIDERMAL GROWTH FACTOR-LIKE GROWTH FACTOR,pro-HB-EGF,soluble HB-EGF	heparin-binding EGF-like growth factor	HBEGF	1.173		Extracellular Space	growth factor	Diagnosis,Efficacy		1839	15200	25433
TARBP1	RP5-827C21.5,TRM3,TRP-185	TAR (HIV-1) RNA binding protein 1	TARBP1	1.173		Nucleus	transcription regulator			6894
AMPD3	Amp deaminase h-type	adenosine monophosphate deaminase 3	AMPD3	1.172		Cytoplasm	enzyme			272	11717	25095
AIM2 (includes EG:304987)	Gm1313,Ifi210,PYHIN4,RP11-520H16.3	absent in melanoma 2	AIM2	1.172		Cytoplasm	other			9447	383619	304987
TUBB2A	BETA TUBULIN,Beta-tubulin class ii,dJ40E16.7,M(beta)2,TUBB,TUBB2,TUBULIN BETA 2A	tubulin, beta 2A class IIa	TUBB2A	1.172		Cytoplasm	other		epothilone B, ixabepilone, colchicine/probenecid, XRP9881, ABT-751, eribulin, MST-997, AL 108, EC145, NPI-2358, milataxel, TPI 287, TTI-237, brentuximab vedotin, cabazitaxel, BMS-275183, docetaxel, vinflunine, vinorelbine, vincristine, vinblastine, paclitaxel, podophyllotoxin, colchicine	7280	22151	498736
CCNB1	CCNB,CCNB1-RS1,Ccnb1-rs13,Cycb-4,Cycb-5,CycB1,Cycb1-rs1,CYCLIN B,CYCLIN B1	cyclin B1	CCNB1	1.172		Cytoplasm	other	Diagnosis,Disease Progression,Efficacy,Prognosis		891		25203
RANBP17	4932704E15Rik,RGD1562576,RP23-323L8.4	RAN binding protein 17	RANBP17	1.172		Nucleus	transporter			64901	66011	303029
SRM	AA407669,PAPT,RP23-331P21.3,SpdST,SPDSY,Spermidine Synthase,SPS1,SRML1	spermidine synthase	SRM	1.172		Cytoplasm	enzyme			6723	20810	84596
GPR98	DKFZp761P0710,FEB4,Frings,KIAA0686,LOC362068,MASS1,Mgr1,USH2B,USH2C,VLGR1,VLGR1b	G protein-coupled receptor 98	GPR98	1.171		Plasma Membrane	G-protein coupled receptor			84059	110789	685383
SH3BP4	AI594717,AW227605,BOG25,EHB10,MAGI,TTP	SH3-domain binding protein 4	SH3BP4	1.171		unknown	other	Unspecified Application		23677	98402	64634
LAMP2	CD107B,Lamp-2a,Lamp-2b,Lamp-2c,LAMPB,LGP110,Lgp96,Mac3,RP23-193O17.2	lysosomal-associated membrane protein 2	LAMP2	1.171		Plasma Membrane	enzyme			3920	16784	24944
CMTM4	CKLFSF4,D19397,ENSMUSG00000051554,Gm9853,LOC681504,RGD1565098	CKLF-like MARVEL transmembrane domain containing 4	CMTM4	1.171		Extracellular Space	cytokine			146223	97487	498902
DMXL2	6330586A12,6430411K14RIK,Dmxl2-ps1,E130119P06RIK,mKIAA0856,Rabconnectin-3,RC3,RP24-383M20.1	Dmx-like 2	DMXL2	1.171		Cytoplasm	other			23312	235380	315676
SLC30A9	2310024J23Rik,AL024256,C4orf1,GAC63,HUEL,ZNT9	solute carrier family 30 (zinc transporter), member 9	SLC30A9	1.171		Nucleus	transporter			10463	109108	498358
TMC4	XXbac-BCX105G6.3	transmembrane channel-like 4	TMC4	1.171		unknown	other			147798	353499	308310
AURKA	AIK,AIRK1,ARK-1,AU019385,AURA,AURORA A,AURORA KINASE,Aurora Related Kinase1,AURORA2,AURORA2/AIK,AW539821,Ayk1,BTAK,IAK,IAK1,PPP1R47,RP5-1167H4.6,STK15,STK6,STK7	aurora kinase A	AURKA	1.171		Nucleus	kinase	Diagnosis,Efficacy,Prognosis	MLN8054	6790	20878	261730
UGT1A9 (includes others)	A12,A13,HLUGP4,LUGP4,mUGTBr/P,UDPGT,UDPGT 1-7,UDPGT 1-8,UDPGT 1-9,UGT-1G,UGT-1H,UGT-1I,UGT-1J,Ugt1,UGT1-07,UGT1-08,UGT1-09,UGT1-10,UGT1-9,UGT1.10,UGT1.7,UGT1.8,UGT1A10,Ugt1a11,Ugt1a12,Ugt1a13,UGT1A7,UGT1A8,UGT1A8S,UGT1AI	UDP glucuronosyltransferase 1 family, polypeptide A9	UGT1A10	1.171		Cytoplasm	enzyme			54576|54577|54575|54600	394434|394430	301595|396552
GSPT1	551G9.2,AI314175,AI326449,AV307676,C79774,eRF3a,ETF3A,G1st,Gst-1-hs,GST1,Guanine nucleotide regulatory protein 1	G1 to S phase transition 1	GSPT1	1.17		Cytoplasm	translation regulator			2935	14852	24420
COPB1	2610019B04Rik,B-cop,BETA COP,COP1B,COPB,COPII,MSTP026,Rack2	coatomer protein complex, subunit beta 1	COPB1	1.17		Cytoplasm	transporter			1315	70349	114023
GABRG3	B230362M20RIK,Gaba receptor gamma3,LOC653227	gamma-aminobutyric acid (GABA) A receptor, gamma 3	GABRG3	1.17		Plasma Membrane	ion channel		pagoclone, alphadolone, SEP 174559, clobazam, tracazolate, sevoflurane, isoflurane, gaboxadol, isoniazid, felbamate, etomidate, muscimol, halothane, fluoxetine/olanzapine, eszopiclone, temazepam, zolpidem, lorazepam, olanzapine, clonazepam, zaleplon, secobarbital, phenobarbital, pentobarbital, ezogabine, desflurane, methoxyflurane, enflurane, pregnenolone	2567	14407	79211
COL9A2	AI427499,DJ39G22.4,EDM2,MED,RP23-227I2.1,STL5	collagen, type IX, alpha 2	COL9A2	1.17		Extracellular Space	other		collagenase clostridium histolyticum	1298	12840	362584
NFKBIZ	AA408868,FLJ30225,FLJ34463,I kappa B zeta,IKB zeta,IKBZ,INAP,IÎºBÎ¶,MAIL,RGD1310834	nuclear factor of kappa light polypeptide gene enhancer in B-cells inhibitor, zeta	NFKBIZ	1.17		Nucleus	transcription regulator			64332	80859	304005
ZNF799	6030490I01RIK,HIT-40,LOC90576,Zfp799,ZNF842,Zpf799	zinc finger protein 799	ZNF799	1.169		unknown	other			90576	240064	494339
TIA1	2310050N03Rik,AI256674,mTIA-1	TIA1 cytotoxic granule-associated RNA binding protein	TIA1	1.169	25	Nucleus	other			7072	21841	312510
IL10RA	AW553859,CD210a,CDw210,CDW210A,HIL-10R,IL-10 RÎ±,IL-10R1,IL10R,mIL-10R	interleukin 10 receptor, alpha	IL10RA	1.169		Plasma Membrane	transmembrane receptor			3587	16154	117539
MTHFD1L	2410004L15RIK,AI647056,dJ292B18.2,DKFZp586G1517,FLJ21145,FTHFSDC1,MITOCHONDRIAL C1-THF SYNTHASE,MTC1THFS,RP1-292B18.2	methylenetetrahydrofolate dehydrogenase (NADP+ dependent) 1-like	MTHFD1L	1.169		Cytoplasm	enzyme			25902	270685	361472
LIG3	D11Wsu78e,DNA LIGASE 3,DNA LIGASE III,DNA LIGASE III BETA,DNA LIGASE3 ALPHA,LIG2,LIGASE III,Ligase3,RP23-316C11.6	ligase III, DNA, ATP-dependent	LIG3	1.169		Nucleus	enzyme			3980	16882	303369
UBE2H	1500009C23Rik,AI181839,AI326965,AI462483,AW227540,E2-20K,E2h,E2H10,FLJ20866,N28148,UBC8,UBCH,UBCH2	ubiquitin-conjugating enzyme E2H	UBE2H	1.169		Cytoplasm	enzyme			7328	22214
PREP	AI047692,AI450383,D10Wsu136e,PE,PEP,Pop,POST-PROLYL ENDOPEPTIDASE,Prolyl Oligopeptidase,RP3-355L5.1,rPop	prolyl endopeptidase	PREP	1.168		Cytoplasm	peptidase		Z 321	5550	19072	83471
LPAR3	EDG7,GPCR,HOFNH30,LP-A3,LPA receptor 3,LPA3 RECEPTOR,RP4-678I3	lysophosphatidic acid receptor 3	LPAR3	1.168		Plasma Membrane	G-protein coupled receptor			23566	65086	66025
CDS1	4833409J18Rik,AI314024,AW125888,CDS	CDP-diacylglycerol synthase (phosphatidate cytidylyltransferase) 1	CDS1	1.168		Cytoplasm	enzyme			1040	74596	81925
GPRC5D	RGD1563887	G protein-coupled receptor, family C, group 5, member D	GPRC5D	1.168		Plasma Membrane	G-protein coupled receptor			55507	93746	500349
PIM1	PIM	pim-1 oncogene	PIM1	1.168		Cytoplasm	kinase	Disease Progression,Prognosis		5292	18712	24649
WDR75	1300003A18Rik,2410118I19RIK,C77608,FLJ12519,LRRG00118,NET16,UTP17	WD repeat domain 75	WDR75	1.167		Nucleus	other			84128	73674	314545
KDM5B	2010009J12Rik,2210016I17Rik,AW556288,CT31,D1Ertd202e,JARID1B,mKIAA4034,PLU-1,PUT1,Rb-Bp2,RBBP2H1A,RGD1565602	lysine (K)-specific demethylase 5B	KDM5B	1.167		Nucleus	transcription regulator			10765	75605	304809
CAPZA1	CAPPA1,CAPZ,CAZ1,LOC684096	capping protein (actin filament) muscle Z-line, alpha 1	CAPZA1	1.167		Cytoplasm	other			829	12340	691149
CITED2	AI835299,ER154-like,Est207646,MRG1,MSG1 RELATED,Msg2,P35SRJ,Similar to mrg1	Cbp/p300-interacting transactivator, with Glu/Asp-rich carboxy-terminal domain, 2	CITED2	1.167		Nucleus	transcription regulator			10370	17684	114490
HLA-DRB5	hCG 1998957,HLA-DRB,MAJOR HISTOCOMPATIBILITY COMPLEX, CLASS2, DR BETA 5	major histocompatibility complex, class II, DR beta 5	HLA-DRB5	1.166		Plasma Membrane	transmembrane receptor			3127
STARD3NL	0610035N01Rik,6530409L22RIK,AW124774,MENTHO,UNQ855/PRO1864	STARD3 N-terminal like	STARD3NL	1.166		Cytoplasm	other			83930	76205	291182
GLUD1	Ac2-281,AI118167,GDH,GDH-X,GDH1,GLUD,Gludl,Glutamate Dehydrogenase,MRG-2	glutamate dehydrogenase 1	GLUD1	1.166		Cytoplasm	enzyme	Unspecified Application		2746	14661	24399
SFPQ	1110004P21RIK,2810416M14Rik,5730453G22RIK,9030402K04Rik,AU021830,D4Ertd314e,Gm12940,LOC100504686,LOC252855,Myoblast Antigen 24.1D5,Nono,OTTMUSG00000009329,POMP100,PSF,Ptb associated splicing factor,REP1,RP23-153M14.2	splicing factor proline/glutamine-rich	SFPQ	1.166		Nucleus	other			6421	71514	252855
CD68	CD68 ANTIGEN,ED1,GP110,LAMP4,MACROSIALIN,SCARD1	CD68 molecule	CD68	1.166		Plasma Membrane	other	Diagnosis,Efficacy		968	12514	287435
GLUD2	EG545999,GDH2,GLUDP1,Gm5902,LOC638434	glutamate dehydrogenase 2	GLUD2	1.166		Cytoplasm	enzyme			2747	104277
TXNDC12	0610040B21RIK,AG1,AGR1,ERp16,ERP18,ERP19,hAG-1,PDIA16,RGD1305960,RP23-31C9.2,TLP19,UNQ713/PRO1376	thioredoxin domain containing 12 (endoplasmic reticulum)	TXNDC12	1.166		Cytoplasm	enzyme			51060	66073	298370
USP6NL	AI316785,KIAA0019,mKIAA0019,RN-TRE,RP11-89C21.1,RP23-112F5.2,TRE2NL	USP6 N-terminal like	USP6NL	1.166		Plasma Membrane	other			9712	98910	291309
RRM2	AA407299,R2,Ribonucleoside-diphosphate reductase M2 subunit,Ribonucleotide reductase non-heme subunit,RIBONUCLEOTIDE REDUCTASE SMALL SUBUNIT,Rnr-r2,RNRII,RR2,RR2M	ribonucleotide reductase M2	RRM2	1.166		Nucleus	enzyme	Diagnosis	gemcitabine, triapine, hydroxyurea, fludarabine phosphate	6241	20135	362720
UBE2E2	BC016265,FLJ25157,LOC683661,UBCH8	ubiquitin-conjugating enzyme E2E 2	UBE2E2	1.166		Cytoplasm	enzyme			7325	218793	361013
UGT1A5	UDPGT,UDPGT 1-3,UDPGT 1-5,Ugt1,Ugt1a3,Ugt1a4,UGT1E	UDP glucuronosyltransferase 1 family, polypeptide A5	UGT1A5	1.165		Cytoplasm	enzyme			54579		396551
THOC2	6330441O12RIK,CXorf3,D130005M13,D130005M13Rik,dJ506G2.1,Gm1139,Gm1793,hTREX120,rCG 53250,RGD1561623,RP23-300D2.1,RP5-1189B24.5,THO2	THO complex 2	THOC2	1.165		Nucleus	other			57187	331401	313308
PTPLAD1	4930523M17RIK,AW742319,B-IND1,FLJ90376,HACD3,HSPC121,MGC25483	protein tyrosine phosphatase-like A domain containing 1	PTPLAD1	1.165		Cytoplasm	other			51495	57874
PAPSS1	AI325286,Asapk,ATPSK1,PAPS SYNTHETASE,PAPSS,SK1	3'-phosphoadenosine 5'-phosphosulfate synthase 1	PAPSS1	1.165		Cytoplasm	enzyme			9061	23971
PDCD4	197/15A,D19Ucla1,Dug,H731,Ma3,PROGRAMMED CELL DEATH 4,RP11-348N5.4,Tis,Topoisomerase-inhibitor suppressed	programmed cell death 4 (neoplastic transformation inhibitor)	PDCD4	1.165		Nucleus	other	Diagnosis,Disease Progression,Prognosis		27250	18569	64031
USO1	MGI:1929095,P115,TAP,Transcytosis associated protein p115,VDP,VESICLE DOCKING PROTEIN p115	USO1 vesicle docking protein homolog (yeast)	USO1	1.165		Cytoplasm	transporter			8615	56041	56042
SELL	A.11,AI528707,CD62L,L-SELECTIN,LAM1,LECAM-1,LEU8,LNHR,LSEL,Ly-22,Ly-m22,LYAM1,lymphocyte adhesion molecule 1,Mel14,PLNHR,RP1-117P20.1,TQ1	selectin L	SELL	1.165		Plasma Membrane	other	Efficacy,Prognosis		6402	20343	29259
LARS	2310045K21Rik,3110009L02Rik,AW536573,hr025Cl,HSPC192,KIAA1352,LARS1,LEURS,LEUS,LRS,mKIAA1352,PIG44,RNTLS	leucyl-tRNA synthetase	LARS	1.165		Cytoplasm	enzyme			51520	107045	291624
SYN3	LL22NC03-28H9.1,Synapsin III	synapsin III	SYN3	1.165		Plasma Membrane	other			8224	27204	29130
TMEM123 (includes EG:114908)	2310075C12RIK,KCT3,PORIMIN,PORMIN,PSEC0111,RGD1305625	transmembrane protein 123	TMEM123	1.165		Plasma Membrane	other			114908	71929	363013
EIF2AK3	AI427929,PEK,PERK,WRS	eukaryotic translation initiation factor 2-alpha kinase 3	EIF2AK3	1.165		Cytoplasm	kinase	Efficacy		9451	13666	29702
SEC61G	ENSMUSG00000066757,Gm10177,Gm11575,Gm4184,LOC100046229,LOC100047287,LOC681549,OTTMUSG00000002238,RP23-188C13.1,SSS1	Sec61 gamma subunit	SEC61G	1.164		Cytoplasm	transporter			23480	100043027|100043039|20335|100042561	689134
TMED7	3930401E15RIK,5830493P14Rik,AU044611,AW545765,CGI-109,LOC252889,LOC679060,p27,TRAM	transmembrane emp24 protein transport domain containing 7	TMED7	1.164	5	Cytoplasm	transporter			51014	66676	252889
ARHGAP8/PRR5-ARHGAP8	3110043J09RIK,ARHGAP8,AU043908,BPGAP1,C030017C09Rik,C78947,PP610,Protor-1,PRR5-ARHGAP8	Rho GTPase activating protein 8	ARHGAP8	1.164		Cytoplasm	other			23779|553158	73167	300115
BYSL	Bys,BYSTIN,Enp1,RP5-973N23.2	bystin-like	BYSL	1.164		Cytoplasm	other			705	53414	359727
CPD	AA960140,AW322530,CARBOXYPEPTIDASE D,D830034L15RIK,DKFZP564P046,GP180,RP23-396O3.1	carboxypeptidase D	CPD	1.164		Extracellular Space	peptidase			1362	12874	25306
BIK	BBC1,BIKLK,BIP1,BLK,BP4,NBK	BCL2-interacting killer (apoptosis-inducing)	BIK	1.164		Cytoplasm	other			638	12124	114496
CD46	AHUS2,CD46 antigen,MCP,Membrane cofactor,MIC10,TLX,TRA2.10	CD46 molecule, complement regulatory protein	CD46	1.163		Plasma Membrane	other			4179	17221	29333
RNU4-1	RNU4A,RNU4B2,U4,U4BL	RNA, U4 small nuclear 1	RNU4-1	1.163		Nucleus	other			26835
SMYD3	2410008A19Rik,bA74P14.1,FLJ21080,KMT3E,MGC104324,ZMYND1,ZNFN3A1	SET and MYND domain containing 3	SMYD3	1.163		Nucleus	enzyme			64754	69726	498295
LRRFIP1	AU024550,FLAP-1,FLIIAP1,GCF-2,HUFI-1,TRIP	leucine rich repeat (in FLII) interacting protein 1	LRRFIP1	1.163		Cytoplasm	other			9208		367314
SEC24D	2310020L09RIK,Gm1349	SEC24 family, member D (S. cerevisiae)	SEC24D	1.163		Cytoplasm	transporter			9871	69608	310843
ANXA3	ANX3,LC3,LIPOCORTIN III,LRRGT00047	annexin A3	ANXA3	1.163		Cytoplasm	enzyme			306	11745	25291
EIF3E	eIF3-p46,EIF3-P48,EIF3S6,INT6	eukaryotic translation initiation factor 3, subunit E	EIF3E	1.162		Cytoplasm	translation regulator			3646	16341	299872
ADIPOR1	2810031L11RIK,ACDCR1,CGI-45,PAQR1,TESBP1A	adiponectin receptor 1	ADIPOR1	1.162		Plasma Membrane	transmembrane receptor			51094	72674	289036
HEY2	bHLHb32,CHF1,GRIDLOCK,GRL,HERP1,HESR2,HRT2,RP1-293L8.3	hairy/enhancer-of-split related with YRPW motif 2	HEY2	1.162		Nucleus	transcription regulator			23493	15214	155430
TGFBRAP1	3110018K12RIK,AU024090,AU042859,AW742551,TGF BETA RECEPTOR ASSOCIATED PROTEIN 1,TRAP-1	transforming growth factor, beta receptor associated protein 1	TGFBRAP1	1.162		Cytoplasm	other			9392	73122	301373
SLC39A7	AA408174,AI117660,AL024048,D6S115E,D6S2244E,DADB-100D22.3,H2-KE4,HKE4,HLA CLASS II REGION EXPRESSED,KE4,RING5,RT1-KE4,ZIP7	solute carrier family 39 (zinc transporter), member 7	SLC39A7	1.162		Plasma Membrane	transporter			7922	14977	294281
FAM171A1	9630050M13RIK,AA409679,C10orf38,LOC221061,RP23-60E18.1	family with sequence similarity 171, member A1	FAM171A1	1.162		unknown	other			221061	269233	680259
TNFSF10	A330042I21RIK,AI448571,Apo-2 ligand,APO-2L,CD253,Ly81,TL2,TRAIL	tumor necrosis factor (ligand) superfamily, member 10	TNFSF10	1.162		Extracellular Space	cytokine	Efficacy,Safety		8743	22035	246775
PDE1A	3'-RACEclone8phosphodiesterase1A,3-RACEclone8phosphodiesterase1A,AI987702,AW125737,Cam Pde61,HCAM1,HSPDE1A,MGC26303,RP23-326J18.1	phosphodiesterase 1A, calmodulin-dependent	PDE1A	1.162		Cytoplasm	enzyme			5136	18573	81529
MYL1	AI325107,D12Mgi45,FAST SKELETAL MUSCLE MYOSIN LIGHT CHAIN,Lc1,Mcl3,Mlc1,MLC1F,MLC3,MLC3-f,MLCf,Mylf,MYOSIN 1F,Myosin alkali light chain,Myosin light chain alkali fast skeletal muscle,MYOSIN LIGHT CHAIN I	myosin, light chain 1, alkali; skeletal, fast	MYL1	1.162		Cytoplasm	other			4632	17901	56781
TBL1XR1	8030499H02Rik,A630076E03RIK,AW539987,C21,C230089I12Rik,DC42,IRA1,RGD1560053,TBLR1,TBLXR1	transducin (beta)-like 1 X-linked receptor 1	TBL1XR1	1.162		Nucleus	transcription regulator			79718	81004	365755
TEC	p70tec,PSCTK4	tec protein tyrosine kinase	TEC	1.162		Cytoplasm	kinase			7006	21682	84492
GLO1	0610009E22Rik,1110008E19Rik,2510049H23Rik,AW550643,Glo-1r,Glo-1s,GLOD1,GLY1,GLYI,Glyoxalase 1,GLYOXALASE I,GLYOXYLASE I,LACTOYL GLUTATHIONE LYASE,Qglo	glyoxalase I	GLO1	1.162		Cytoplasm	enzyme			2739	109801	294320
NPM1	B23,B23.1,B23NP,NO38,NPM,Nucleolar protein B23.2,NUCLEOPHOSMIN,NUMATRIN,RP23-323L8.2	nucleophosmin (nucleolar phosphoprotein B23, numatrin)	NPM1	1.162		Nucleus	transcription regulator	Disease Progression,Unspecified Application		4869	18148	25498
CPNE3	5430428M23Rik,5730450C07Rik,C85108,CPN3,PRO1071,RP23-109G18.2	copine III	CPNE3	1.161		Cytoplasm	kinase			8895	70568	313087
IARS	2510016L12RIK,AI327140,AU044614,E430001P04RIK,IARS1,Iarsl,ILE TRNA SYNTHASE,ILERS,ILRS,IRS,ISOLEUCYL TRNA SYNTHETASE,PRO0785,RP11-62C3.1	isoleucyl-tRNA synthetase	IARS	1.161		Cytoplasm	enzyme			3376	105148	306804
RORC	NR1F3,RORC2,RORG,RORgamma,RORÎ³t,RP11-98D18.11-001,RZR-GAMMA,RZRG,Thor,TOR	RAR-related orphan receptor C	RORC	1.161		Nucleus	ligand-dependent nuclear receptor			6097	19885	368158
TWIST1	AA960487,ACS3,bHLHa38,BPES2,BPES3,CRS1,M-Twist,Pde,pdt,SCS,Ska10,TWIST	twist homolog 1 (Drosophila)	TWIST1	1.161		Nucleus	transcription regulator	Efficacy		7291	22160	85489
CDK7	AI323415,AI528512,C230069N13,CAK1,CDKN7,Crk4,ENSMUSG00000074700,HCAK,MO15,p39MO15,STK1	cyclin-dependent kinase 7	CDK7	1.161		Nucleus	kinase		BMS-387032, flavopiridol	1022	12572	171150
RPL7	humL7-1,L7,MGC117326,RIBOSOMAL PROTEIN L7,Rpl7a,Surf-3	ribosomal protein L7	RPL7	1.161		Cytoplasm	transcription regulator			6129	19989	297755
B4GALT3	9530061M23Rik,AA104562,AW125175,Beta 1,4- Galactosyl Transferase3,beta4Gal-T3,ESTM26,ESTM6,R74981	UDP-Gal:betaGlcNAc beta 1,4- galactosyltransferase, polypeptide 3	B4GALT3	1.161		Cytoplasm	enzyme			8703	57370	494342
LRFN1	BC004018,SALM2,Semo1	leucine rich repeat and fibronectin type III domain containing 1	LRFN1	1.161		Nucleus	other			57622	80749	365222
SLC33A1	ACATN,AI315656,AI788741,AT-1,D630022N01Rik,SPG42	solute carrier family 33 (acetyl-CoA transporter), member 1	SLC33A1	1.161		Cytoplasm	transporter			9197	11416	64018
TPT1 (includes EG:100043703)	FORTILIN,Gm14456,HDCMB21P,HRF,LOC100048430,LOC545869,OTTMUSG00000016691,p02,p21,p23,RP11-290D2.1,TCTP,Tctp21,Tpt1-ps3,Trt,Tumor Protein Translationally-controlled 1	tumor protein, translationally-controlled 1	TPT1	1.161		Cytoplasm	other			7178	22070|100043703	116646
RNY1 (includes EG:19872)	HY1,Y1	RNA, Ro-associated Y1	RNY1	1.16		unknown	other			6084	19872
CYFIP2	1500004I01Rik,6430511D02Rik,AA930218,AU022376,KIAA1168,mKIAA1168,p53-INDUCIBLE,PIR121,RP23-370F7.1	cytoplasmic FMR1 interacting protein 2	CYFIP2	1.16		Cytoplasm	other			26999	76884
IGJ	9530090F24Rik,AI323815,Ig joining chain,IGCJ,J CHAIN,JCH	immunoglobulin J polypeptide, linker protein for immunoglobulin alpha and mu polypeptides	IGJ	1.16		Extracellular Space	other			3512	16069	360922
USP33	9830169D19RIK,AA409780,KIAA1097,MGC16868,USP33 isoform 1,VDU1	ubiquitin specific peptidase 33	USP33	1.16		Cytoplasm	peptidase			23032	170822	310960
ERP44	1110001E24Rik,AI849526,AL033348,BWK4,KIAA0573,PDIA10,TXNDC4,UNQ532/PRO1075	endoplasmic reticulum protein 44	ERP44	1.16		Cytoplasm	enzyme			23071	76299	298066
ZSCAN16	dJ265C24.3,ZNF392,ZNF435	zinc finger and SCAN domain containing 16	ZSCAN16	1.16		Nucleus	transcription regulator			80345
ICOS	AILIM,CCLP,CD278,CH29-120A16.4,CRP-1,CVID1,H4,LOC100048841,Ly115	inducible T-cell co-stimulator	ICOS	1.16		Plasma Membrane	other			29851	54167	64545
STT3A	AA408947,BB081708,ITM1,RGD1565793,TMC	STT3, subunit of the oligosaccharyltransferase complex, homolog A (S. cerevisiae)	STT3A	1.16		Plasma Membrane	enzyme			3703	16430	500972
IL17RB	CRL4,EVI27,IL-17B receptor,IL-17ER,IL-17Rh1,IL17BR,IL25R,UNQ2501/PRO19612	interleukin 17 receptor B	IL17RB	1.16		Plasma Membrane	transmembrane receptor			55540	50905	306247
ZNF24	3526401F17Rik,5033419P20Rik,AI480505,AI642085,AL024422,FLJ11904 fis,KOX17,RSG-A,ZF-12,ZFP191,ZNF191,Znp191,ZSCAN3	zinc finger protein 24	ZNF24	1.16		Nucleus	transcription regulator			7572	59057	360204
FHIT	AP3Aase,AW045638,Fra14A2,FRA3B	fragile histidine triad gene	FHIT	1.16		Cytoplasm	enzyme	Efficacy		2272	14198	60398
PIGM	4933437L05Rik,AI644422,AV302080,C920011G20RIK,GPI-MT-I	phosphatidylinositol glycan anchor biosynthesis, class M	PIGM	1.16		Cytoplasm	enzyme			93183	67556	79112
ACADSB	1300003O09Rik,2-MEBCAD,ACAD7,Acyl-coa dehydrogenase,BB066609,RP11-162A23.1,SBCAD	acyl-CoA dehydrogenase, short/branched chain	ACADSB	1.16		Cytoplasm	enzyme			36	66885	25618
UPK1B	AI413235,TSPAN20,UPIB,UPK1	uroplakin 1B	UPK1B	1.159		Plasma Membrane	other			7348	22268	303924
ACSS1	1110032O15Rik,Acas2,ACAS2L,ACECS1,AceCS2,AceCS2L,AI788978,LOC681886,RP23-156P22.4,RP4-568C11.1	acyl-CoA synthetase short-chain family member 1	ACSS1	1.159		Cytoplasm	enzyme			84532	68738	296259
FGL1	Frep1,Hepassocin,HFREP1,HP-041,LFIRE1,Mfire1,MGC108569,MGC12455,MGC37822	fibrinogen-like 1	FGL1	1.159		Extracellular Space	other	Unspecified Application		2267	234199	246186
POLR2H	hsRPB8,Polr2h-ps1,Polr2hl,rCG 36803,RGD1561203,RPABC3,RPB17,RPB8	polymerase (RNA) II (DNA directed) polypeptide H	POLR2H	1.159		Nucleus	enzyme			5437	245841	287988|498109
BCLAF1	2610102K23RIK,2700025J07Rik,2810454G14Rik,5730534O06Rik,Aa2-041,AI450190,AW556225,bK211L9.1,BTF,KIAA0164,mKIAA0164	BCL2-associated transcription factor 1	BCLAF1	1.159	17	Nucleus	transcription regulator			9774	72567	293017
HIST1H2BJ/HIST1H2BK	2610022J01Rik,H2B/r,H2B/S,H2BFAiii,H2BFR,H2bfs,H2BFT,Hist1h2bc,Hist1h2be,Hist1h2bg,HIST1H2BJ,HIST1H2BK,LOC682665,mCG 49391,MGC131989,R74621,RP23-9O16.11,RP23-9O16.11-001	histone cluster 1, H2bk	HIST1H2BK	1.159		Nucleus	other			85236|8970	68024|319181|319179	680312
PLEKHB2	2310009M15Rik,AU018239,DKFZP762F2110,EVT2,Phdc	pleckstrin homology domain containing, family B (evectins) member 2	PLEKHB2	1.159		unknown	other			55041	226971	301337
SEZ6L2	AI835913,AW121566,BSRP-A,PSK-1,RGD1565281,UNQ1903/PRO4349	seizure related 6 homolog (mouse)-like 2	SEZ6L2	1.159		unknown	other			26470	233878	308988
PRF1	CYTA,FLH2,HPLH2,MGC108712,P1,PERFORIN,Pfn,PFN1,PFP,RATCYTA,RP11-710A11.3	perforin 1 (pore forming protein)	PRF1	1.158		Cytoplasm	other			5551	18646	50669
PMAIP1	APR,NOXA	phorbol-12-myristate-13-acetate-induced protein 1	PMAIP1	1.158		Cytoplasm	other			5366
GOLGA4	AI225887,AU019508,GCP2,GOLG,GOLGIN-245,MU-RMS-40.18,Olp-1,p230,SE20-7,Tgn p230,TGN230,Trans-Golgi p230	golgin A4	GOLGA4	1.158		Cytoplasm	other			2803	54214	501069
PABPC4	APP-1,FLJ43938,iPABP,MGC11665,MGC6685,PABP4,Poly(A)-binding protein, cytoplasmic 4 (inducible form),Polyadenylate-binding,RP23-138L21.11-002	poly(A) binding protein, cytoplasmic 4 (inducible form)	PABPC4	1.158		Cytoplasm	other			8761	230721	298510
BCL9	2610202E01RIK,8030475K17Rik,A330041G23Rik,Gm130,LGS	B-cell CLL/lymphoma 9	BCL9	1.158		Nucleus	other			607	77578	310704
CENPF	6530404A22Rik,AI325968,CENF,hcp-1,LEK1,MITOSIN,PRO1779,RP11-262H5.1	centromere protein F, 350/400kDa (mitosin)	CENPF	1.158		Nucleus	other			1063	108000	257649
CPE (includes EG:12876)	CARBE,Carboxy peptidase e,CPH,Cph-1,fat,R74677	carboxypeptidase E	CPE	1.158		Plasma Membrane	peptidase			1363	12876	25669
CYP39A1		cytochrome P450, family 39, subfamily A, polypeptide 1	CYP39A1	1.157		Cytoplasm	enzyme			51302	56050	301264
HS2ST1	2ost,AW214369,dJ604K5.2,Hs2st,KIAA0448,mKIAA0448	heparan sulfate 2-O-sulfotransferase 1	HS2ST1	1.157		Cytoplasm	enzyme			9653	23908	292155
SBNO2	BC019206,F730040C21,KIAA0963,RGD1307194,SNO,STNO	strawberry notch homolog 2 (Drosophila)	SBNO2	1.157		unknown	transcription regulator			22904	216161	314619
PTGIR	IP,PGI2,PGI2 RECEPTOR,PGI2/PGE1 RECEPTOR,PRIPR,PROSTACYCLIN RECEPTOR	prostaglandin I2 (prostacyclin) receptor (IP)	PTGIR	1.157		Plasma Membrane	G-protein coupled receptor		treprostinil, epoprostenol	5739	19222	292661
HYOU1	30 hypoxia upregulated 1 homologue,30 hypoxia upregulated 1 homologue mouse,AI415631,CAB140,CBP-140,GRP170,HSP12A,ORP150	hypoxia up-regulated 1	HYOU1	1.157		Cytoplasm	other			10525	12282	192235
OLA1	2510025G09Rik,2810405J23Rik,2810409H07Rik,DOC45,GBP45,GTBP9,GTPBP9,PTD004,RGD1307982,RP23-275P21.1	Obg-like ATPase 1	OLA1	1.157		Cytoplasm	other			29789	67059	296488
PIGA	AI194334,GPI3,RP23-202H24.3	phosphatidylinositol glycan anchor biosynthesis, class A	PIGA	1.157		Cytoplasm	enzyme			5277	18700	363464
COPG	AU019265,BC056168,COP1G,COPG1,D6Ertd71e,D6Wsu16e,IPI00001890	coatomer protein complex, subunit gamma	COPG	1.157		Cytoplasm	transporter			22820	54161	297428
ELOVL7	9130013K24RIK,AI840082,FLJ23563	ELOVL fatty acid elongase 7	ELOVL7	1.157		Cytoplasm	enzyme			79993	74559	361895
RAN	ARA24,Gsp1,GTPase Ran,OK/SW-cl.81,RANGTPASE,RAS-like, family 2, locus 9,Rasl2-9,TC4	RAN, member RAS oncogene family	RAN	1.157		Nucleus	enzyme			5901	19384	84509
DENND4A	AI115600,AI851943,F730015K02RIK,IRLB,mCG 145419,MYCPBP,RGD1562639	DENN/MADD domain containing 4A	DENND4A	1.157		Nucleus	other			10260	102442	315756
EIF2A	CDA02,D030048D22,D3ERTD194E,Eif2alpha,eIF2Î±,elF2Î±,MST089,MSTP004,MSTP089	eukaryotic translation initiation factor 2A, 65kDa	EIF2A	1.157		Cytoplasm	translation regulator			83939	229317	502531
MAP4K3	4833416M01Rik,4833416M07Rik,9530052P13Rik,GCKR,GLK,MAPKKKK3,MEKKK 3,RAB8IPL1	mitogen-activated protein kinase kinase kinase kinase 3	MAP4K3	1.156		unknown	kinase			8491	225028	170920
SCARB2	9330185J12RIK,AMRF,CD36L2,EPM4,HLGP85,LGP85,LIMP-2,LIMPII,MLGP85,SR-BII	scavenger receptor class B, member 2	SCARB2	1.156		Plasma Membrane	other	Disease Progression		950	12492	117106
LIMS1	2310016J22Rik,4921524A02Rik,AI507642,AU021743,AW551584,C430041B13RIK,Lims1l,PINCH,PINCH-1	LIM and senescent cell antigen-like domains 1	LIMS1	1.156		Cytoplasm	other			3987
DGKD	AI841987,D330025K09,DGK DELTA 1,DGK DELTA2,dgkd-2,DGKDELTA,RGD1563309	diacylglycerol kinase, delta 130kDa	DGKD	1.156		Cytoplasm	kinase			8527	227333	368088
WTAP	2810408K05Rik,9430038B09RIK,KIAA0105,RGD1563824,RP1-56L9.4	Wilms tumor 1 associated protein	WTAP	1.156		Nucleus	other	Disease Progression		9589	60532	499020
ELF5	ESE-2,ESE-5,ESE-5.,RP23-445A5.2	E74-like factor 5 (ets domain transcription factor)	ELF5	1.156		Nucleus	transcription regulator			2001	13711	366142
STRN	AU022939,D130055P19,SG2NA,Striatin	striatin, calmodulin binding protein	STRN	1.156		Cytoplasm	other			6801	268980	29149
LRPPRC	3110001K13Rik,C76645,CLONE-23970,GP130,LRP130,Lrp157,LSFC	leucine-rich PPR-motif containing	LRPPRC	1.156		Cytoplasm	other			10128	72416	313867
EYA3	AI844637,RP11-460I13.4,RP23-442A20.1	eyes absent homolog 3 (Drosophila)	EYA3	1.155		Nucleus	phosphatase			2140	14050	313027
ADM	ADRENOMEDULLIN,AM,Ap,H39316,RATAP	adrenomedullin	ADM	1.155		Extracellular Space	other	Prognosis,Unspecified Application		133	11535	25026
GGTLC1	dJ831C21.1,dJ831C21.2,GGTL6,GGTLA3,GGTLA4,RP5-831C21.2	gamma-glutamyltransferase light chain 1	GGTLC1	1.155		Plasma Membrane	enzyme			92086
TBPL1	4732475G08,AW011832,AW491032,D18347,MGC:8389,MGC:9620,RP1-73H22.1,STD,STUD,TLF,TLP,TRF2,TRP	TBP-like 1	TBPL1	1.155		Nucleus	transcription regulator			9519	237336	689030
EPHA6	DKFZP434C1418,EHK2,EK12,EPA6,Hek12,LOC203806,m-ehk2,PRO57066,UNQ6114	EPH receptor A6	EPHA6	1.155		Plasma Membrane	kinase			285220	13840	29202
RFK	0610038L10RIK,AF031381,FLJ11149,KOI-4,RGD1563242,RIFK,RP11-422N19.2	riboflavin kinase	RFK	1.155		Cytoplasm	kinase			55312	54391	501601|499328
ZNF443	ZK1	zinc finger protein 443	ZNF443	1.155		Nucleus	transcription regulator			10224
IFI6	6-16,FAM14C,G1P3,IFI-6-16,IFI6-26,IFN ALPHA REGULATED,IFN6-16,INTERFERON ALPHA INDUCIBLE,INTERFERON INDUCIBLE PEPTIDE (6-16),ISG6-16,RP11-288L9.2	interferon, alpha-inducible protein 6	IFI6	1.155		Cytoplasm	other			2537
PFKFB2	4930568D07Rik,PFK-2/FBPase-2,RH2K,RP11-164O23.2	6-phosphofructo-2-kinase/fructose-2,6-biphosphatase 2	PFKFB2	1.155		Cytoplasm	kinase			5208	18640	24640
C10orf2	ATXN8,D19Ertd626e,IOSCA,MTDPS7,PEO,PEO1,PEOA3,RP11-108L7.2,SANDO,SCA8,TWINKLE,TWINL	chromosome 10 open reading frame 2	C10orf2	1.155		Cytoplasm	enzyme			56652	226153	309441
FCGR1B	CD64,CD64b,FcgammaRI,Fcgr1,IGFRB,RP11-439A17.1	Fc fragment of IgG, high affinity Ib, receptor (CD64)	FCGR1B	1.155		Plasma Membrane	transmembrane receptor			2210
EEF1A2	Eef1a,EEF1AL,EF-1-alpha-2,EF1A,EF1alpha,Elongation factor 1 alpha 2,HS1,Ps10,RATPS10,S1,STATIN,STN,STNL,wasted,wst	eukaryotic translation elongation factor 1 alpha 2	EEF1A2	1.155		Cytoplasm	translation regulator	Prognosis,Unspecified Application		1917	13628	24799
EXOSC5	CML28,D7WSU180E,Exosome component 5,hRrp46p,p12B,RRP41B,RRP46,Rrp46p	exosome component 5	EXOSC5	1.154	16	Nucleus	enzyme			56915	27998	308441
HIST1H2AH	dJ86C11.1,H2A/S,H2AFALii,RP23-9O16.9	histone cluster 1, H2ah	HIST1H2AH	1.154		Nucleus	other			85235
TFG	AI173908,RP23-178N11.4,TF6,Trk fused,TRKT3	TRK-fused gene	TFG	1.154	8	Cytoplasm	other			10342	21787	360709
S100A8	60B8AG,AI323541,B8Ag,CAGA,calgranulin A,CALPROTECTIN,CFAG,CGLA,CP-10,CYSTIC FIBROSIS ANTIGEN,L1Ag,MA387,MIF,MIGRATION INHIBITORY FACTOR RELATED PROTEIN 8,MRP8,NIF,P8,PM-2K	S100 calcium binding protein A8	S100A8	1.154		Cytoplasm	other	Diagnosis,Efficacy,Response to Therapy,Unspecified Application		6279	20201	116547
TMEM135	2810439K08RIK,AW319712,FLJ22104,PMP52,RGD1309948	transmembrane protein 135	TMEM135	1.154		Cytoplasm	other			65084	72759	293098
YRDC	AV303379,BC023823,DRIP3,FLJ23476,IRIP,Isrip,ITIP,LOC319113,RP11-109P14.4,RP23-168M5.4,SUA5	yrdC domain containing (E. coli)	YRDC	1.154		unknown	other			79693	230734	319113
P2RY10	5830408N17Rik,P2Y10,RGD1561912,RP23-35H8.1,RP3-333E23.1	purinergic receptor P2Y, G-protein coupled, 10	P2RY10	1.154		Plasma Membrane	G-protein coupled receptor			27334	78826	317219
DUSP1	3CH134,BAD2,CL100,DUAL-SPECIFICITY PHOSPHATASE 1,erp,Growth factor-inducible immediate early,HVH1,MAP KINASE PHOSPHATASE 1,MKP-1,Mkp-l,MPK-1,Osiptpase,PTP Non-Receptor Type16,Ptpase,PTPN10,PTPN16,U19515	dual specificity phosphatase 1	DUSP1	1.154		Nucleus	phosphatase	Diagnosis,Efficacy		1843	19252	114856
DUSP10	2610306G15Rik,AI158871,MKP-5	dual specificity phosphatase 10	DUSP10	1.154		Nucleus	phosphatase			11221	63953	63995
POTEB (includes others)	A26B1,A26B2,CT104.5,CT104.6,LOC100287399,POTE-15,POTE-18,POTEC	POTE ankyrin domain family, member B	POTEB	1.154		unknown	other			339010|388468|100287399
ABRA	C130068O12RIK,MS1,STARS	actin-binding Rho activating protein	ABRA	1.153		Cytoplasm	transcription regulator			137735	223513	286965
PPP1R1B	AU040756,DARPP,DARPP-32,Dopamine and camp regulated neuronal phosphoprotein,RP23-355L10.2	protein phosphatase 1, regulatory (inhibitor) subunit 1B	PPP1R1B	1.153		Cytoplasm	phosphatase			84152	19049	360616
SMG5	BC024683,EST1B,LOC686386,LPTS-RP1,mKIAA1089,RP11-54H19.7	smg-5 homolog, nonsense mediated mRNA decay factor (C. elegans)	SMG5	1.153		Nucleus	other			23381	229512	681012
KIAA0020	1110069H02Rik,AA675048,D19BWG1357E,HA8,HLA-HA8,LOC499339,LOC683670,PEN,PUF6,RGD1308750,RP11-526D20.2,XTP5	KIAA0020	KIAA0020	1.153	13	Nucleus	other			9933	52874	499339|294066
INSL3	Ley I-L,RLF,RLNL	insulin-like 3 (Leydig cell)	INSL3	1.153		Extracellular Space	growth factor			3640	16336	114215
DOCK10	9330153B10RIK,A630054M16Rik,DRIP2,Jr4,Jr5,mKIAA0694,Nbla10300,R75174,RGD1561963,ZIZ3,Zizimin3	dedicator of cytokinesis 10	DOCK10	1.153		unknown	other			55619	210293	301556
CCNB2	CycB2,CYCLIN-B2,HsT17299	cyclin B2	CCNB2	1.153		Cytoplasm	other			9133	12442	363088
SLC1A1	D130048G10RIK,EAAC-1,EAAC2,EAAT3,EXCITATORY AMINO ACID TRANSPORTER 3,GLUTAMATE TRANSPORTER,Glutamate transporter 1,MEAAC1,REAAC1,RP11-6J24.1	solute carrier family 1 (neuronal/epithelial high affinity glutamate transporter, system Xag), member 1	SLC1A1	1.153		Plasma Membrane	transporter		riluzole	6505	20510	25550
DLX2	AW121999,Dlx5,RP23-419H3.4,TES-1	distal-less homeobox 2	DLX2	1.153	7	Nucleus	transcription regulator			1746	13392	296499
ULK3	1200015E14RIK,DKFZP434C131,LOC686495	unc-51-like kinase 3 (C. elegans)	ULK3	1.153		Cytoplasm	kinase			25989	71742	691171
SMARCC1	AI115498,BAF150,BAF155,CRACC1,LOC686453,Rsc8,SRG3,SWI3	SWI/SNF related, matrix associated, actin dependent regulator of chromatin, subfamily c, member 1	SMARCC1	1.153		Nucleus	transcription regulator			6599	20588	301020
PUS3	2610020J05RIK,5730412F04RIK,FKSG32,RGD1310757	pseudouridylate synthase 3	PUS3	1.153		Nucleus	enzyme			83480	67049	315554
SGMS1	9530058O11RIK,AI841905,C80702,hmob33,MOB,MOB1,SMS1,Sor1,TMEM23	sphingomyelin synthase 1	SGMS1	1.153		Cytoplasm	enzyme			259230	208449	353229
RASGRP1	CALDAG-GEFI,CALDAG-GEFII,hRasGRP1,RASGRP,RP23-73I19.3	RAS guanyl releasing protein 1 (calcium and DAG-regulated)	RASGRP1	1.153		Cytoplasm	other			10125	19419	29434
KIR3DL2	CD158K,CU464063.2,NKAT-4,NKAT4B,p140	killer cell immunoglobulin-like receptor, three domains, long cytoplasmic tail, 2	KIR3DL2	1.153		Plasma Membrane	other	Diagnosis		3812
HSPE1	CHAPERONIN 10,CPN10,Cpn10-rs1,EARLY PREGNANCY FACTOR,EG628438,EPF,GROES,HSP10,HSPE1-RS1,Mt-cpn10	heat shock 10kDa protein 1 (chaperonin 10)	HSPE1	1.153		Cytoplasm	enzyme			3336	15528|628438	25462
SLC1A4	ASCT-1,AW045657,Neutral amino acid transporter,Neutral amino acid transporter a,RP23-403O15.1,SATT	solute carrier family 1 (glutamate/neutral amino acid transporter), member 4	SLC1A4	1.153		Plasma Membrane	transporter		riluzole	6509	55963	305540
PPAPDC1B	1810019D05Rik,2310022A04RIK,AW045471,DPPL1,HTPAP,LOC683534,Ppapdc1	phosphatidic acid phosphatase type 2 domain containing 1B	PPAPDC1B	1.153		unknown	phosphatase			84513	71910	680466
OPHN1	ARHGAP41,C130037N19Rik,MRX60,OLIGOPHRENIN 1,OPN1,RP23-48E15.3,RP6-201G10.1	oligophrenin 1	OPHN1	1.152		Cytoplasm	other			4983	94190	312108
SAMHD1	DCIP,DKFZP564A032,E330031J07Rik,HDDC1,Mg11,MOP-5,RP1-132F21.1,RP23-163J20.2,SBBI88	SAM domain and HD domain 1	SAMHD1	1.152		Nucleus	enzyme			25939	56045	311580
GCH1	Cyclohydrolase 1,DYT14,DYT5,DYT5a,GCH,GTP cyclohydrolase 1,GTP CYCLOHYDROLASE I,GTP-CH,GTP-CH-1,Gtpchi,HPABH4B	GTP cyclohydrolase 1	GCH1	1.152		Cytoplasm	enzyme			2643	14528	29244
DHRS7	2310016E22Rik,5730564L20RIK,AW061210,CGI-86,DKFZp564H1664,retDSR4,retSDR4,RGD1565002,SDR34C1	dehydrogenase/reductase (SDR family) member 7	DHRS7	1.152		unknown	enzyme			51635	66375	299135
RHOU	2310026M05Rik,AI182090,ARHU,CDC42L1,DJ646B12.2,fJ646B12.2,FLJ10616,G28K,hG28K,mG28K,SB128,WRCH-1	ras homolog gene family, member U	RHOU	1.152		Cytoplasm	enzyme			58480	69581
SLC9A4	AW990558,D730009J23Rik,NHE4	solute carrier family 9 (sodium/hydrogen exchanger), member 4	SLC9A4	1.152		Plasma Membrane	transporter			389015	110895	24785
FAR2	A230046P18,AW048109,BC055759,FLJ10462,MLSTD1,RGD1565966,RP23-285C21.3,SDR10E2	fatty acyl CoA reductase 2	FAR2	1.152		Cytoplasm	enzyme			55711	330450	500368
BCAT2	BCAM,BCATM,BCT2,Branched-chain alpha-keto acid transporter,Eca40,mBcat,PP18	branched chain amino-acid transaminase 2, mitochondrial	BCAT2	1.152		Cytoplasm	enzyme			587	12036	64203
IFNAR1	ALPHA CHAIN OF TYPE I IFNR,AVP,BETA R1,CD118,Ifar,IFN ALPHA/BETA RECEPTOR 1,IFN RECEPTOR CHAIN 1,IFN RECEPTOR TYPE 1,IFN TYPE 1 RECEPTOR,IFN Î±/Î²R,IFN-alpha-beta-R,IFN-ALPHA-REC,Ifn-alpha/beta-receptor,IFNalpha/betaR,IFNAR,IFNBR,IFRC,Infar,INFAR1,Interferon Receptor,LOC284829,Type I IFNR,Type I infr	interferon (alpha, beta and omega) receptor 1	IFNAR1	1.152		Plasma Membrane	transmembrane receptor		interferon alfacon-1, PEG-interferon alfa-2a, interferon beta-1a, IFNA2, interferon alfa-2b/ribavirin, pegintron, interferon beta-1b	3454	15975	288264
HNRNPF	4833420I20RIK,AA407306,HnRNP F/H,HNRPF,mcs94-1,MGC101981,MGC36971,OK/SW-cl.23,Ribonucleoprotein F	heterogeneous nuclear ribonucleoprotein F	HNRNPF	1.151		Nucleus	other			3185	98758	64200
TXNDC11	2810408E11RIK,AI427833,EFP1,LOC51061,RGD1307538,Txdc11	thioredoxin domain containing 11	TXNDC11	1.151		Cytoplasm	enzyme			51061	106200	302899
KIR2DL4/LOC100287534	CD158D,G9P,KIR103,KIR103AS,KIR2DL4,KIR2DL4.1,KIR2DL4.2,LOC100287534,p49,XXbac-BCX195L8.3	killer cell immunoglobulin-like receptor, two domains, long cytoplasmic tail, 4	KIR2DL4	1.151		Plasma Membrane	transmembrane receptor			3805|100287534
MC3R	BMIQ9,MC3,OB20,OQTL,RP23-358I19.2	melanocortin 3 receptor	MC3R	1.151		Plasma Membrane	G-protein coupled receptor			4159	17201	29310
WFDC12	C20orf122,dJ211D12.4,SWAM2,UNQ544/PRO844,WAP2	WAP four-disulfide core domain 12	WFDC12	1.151		Extracellular Space	other			128488
FAM174B	A830073O21RIK,AK075564	family with sequence similarity 174, member B	FAM174B	1.151		Cytoplasm	other			400451	320262
SLC26A6	B930010B04Rik,CFEX,Pat1	solute carrier family 26, member 6	SLC26A6	1.151		Cytoplasm	transporter			65010	171429	301010
ENTPD6	2700026H11RIK,CD39L2,dJ738P15.3,ENTPDASE6,IL-6SAG,IL6ST2,NTPDase-6,RP23-156P22.8,RP4-738P15.5	ectonucleoside triphosphate diphosphohydrolase 6 (putative)	ENTPD6	1.151		Cytoplasm	enzyme			955	12497	85260
ALDH6A1	1110038I05Rik,AI314632,AI427784,Aldh6a,LOC100506517,Methylmalonate Semialdehyde Dehydrogenase,MMSADHA,MMSDH	aldehyde dehydrogenase 6 family, member A1	ALDH6A1	1.151		Cytoplasm	enzyme	Unspecified Application		4329	104776	81708
RDH11	2610319N22Rik,AI428145,Androgen-regulated short-chain dehydrogenase/reductase 1,ARSDR1,AU045252,C85936,CGI-82,HCBP12,M42C60,MDT1,PSDR1,RALR1,SCALD,SDR7C1,Ube-1c,UBE-1c1	retinol dehydrogenase 11 (all-trans/9-cis/11-cis)	RDH11	1.151		Cytoplasm	enzyme			51109	17252	362757
LCE3D	LEP16,MGC126833,SPRL6A,SPRL6B	late cornified envelope 3D	LCE3D	1.15		unknown	other			84648
NRAS	ALPS4,AV095280,c-N-ras p21,DNA Segment, Chr 3, Mjeffers 1,NRAS1,NRASR,NS6,RAS,RP5-1000E10.2,V-ras	neuroblastoma RAS viral (v-ras) oncogene homolog	NRAS	1.15		Plasma Membrane	enzyme	Efficacy,Prognosis,Response to Therapy		4893	18176	24605
SLC26A3	9030623B18Rik,9130013M11Rik,AV376035,CLD,DRA	solute carrier family 26, member 3	SLC26A3	1.15		Plasma Membrane	transporter			1811	13487	114629
SEC22B	4930564D15RIK,AA517334,AI480645,C81333,ERS-24,Sec22 vesicle trafficking protein like 1,SEC22L1	SEC22 vesicle trafficking protein homolog B (S. cerevisiae) (gene/pseudogene)	SEC22B	1.15		Cytoplasm	other			9554	20333	310710
FOXN2	3230402J05Rik,6030465J18Rik,Fkh19,Foxn1,HTLF	forkhead box N2	FOXN2	1.15		Nucleus	transcription regulator			3344	14236
SUB1 (includes EG:10923)	AI842364,LOC192269,MGC102747,MGC109653,p14,P15,P9,PC4,Rpo2tc1	SUB1 homolog (S. cerevisiae)	SUB1	1.15		Nucleus	transcription regulator			10923	20024	192269
PICK1	PICK,PRKCABP,RP5-1039K5.11-004	protein interacting with PRKCA 1	PICK1	1.15		Cytoplasm	enzyme			9463	18693	84591
TXK	A130089B16RIK,BTKL,PSCTK5,PTK4,RLK,TKL	TXK tyrosine kinase	TXK	1.15		Cytoplasm	kinase			7294	22165	305311
VPS54 (includes EG:245944)	5330404P15Rik,HCC8,hVps54L,mSLP8,RP23-154K13.1,SLP-8p,VPS54L,VSP54,wr	vacuolar protein sorting 54 homolog (S. cerevisiae)	VPS54	1.149		unknown	other			51542	245944	286932
TGM2	Ftg,G PROTEIN H,G-ALPHA-h,GNAH,G[a]h,RP23-396G1.2,RP5-1054A22.2,TG2,TGA2,TGASE,TGase C,TGASE2,TgaseII,TGC,Tgii,TISSUE TRANSGLUTAMINASE,TISSUE TRANSGLUTAMINASE 2,Tranglutaminase 2,Transglutaminase,TRANSGLUTAMINASE 2,TTG,tTGas,TTGASE	transglutaminase 2 (C polypeptide, protein-glutamine-gamma-glutamyltransferase)	TGM2	1.149		Cytoplasm	enzyme			7052	21817	56083
RPL23A	BC029892,ENSMUSG00000063556,Gm10132,L23A,MDA20,Ribosomal protein l23a,RP23-185A18.4	ribosomal protein L23a	RPL23A	1.149		Cytoplasm	other			6147	100043755|268449	360572
CD80 (includes EG:12519)	B7,B7-1,B7.1,BB1,Cd28l,CD28LG,CD28LG1,CD80 Antigen,CD86,LAB7,Ly-53,MIC17,TSA1	CD80 molecule	CD80	1.149		Plasma Membrane	transmembrane receptor	Efficacy,Prognosis	abatacept, belatacept	941	12519	25408
PCDHB16	ME1,mKIAA1621,PCDH-BETA16,PCDH3X,PCDHB17,PCDHB8a,PcdhbQ	protocadherin beta 16	PCDHB16	1.149		Plasma Membrane	other			57717	93888	548104
GALR2	GALNR2,mGalR,RP23-184G6.1	galanin receptor 2	GALR2	1.149		Plasma Membrane	G-protein coupled receptor	Diagnosis		8811	14428	29234
NUSAP1	2610201A12Rik,AI481307,ANKT,AW547774,BB165529,BM-037,HQ0310 PRO0310P1,LNP,NUSAP,PRO0310p1,Q0310,RP23-22A15.4,SAPL	nucleolar and spindle associated protein 1	NUSAP1	1.149		Nucleus	other	Prognosis		51203	108907	311336
SSX1	CT5.1,MGC150425,MGC5162,RP11-552E4.1,RP23-93E11.4,SSRC,Ssxb2	synovial sarcoma, X breakpoint 1	SSX1	1.148		Nucleus	transcription regulator			6756	387132
TRIM33	8030451N04RIK,AI413936,ECTO,ECTODERMIN,mKIAA1113,PTC7,RFG7,TF1G,TIF1 GAMMA,TIF1G,TIFGAMMA	tripartite motif containing 33	TRIM33	1.148		Nucleus	transcription regulator			51592	94093	365894
CBLB	AI429560,AI851073,Nbla00127,RNF56	Cas-Br-M (murine) ecotropic retroviral transforming sequence b	CBLB	1.148		Nucleus	other			868	208650	171136
SLC37A1	G3PP,MGC28167	solute carrier family 37 (glycerol-3-phosphate transporter), member 1	SLC37A1	1.148		Plasma Membrane	transporter			54020	224674	294321
KIF9	RGD1565187	kinesin family member 9	KIF9	1.148		Cytoplasm	enzyme			64147	16578	501059
CALR	Calbindin-57kd,Calregulin,CALRETICULIN,CALRETICULIN ISOFORM 1,CC1QR,CRT,RO,SSA	calreticulin	CALR	1.148		Cytoplasm	transcription regulator	Unspecified Application		811	12317	64202
HP	Ba1-647,BP,HAPTOGLOBIN,HAPTOGLOBIN 1 PRECURSOR,HAPTOGLOBIN ALPHA 2FS-BETA,HAPTOGLOBIN-1 ALPHA-2 CHAIN,HAPTOGLOBIN-2 ALPHA-2 CHAIN,HP-1,hp2-alpha,HP2ALPHA2,HPA1S,PreR-Co	haptoglobin	HP	1.148		Extracellular Space	peptidase	Diagnosis,Disease Progression,Efficacy,Unspecified Application		3240	15439	24464
ITGA4	Alpha4 Integrin,CD49D,IA4,Integrin Î±4,INTEGRIN-ALPHA 4,RP23-335P15.1,Very late antigen-4	integrin, alpha 4 (antigen CD49D, alpha 4 subunit of VLA-4 receptor)	ITGA4	1.148		Plasma Membrane	other	Efficacy,Prognosis	natalizumab	3676	16401	311144
CD86	B7,B7-2,B7.2,B70,Cd28l2,CD28LG2,CD86 ANTIGEN,CLS1,ETC-1,LAB72,Ly-58,MB7,MB7-2,MGC34413,TS/A-2	CD86 molecule	CD86	1.148		Plasma Membrane	transmembrane receptor	Efficacy,Prognosis	abatacept, belatacept	942	12524	56822
BDH1 (includes EG:100037356)	2310032J20Rik,3-HYDROXYBUTYRATE DEHYDROGENASE,AI327223,BDH,D-beta-hydroxybutyrate dehydrogenase,SDR9C1	3-hydroxybutyrate dehydrogenase, type 1	BDH1	1.148		Cytoplasm	enzyme			622	71911	117099
PABPC1	ePAB,PAB1,PABP,PABP1,PABPC2,PabpI,PABPL1,POLYA BINDING	poly(A) binding protein, cytoplasmic 1	PABPC1	1.148		Cytoplasm	translation regulator			26986	18458	171350
UBE2C	1110015A16Rik,CYCLIN-SELECTIVE UBIQUITIN CARRIER,D2Ertd695e,dJ447F3.2,E2C,RP23-370H21.6,RP3-447F3.1,UBCH10,UBIQUITIN CARRIER PROTEIN E2C	ubiquitin-conjugating enzyme E2C	UBE2C	1.148		Cytoplasm	enzyme			11065	68612	296368
MAP9	5033421J10RIK,5330427D05RIK,ASAP,FLJ21159,Mtap9,RGD1560368	microtubule-associated protein 9	MAP9	1.147		unknown	other			79884	213582	310544
CA8	AW546993,CA-VIII,CALS,Cals1,CAMRQ3,CAR8,CARP,RP23-180H12.1,wdl	carbonic anhydrase VIII	CA8	1.147		Cytoplasm	enzyme			767	12319	297814
PRDM1	BLIMP1,PRDI-BF1,PRDM,RP1-134E15.1,ZNFPR1A1	PR domain containing 1, with ZNF domain	PRDM1	1.147		Nucleus	transcription regulator			639	12142	309871
NGLY1	1110002C09Rik,FLJ11005,FLJ12409,PNG1,PNGase	N-glycanase 1	NGLY1	1.147		Cytoplasm	enzyme			55768	59007	361014
ACSL1	ACAS,Acas1,AceCS1,ACS,ACS1,ACS2,ACYL-COA SYNTHETASE,Acyl-coa synthetase 5,COAA,FACL1,FACL2,FACS,Facs1,Fatty acid coa ligase 2,Fatty Acid Coenzyme A Ligase, Long Chain 2,LACS,LACS1,LACS2,Long Chain Acyl-CoA Synthetase 2,Long chain fatty acid CoA synthase	acyl-CoA synthetase long-chain family member 1	ACSL1	1.147		Cytoplasm	enzyme	Unspecified Application		2180	14081	25288
MTFR1	1300002C08RIK,1700080D04Rik,2810026O10Rik,4930579E05Rik,CHPPR,FAM54A2,KIAA0009,RGD1304936	mitochondrial fission regulator 1	MTFR1	1.147	9	Cytoplasm	other			9650	67472	311403
MOGS	1810017N02Rik,AI181835,CDG2B,GCS1,GLUCOSIDASE I	mannosyl-oligosaccharide glucosidase	MOGS	1.147		Cytoplasm	enzyme			7841	57377	78947
JMJD1C	5430433L24RIK,D630035I23RIK,Jmjdic,LOC171120,Pr2,RP11-10C13.2,TRIP8	jumonji domain containing 1C	JMJD1C	1.147	5	Nucleus	other			221037	108829	171120
SGMS2	4933405A16RIK,5133401H06RIK,AI854299,MGC26963,RGD1305778,SMS2,spermatin	sphingomyelin synthase 2	SGMS2	1.147		Plasma Membrane	enzyme			166929	74442	310849
CLEC18B (includes others)	CLEC18A,CLEC18C,LOC348174,LOC353287,MGC34761,MRCL,MRCL1,MRCL2,MRCL3,RGD1559899,UNQ306/PRO347	C-type lectin domain family 18, member C	CLEC18B	1.147		unknown	other			283971|348174|497190	353287	307851
HIST1H2BH/HIST1H2BO	dJ193B12.2,H2b,H2b-221,H2B.2,H2B/j,H2B/n,H2BFJ,H2BFN,HIST1H2BH,Hist1h2bl,HIST1H2BO,rCG 45211,RP23-283N14.6	histone cluster 1, H2bh	HIST1H2BH	1.146		Nucleus	other			8345|8348	319182	64647
EIF4E	CAP-BINDING,CBP,EG668879,Eif4e-ps,EIF4E1,EIF4EL1,EIF4F,elF4E,IF4E	eukaryotic translation initiation factor 4E	EIF4E	1.146		Cytoplasm	translation regulator	Prognosis		1977	13684	117045
IL13RA1	AI882074,CD213A1,IL-13R Î±,IL-13RA,IL-13r[a],IL13 RECEPTOR ALPHA1,IL13R ALPHA',IL13R-ALPHA,IL13RA',NR4,RP13-128O4.2,RP23-132G2.1	interleukin 13 receptor, alpha 1	IL13RA1	1.146		Plasma Membrane	transmembrane receptor		cintredekin besudotox	3597	16164	252963
IER2	AI317238,Ch1,ETR101,ETR11,Growth factor-inducible,PIP92,T lymphocyte activated	immediate early response 2	IER2	1.146		Cytoplasm	other			9592	15936	494344
LRRC59	AA959742,C78668,FLJ21675,PRO1855,RP23-290B5.2	leucine rich repeat containing 59	LRRC59	1.146		Cytoplasm	other			55379	98238	287633
INTS8	2810013E07RIK,AV063769,C8orf52,D130008D20RIK,FLJ20530,INT8,MGC131633,RGD1310592,RP23-343F17.6	integrator complex subunit 8	INTS8	1.146		Nucleus	other			55656	72656	297823
LIPF	2310051B21Rik,AV082900,GL,HGL,HLAL,RNLIP,RNLP,RP11-186O14.1	lipase, gastric	LIPF	1.146		Extracellular Space	enzyme		orlistat	8513	67717	50682
PCDHB14	LOC683325,PCDH-BETA14,PCDHB20,PcdhbT,PROTOCADHERIN 14	protocadherin beta 14	PCDHB14	1.146		Plasma Membrane	other			56122	93891	680203
CCL8	1810063B20Rik,AB023418,chemokine ligand 8,HC14,LOC100048554,MCP-2,RP23-446K18.1,SCYA10,SCYA8	chemokine (C-C motif) ligand 8	CCL8	1.146		Extracellular Space	cytokine			6355	20307
AGA	AGU,ASRG,AW060726,GA,Glycosylasparaginase,L-ASPARAGINASE	aspartylglucosaminidase	AGA	1.146		Cytoplasm	enzyme			175	11593	290923
OBFC2A	4930434H03Rik,4930442A21Rik,4930488J04Rik,4933440J18Rik,5830411E10RIK,AI852561,FLJ22833,Nabp1,Nbp1,RGD1306658,SOSS-B2,SSB2	oligonucleotide/oligosaccharide-binding fold containing 2A	OBFC2A	1.145		Nucleus	other			64859	109019	363227
PNPLA8	1200006O19Rik,AI467579,BM-043,IPLA2 GAMMA,IPLA2(GAMMA),IPLA2-2,IPLA2G,RGD1311444	patatin-like phospholipase domain containing 8	PNPLA8	1.145		Cytoplasm	enzyme			50640	67452	314075
UNC5A	FLJ16449,KIAA1976,mKIAA1976,UNC5H1	unc-5 homolog A (C. elegans)	UNC5A	1.145		Plasma Membrane	transmembrane receptor			90249	107448	60629
COPB2	AI256832,Beta Cop,BETA' COP,Beta'-coat,COP1B',MGC93460	coatomer protein complex, subunit beta 2 (beta prime)	COPB2	1.145		Cytoplasm	transporter			9276	50797	60384
CD5	CD5 ANTIGEN,LEU1,Ly-1,Ly-12,LY-A,Lyt-1,OKT1,T1	CD5 molecule	CD5	1.145		Plasma Membrane	transmembrane receptor			921	12507	54236
GOLGB1	4930428L02RIK,6330407A06RIK,AU042952,C130074L01Rik,F730017E11RIK,GCP,Gcp360,GCP372,GIANTIN,Gm6840,GOLGI AUTOANTIGEN, GOLGIN SUBFAMILY B MEMBER 1,GOLGIB1,GOLIM1,KIAA4151,LOC192243,mCG 141708,MGC183642,mKIAA4151	golgin B1	GOLGB1	1.145		Cytoplasm	other			2804	224139	192243
CCR4	CC-CKR-4,CD194,CHEMOKINE CC4 RECEPTOR,CHEMR1,ChemR13,CKR4,CMKBR4,HGCN:14099,K5-5,LESTR,nocturnin,Sdf1r	chemokine (C-C motif) receptor 4	CCR4	1.145		Plasma Membrane	G-protein coupled receptor			1233	12773	171054
AKT3 (includes EG:10000)	AI851531,D930002M15Rik,Nmf350,PKB-GAMMA,PKBG,PRKBG,Protein kinase Akt-3,RAC-gamma,RAC-PK-gamma,STK-2	v-akt murine thymoma viral oncogene homolog 3 (protein kinase B, gamma)	AKT3	1.145		Cytoplasm	kinase	Disease Progression,Efficacy	enzastaurin	10000	23797	29414
IARS2	2010002H18RIK,C79125,FLJ10326,ILERS,rCG 20084,RGD1311857	isoleucyl-tRNA synthetase 2, mitochondrial	IARS2	1.145		Cytoplasm	enzyme			55699	381314	364070
OXGR1	Gm299,GPR80,GPR99,P2RY15,P2Y15	oxoglutarate (alpha-ketoglutarate) receptor 1	OXGR1	1.145		Plasma Membrane	G-protein coupled receptor			27199	239283	290493
ITGAX	AI449405,CD11C,Complement Receptor 4,Cr4,INTEGRIN ALPHA X,N418,RGD1561123,SLEB6	integrin, alpha X (complement component 3 receptor 4 subunit)	ITGAX	1.145		Plasma Membrane	other			3687	16411	499271
C8orf34	A830018L16RIK,RGD1564053,VEST-1	chromosome 8 open reading frame 34	C8orf34	1.145		unknown	other			116328	320492	500390
RRP12	AA408556,AA536972,KIAA0690,mKIAA0690,RP11-452K12.13-007	ribosomal RNA processing 12 homolog (S. cerevisiae)	RRP12	1.144	1	Nucleus	other			23223	107094
MAGED1	2810433C11Rik,5430405L04Rik,Dlixin,DLXIN-1,DXBwg1492e,Mage-D,Melanoma antigen family D1,mFLJ00163,NRAGE,PRO2292,RP23-272D10.5	melanoma antigen family D, 1	MAGED1	1.144		Plasma Membrane	transcription regulator			9500	94275	84469
BTG2	AA959598,Agl,An,an-1,APRO1,B-cell translocation gene 2, antiproliferative,PC3,TIS21	BTG family, member 2	BTG2	1.144		Nucleus	transcription regulator			7832	12227	29619
TBXAS1	BDPLT14,CYP5,CYP5A1,FLJ52771,GHOSAL,p450v,THAS,TS,TX SYNTHASE,Txa Synthase,TXAS,TXS	thromboxane A synthase 1 (platelet)	TBXAS1	1.144		Plasma Membrane	enzyme			6916	21391	24886
RNU12	dJ222E13.7,RNU12-1,RNU12L,RNU12P,U12	RNA, U12 small nuclear	RNU12	1.144		Nucleus	other			267010	104307
DDX60L	FLJ31033	DEAD (Asp-Glu-Ala-Asp) box polypeptide 60-like	DDX60L	1.144		unknown	other			91351
WASF3	Brush-1,RP11-496O3.2,SCAR3,WAVE3	WAS protein family, member 3	WASF3	1.144		Cytoplasm	other			10810	245880
SIGLEC12	Cd170,mSiglec-E,mSiglec-F,S2V,Siglec-XII,Siglec5,Siglec9,Siglecf,SIGLECL1,SLG,UNQ9215/PRO34042	sialic acid binding Ig-like lectin 12 (gene/pseudogene)	SIGLEC12	1.144		Plasma Membrane	other			89858	233186	292843
NOP56	2310044F10Rik,NOL5A,RP23-20A6.6,RP4-686C3.1,SCA36	NOP56 ribonucleoprotein homolog (yeast)	NOP56	1.144		Nucleus	other			10528	67134	362214
SENP6	2810017C20Rik,E130319N12Rik,FKSG6,mKIAA0797,RP1-134M13.1,SSP1,SUSP1	SUMO1/sentrin specific peptidase 6	SENP6	1.144		Cytoplasm	peptidase			26054	215351	300860
ANXA5	ANAV,Annexin A5,ANNEXIN-V,ANX5,ENX2,LC5,PP4,R74653	annexin A5	ANXA5	1.144		Plasma Membrane	other	Diagnosis		308	11747	25673
CISD2	1500009M05RIK,1500026J14Rik,1500031D15Rik,AI848398,B630006A20Rik,ERIS,Miner1,NAF-1,Noxp70,RGD1566242,WFS2,ZCD2	CDGSH iron sulfur domain 2	CISD2	1.144		Cytoplasm	other			493856	67006	295457
NCAPG	CAP-G,CHCG,HCAP-G,NY-MEL-3,RGD1562646	non-SMC condensin I complex, subunit G	NCAPG	1.144		Nucleus	other			64151		305392
C2orf29	2410015L18Rik,C40,D1BWG0212E,RGD1560909	chromosome 2 open reading frame 29	C2orf29	1.143		Cytoplasm	other			55571	52846	363221
STXBP2	C79054,FHL5,Hunc18b,MUNC-18B,MUNC18-2,muSec1,pp10122,Sxtbp2,Sxtp2,Unc-18 homolog 2,UNC18-2,UNC18B,UNC18B2	syntaxin binding protein 2	STXBP2	1.143		Plasma Membrane	transporter			6813	20911	81804
ICAM1	BB2,CD54,ICAM,INTERCELLULAR ADHESION MOLECULE 1,Ly-47,M90551,MALA-2,Melanoma Progression Associated Antigen,P3.58	intercellular adhesion molecule 1	ICAM1	1.143		Plasma Membrane	transmembrane receptor	Diagnosis,Disease Progression,Efficacy,Prognosis,Unspecified Application		3383	15894	25464
TRIM31	BC026666,C6orf13,DAAP-112O13.2,HCG1,HCGI,RNF,Trim31l	tripartite motif containing 31	TRIM31	1.143	18	unknown	other			11074	224762	294208
SSX5	4930414C09Rik,EG436188,EG625480,EG627853,Gm14459,Gm5751,Gm6592,Gm6797,LOC100044310,mCG 116996,OTTMUSG00000016698,RP11-38O23.8,RP23-245M18.1,RP23-72P20.1,RP23-72P20.3,RP23-81A18.3,RP23-93E11.1,RP23-93E11.3,RP24-66J3.1,Ssx9,SSXB1,Ssxb10,Ssxb3,Ssxb4,Ssxb5,Ssxb6,Ssxb8,Ssxb9	synovial sarcoma, X breakpoint 5	SSX5	1.143	11	Nucleus	other			6758	625480|387131|382206|627853|67985|278174|631002|436188|668976|387586|546263|385312
ADARB2	ADAR3,LOC100130729,RED2,RP11-29A19.1	adenosine deaminase, RNA-specific, B2	ADARB2	1.143		Nucleus	enzyme			105	94191	117088
MTUS2	5730592G18Rik,A730013O20Rik,AU067634,C130038G02RIK,CAZIP,Gm763,KIAA0774,mKIAA0774,RGD1562533,RP11-274A8.2,TIP150	microtubule associated tumor suppressor candidate 2	KIAA0774	1.142	5	Cytoplasm	other			23281	77521	498136
NT5C3	1600024P05Rik,2610206B05Rik,3110004A18RIK,AI842776,cN-III,HSPC233,lupin,Nt5y,p36,P5'N-1,P5N1,PN-1,PN-I,PSN1,UMPH,UMPH1	5'-nucleotidase, cytosolic III	NT5C3	1.142		Cytoplasm	phosphatase			51251	107569	312373
NAA35	A330021G12Rik,A330027C19Rik,AF272892,AI158944,bA379P1.1,C030004C14RIK,FLJ21613,FLJ22643,MAK10,RP11-379P1.1,T4a	N(alpha)-acetyltransferase 35, NatC auxiliary subunit	MAK10	1.142		Cytoplasm	other			60560	78689	64472
SPOCK2	AA407235,GCAP26,KIAA0275,mKIAA0275,TESTICAN2,UNQ269/PRO306	sparc/osteonectin, cwcv and kazal-like domains proteoglycan (testican) 2	SPOCK2	1.142		Extracellular Space	other	Diagnosis		9806	94214	361840
SLC25A22	1300006L01RIK,AI060884,EIEE3,GC1,MGC109527,NET44,RGD1307826	solute carrier family 25 (mitochondrial carrier: glutamate), member 22	SLC25A22	1.142		Cytoplasm	transporter			79751	68267	309111
SYNGR2	CELLUGYRIN,Clast2,RP23-151N19.7,UNQ352/PRO615	synaptogyrin 2	SYNGR2	1.142		Plasma Membrane	other			9144	20973	89815
CDK5R1	CDK5P35,CDK5R,CDK5R1 p35,CDK5R1/ p35,D11Bwg0379e,NCK5A,p23,p25,P35,P35NCK5A,RP23-252E4.5	cyclin-dependent kinase 5, regulatory subunit 1 (p35)	CDK5R1	1.142		Nucleus	kinase			8851	12569	116671
TSGA10	4933432N21,4933432N21Rik,AI843383,CEP4L,CT79,Gm217,MGC116360,Mtsga10	testis specific, 10	TSGA10	1.141	18	Cytoplasm	other			80705	211484	252923
SLC37A3	2610507O21Rik,AU044904,FLJ16367,LOC100127997,MGC106297,MGC32939,Tsap7	solute carrier family 37 (glycerol-3-phosphate transporter), member 3	SLC37A3	1.141		unknown	transporter			84255	72144	312255
SCARB1	AI120173,CD36,CD36L1,CLA-1,D5Ertd460e,HDL Receptor,Hdlq1,HDLQTL6,Hlb398,mSR-BI,SCAVENGER RECEPTOR B1,Scavenger receptor class b1,SR-B,SR-B1,SR-BI	scavenger receptor class B, member 1	SCARB1	1.141		Plasma Membrane	transporter			949	20778	25073
FZD8	Frizzled-8,FZ-8,hFZ8	frizzled family receptor 8	FZD8	1.141		Plasma Membrane	G-protein coupled receptor			8325	14370	364754
P2RY8	P2Y8,RP11-261P4.4	purinergic receptor P2Y, G-protein coupled, 8	P2RY8	1.141		Plasma Membrane	G-protein coupled receptor			286530
GSTT2/GSTT2B	AI266894,Glutathione-s-transferase theta2,GSTT,GSTT2,GSTT2B,GSTT2P,hCG 41095,mGSTT2,Yrs	glutathione S-transferase theta 2	GSTT2B	1.141		Cytoplasm	enzyme			2953|653689	14872	29487
EPS15	2410112D09Rik,AF-1P,EGF RECEPTOR PATHWAY SUBSTRATE 15,Egfr subs 15,MLLT5,Protein Eps15,RGD1307641,RP23-414M10.3	epidermal growth factor receptor pathway substrate 15	EPS15	1.141		Plasma Membrane	other			2060	13858	313474
AREG/AREGB	AMPHIREGULIN,AR,AREG,AREGB,CRDGF,schwannoma-derived growth factor,SDGF	amphiregulin	AREGB	1.141		Extracellular Space	growth factor	Diagnosis,Efficacy,Prognosis,Response to Therapy		727738|374	11839	29183
IRF1 (includes EG:16362)	AU020929,IFN REGULATORY FACTOR 1,ISGF2,LSIR,MAR,RP23-303F24.1	interferon regulatory factor 1	IRF1	1.14		Nucleus	transcription regulator	Prognosis		3659	16362	24508
GUCY1B2	B930025B03,GC-SB2,Gucy1b2a,Gucy1b2b,SGC	guanylate cyclase 1, soluble, beta 2	GUCY1B2	1.14		Cytoplasm	enzyme			2974	239134	25206
BUB1B	AU045529,Bub1A,BUB1beta,BUBR1,hBUBR1,MAD3,MAD3L,RP23-204G5.1,SSK1	budding uninhibited by benzimidazoles 1 homolog beta (yeast)	BUB1B	1.14		Nucleus	kinase			701	12236	171576
BCL3	AI528691,B CELL CLL/LYMPHOMA 3,B-cell leukemia/lymphoma 3,BCL4,D19S37,LOC686871	B-cell CLL/lymphoma 3	BCL3	1.14		Nucleus	transcription regulator			602	12051	680611
IL1B	IL-1,IL-1BETA,IL-1Î²,IL1F2,RP23-384K11.2	interleukin 1, beta	IL1B	1.14		Extracellular Space	cytokine	Diagnosis,Efficacy,Prognosis,Safety	IL-1 trap, canakinumab	3553	16176	24494
TIGIT	ENSMUSG00000071552,FLJ39873,Gm607,LOC100047611,RGD1563191,VSIG9,VSTM3,WUCAM	T cell immunoreceptor with Ig and ITIM domains	TIGIT	1.14		Plasma Membrane	other			201633	100043314	363784
IBTK	5430411K16RIK,AA409502,BTKI,mKIAA1417,RP1-93K22.1	inhibitor of Bruton agammaglobulinemia tyrosine kinase	IBTK	1.14	25	Cytoplasm	other			25998	108837
PPIP5K2	AW555814,D330021B20,HISPPD1,IP7K2,KIAA0433,mKIAA0433,VIP2	diphosphoinositol pentakisphosphate kinase 2	HISPPD1	1.14		Cytoplasm	other			23262	227399
GORASP2	0610011A07Rik,2410043M02Rik,5730520M13Rik,9430094F20Rik,AW552058,DKFZp434D156,FLJ13139,GOLPH2,GOLPH6,GRASP55,GRS2,p59,RP23-428O15.1	golgi reassembly stacking protein 2, 55kDa	GORASP2	1.14		Cytoplasm	other			26003	70231	113961
MGAT2	AA407964,CDG2A,CDGS2,GLCNACTII,GNT-II,GNT2	mannosyl (alpha-1,6-)-glycoprotein beta-1,2-N-acetylglucosaminyltransferase	MGAT2	1.14		Cytoplasm	enzyme			4247	217664	94273
HNRNPU	AA408410,AI256620,AL024194,AL024437,AW557595,C86794,HNRPU,HRNPU,RP11-11N7.3,SAF-A,scaffold attachment factor A,SN1,Sp120,U21.1	heterogeneous nuclear ribonucleoprotein U (scaffold attachment factor A)	HNRNPU	1.14		Nucleus	transporter	Unspecified Application		3192	51810	117280
GALNTL4	2900011G21RIK,BC024988,GalNAc-T15,GALNT15,GALNT18,MGC156692,MGC32465,RGD1309623	UDP-N-acetyl-alpha-D-galactosamine:polypeptide N-acetylgalactosaminyltransferase-like 4	GALNTL4	1.14		Cytoplasm	enzyme			374378	233733	293181
THBD	AHUS6,AI385582,BDCA3,CD141,RP23-70N3.2,THRM,THROMBOMODULIN,TM	thrombomodulin	THBD	1.14		Plasma Membrane	transmembrane receptor	Efficacy		7056	21824	83580
UBA6	4930542H01,5730469D23RIK,AU021846,AW124799,E1-L2,FLJ10808,MOP-4,RGD1308324,UBE1L2	ubiquitin-like modifier activating enzyme 6	UBA6	1.14		Cytoplasm	enzyme			55236	231380	305268
ATP6V1G1	1810024D14Rik,AA960677,Atp synthase g1,ATP6G,ATP6G1,ATP6GL,ATP6J,RP11-402G3.1,VAG1,Vma10	ATPase, H+ transporting, lysosomal 13kDa, V1 subunit G1	ATP6V1G1	1.14		Cytoplasm	transporter			9550	66290	298103
PCBD1	DCOH,HNF dimer cofactor,PCBD,PCD,PHS,TCF1	pterin-4 alpha-carbinolamine dehydratase/dimerization cofactor of hepatocyte nuclear factor 1 alpha	PCBD1	1.139		Nucleus	transcription regulator			5092	13180	29700
PRM3 (includes EG:19120)	BC061127,MGC107276,PX,Pxg	protamine 3	PRM3	1.139		Nucleus	other			58531	19120	442921
C6orf108	BC048355,C76683,dJ330M21.3,RCL,RGD620382,RP3-330M21.3	chromosome 6 open reading frame 108	C6orf108	1.139		Nucleus	other			10591	381101	171047
HIST1H1B	H1,H1.5,H1B,H1F5,H1s-3,LOC682425,MGC126630,MGC126632,RP23-138F20.13-001	histone cluster 1, H1b	HIST1H1B	1.139		Nucleus	other			3009	56702	680522
YEATS4	4930573H17Rik,B230215M10Rik,GAS41,NUBI-1,RGD1305741,YAF9	YEATS domain containing 4	YEATS4	1.139		Nucleus	transcription regulator			8089	64050	299810
GPR158	5330427M13RIK,LOC678897,mKIAA1136,RP11-59G22.1,RP23-133B16.1	G protein-coupled receptor 158	GPR158	1.139		Plasma Membrane	G-protein coupled receptor	Safety		57512	241263	291352
PARP15	BAL3,FLJ40196,FLJ40597,MGC126750,MGC126752,pART7	poly (ADP-ribose) polymerase family, member 15	PARP15	1.139		unknown	other			165631
NLRP12	CLR19.3,FCAS2,LOC381948,MONARCH1,NACHT,NALP12,PAN6,PYPAF7,RNO,RNO2	NLR family, pyrin domain containing 12	NLRP12	1.139		Cytoplasm	other			91662	378425	292541
NUDT1	8-OXO-DGTPASE,MTH1	nudix (nucleoside diphosphate linked moiety X)-type motif 1	NUDT1	1.139		Extracellular Space	phosphatase			4521	17766	117260
TLN2	5730421P04Rik,AI507121,AI787438,AL118320,ILWEQ,mKIAA0320,RGD1565416,TALIN 2	talin 2	TLN2	1.139		Nucleus	other			83660	70549	315776
ACTL6A	2810432C06RIK,Actin-like 6a,ACTL6,AI851094,ARP4,ARPN-BETA,BAF53,BAF53A,C79802,INO80K,RGD1307747	actin-like 6A	ACTL6A	1.139		Nucleus	other			86	56456	361925
C15orf23	1700025D04Rik,D2ERTD750E,FLJ14502,HSD11,RP23-172B16.7,SKAP,TRAF4 ASSOCIATED FACTOR 1,TRAF4AF1	chromosome 15 open reading frame 23	C15orf23	1.139		unknown	other			90417	51944	311325
BLNK	AGM4,BASH,Bca,BLNK-S,LY57,Lyw-57,SLP-65	B-cell linker	BLNK	1.139		Cytoplasm	other			29760	17060	499356
KIF4A	AI323435,D330050K22Rik,FLJ12530,FLJ12655,FLJ14204,FLJ20631,KIF4,KIF4G1,Kns4,RP23-213F21.3	kinesin family member 4A	KIF4A	1.139		Nucleus	other			24137	16571	84393
PCDHB6	Pcdbh6,PCDH-BETA6,pcdh-T4,Pcdhb13,PcdhbM	protocadherin beta 6	PCDHB6	1.138		Plasma Membrane	other			56130	93884	307489
TMEM33	1110006G02RIK,1600019D15RIK,2410089A21Rik,2700052H22Rik,5430406L04Rik,AA388285,AI314185,AI426615,DB83,FLJ10525,LOC59303,SHINC3,Transmembrane protein 33	transmembrane protein 33	TMEM33	1.138		Cytoplasm	other			55161	67878	59303
RPS4Y2	RPS4Y2P	ribosomal protein S4, Y-linked 2	RPS4Y2	1.138		unknown	other			140032
CR1L	CD46,Cr1,CRRY,Mcp,mCRY	complement component (3b/4b) receptor 1-like	CR1L	1.138		Plasma Membrane	other			1379	12946
SETD7	1600028F23Rik,H3K4MT,KMT7,LOC679429,mKIAA1717,SET7,SET7/9,SET9	SET domain containing (lysine methyltransferase) 7	SETD7	1.138		Nucleus	enzyme			80854	73251	689954
KIR2DL5B	KIR2DL5,KIR2DL5.2,KIR2DLX	killer cell immunoglobulin-like receptor, two domains, long cytoplasmic tail, 5B	KIR2DL5B	1.138		unknown	other			553128
CST7	CMAP,CYSTATIN F,LEUKOCYSTATIN,RP23-156P22.1	cystatin F (leukocystatin)	CST7	1.138		Extracellular Space	other			8530	13011	296257
TUBB2B	2410129E14RIK,bA506K6.1,Beta-tubulin T beta15,Beta1 Tubulin,Beta2 Tubulin,MGC8685,RGD1309427,RP11-506K6.1,Tubb2,Tubulin beta-4 chain	tubulin, beta 2B class IIb	TUBB2B	1.138		Cytoplasm	other		brentuximab vedotin, cabazitaxel	347733	73710	291081
KIR3DL3/LOC100133046	CD158Z,Kir3dl1,Kir3dl2,KIR3DL3,KIR3DL7,KIR44,KIRC1,Kirl1,KIRL2,Krl1,RP23-69M9.1,RP23-69M9.4,XXbac-BCX360G3.1	killer cell immunoglobulin-like receptor, three domains, long cytoplasmic tail, 3	KIR3DL3	1.138		unknown	other			115653|100133046	245616|245615	353253
E2F3	DKFZp686C18211,E2F3A,KIAA0075,LOC691420,MGC104598,mKIAA0075,RGD1561600,RP1-177P22.2,RP23-235O1.1	E2F transcription factor 3	E2F3	1.138		Nucleus	transcription regulator	Diagnosis,Efficacy,Unspecified Application		1871	13557	291105
MAP3K13	1300002E11RIK,C130026N12RIK,LOC100505749,LZK,MEKK13,MLK	mitogen-activated protein kinase kinase kinase 13	MAP3K13	1.138		Cytoplasm	kinase			9175	71751	303823
KCNH6	ERG2,HERG2,Kv11.2,m-erg2,RP23-81G14.1	potassium voltage-gated channel, subfamily H (eag-related), member 6	KCNH6	1.138		Plasma Membrane	ion channel			81033	192775	116745
KRTAP3-2	2310020D06Rik,4733401L16Rik,KAP3.2,KRTAP3.2,RP23-272C1.2	keratin associated protein 3-2	KRTAP3-2	1.138	10	unknown	other			83897
SLURP1	1110021N19Rik,AI415082,ANUP,ARS,ArsB,LY6LS,MDM,RGD1308768	secreted LY6/PLAUR domain containing 1	SLURP1	1.137	1	Extracellular Space	cytokine			57152	57277	300016
RGS16	A28-RGS14,A28-RGS14P,Regulator of g-protein signaling,RGS-R,Rgs14	regulator of G-protein signaling 16	RGS16	1.137		Cytoplasm	other			6004	19734	360857
EEF2	EF-2,EUKARYOTIC TRANSLATION ELONGATION FACTOR 2,Similar to mapkk,Transferase II	eukaryotic translation elongation factor 2	EEF2	1.137		Cytoplasm	translation regulator			1938	13629	29565
PPP1R15A	9630030H21,GADD34,MYD116,Myeloid Differentiation,Peg-3,PP1 REGULATORY SUBUNIT,RGD1624209	protein phosphatase 1, regulatory subunit 15A	PPP1R15A	1.137		Cytoplasm	other			23645	17872	171071
THRAP3	9330151F09Rik,B230333E16Rik,FLJ22082,MGC116673,MGC133082,MGC133083,MGC37192,MGC56927,MGC98683,RP23-365D10.5,Similar to thyroid hormone receptorassociated protein, 150 kDa,Thyroid Hormone Receptor Associated Protein, 150 kDa,TRAP150	thyroid hormone receptor associated protein 3	THRAP3	1.137		Nucleus	transcription regulator			9967	230753	313591
KDM1A	1810043O07RIK,AA408884,AOF2,BHC110,D4Ertd478e,KDM1,KIAA0601,LSD1,mKIAA0601,p110B,RGD1562975,RP1-184J9.1,RP23-426N4.2	lysine (K)-specific demethylase 1A	KDM1	1.137		Nucleus	enzyme	Unspecified Application		23028	99982	500569
LCP2	AI323664,BB161688,Lymphocyte cytosolic protein 2,RP23-216O18.1,SLP-76,twm	lymphocyte cytosolic protein 2 (SH2 domain containing leukocyte protein of 76kDa)	LCP2	1.137		Cytoplasm	other			3937	16822	155918
RPN1	AU018702,D6Wsu137e,DKFZp686B16177,OST1,RBPH1,RIBI,Ribophorin,Ribophorin i,Ribophorin1	ribophorin I	RPN1	1.136		Cytoplasm	enzyme			6184	103963	25596
EMILIN2	FOAP-10	elastin microfibril interfacer 2	EMILIN2	1.136		Extracellular Space	other			84034	246707	316736
PCGF3	2310035N15RIK,AI662857,D630042K08Rik,DONG1,E430039C14,RNF3,RNF3A	polycomb group ring finger 3	PCGF3	1.136	6	Nucleus	other			10336	69587	305624
SIGLEC7/SIGLEC9	AIRM1,Cd170,CD328,CD329,CDw328,CDw329,D-siglec,FOAP-9,mSiglec-E,OBBP-LIKE,p75,P75/AIRM-1,QA79,RGD1563073,Siglec12,Siglec5,SIGLEC7,SIGLEC9,Siglece,Siglecl1,UNQ668/PRO1302	sialic acid binding Ig-like lectin 7	SIGLEC9	1.136		Plasma Membrane	other			27036|27180	83382	292846
HM13	1200006O09Rik,4930443L17Rik,5031424B04Rik,AV020344,dJ324O17.1,H13,IMP1,IMPAS,IMPAS-1,MSTP086,PSENL3,PSL3,RP23-35I8.11-002,RP3-324O17.6,SPP	histocompatibility (minor) 13	HM13	1.136		Cytoplasm	peptidase			81502	14950	311545
GABPB1	BABPB2,E4TF1,E4TF1-47,E4TF1-53,E4TF1B,GABP BETA,GABP BETA1,GABP GAMMA,GABPB,GABPB1-1,GABPB1-2,Gabpb1l,GABPB2,GABPÎ²,Nrf-2beta,Nrf2,Nrf2b,NRF2B1,NRF2B2,RP23-251E2.3	GA binding protein transcription factor, beta subunit 1	GABPB1	1.136	14	Nucleus	transcription regulator			2553	14391	364738
OSMR	c12,OSM RÎ²,OSMR BETA,OSMRB,PLCA1	oncostatin M receptor	OSMR	1.136		Plasma Membrane	transmembrane receptor	Diagnosis,Efficacy,Unspecified Application		9180	18414	310132
PARP8	2810430O08Rik,D13ERTD275E,FLJ21308,MGC42864,pART16	poly (ADP-ribose) polymerase family, member 8	PARP8	1.136		unknown	other			79668	52552	294762
BMP2K	4933417M22Rik,AA673486,AV128808,BIKE,HRIHFB2017	BMP2 inducible kinase	BMP2K	1.136		Nucleus	kinase			55589	140780
OR10H2	ENSMUSG00000079307,GA X5J8B7W2M1K-1-552,Gm4461,mCG 1026796,MGC138383,Olr1092,Olr1093	olfactory receptor, family 10, subfamily H, member 2	OR10H2	1.136	3	Plasma Membrane	G-protein coupled receptor			26538	100043474	366844|299570
RPS8	ENSMUSG00000070446,Gm15501,OTTMUSG00000022847,RP11-269F19.3,RP23-59L24.9,S8	ribosomal protein S8	RPS8	1.136		Cytoplasm	other			6202	20116|100040298	65136
NOSTRIN	DaIP2,LOC311111,LOC329416,mDaIP2,MGC20702,RP23-431D4.2	nitric oxide synthase trafficker	NOSTRIN	1.136		Cytoplasm	transcription regulator			115677	329416	311111
KCNMB3	BKBETA3,EG435726,Gm5707,HBETA3,KCNMB2,KCNMBL,SLOBETA3	potassium large conductance calcium-activated channel, subfamily M beta member 3	KCNMB3	1.136		Plasma Membrane	ion channel		tedisamil	27094	100502876	310303
KLK2	hK2,K2,KLK2A2	kallikrein-related peptidase 2	KLK2	1.136		unknown	peptidase	Efficacy,Prognosis		3817
GNB2	G PROTEIN BETA 2,Transducin Beta2	guanine nucleotide binding protein (G protein), beta polypeptide 2	GNB2	1.136		Plasma Membrane	enzyme			2783	14693	81667
RPL26	Elongation factor 1-beta,L26,RP23-396M19.1,SIG-20	ribosomal protein L26	RPL26	1.136		Cytoplasm	other			6154	19941	287417
PKN1	DBK,F730027O18Rik,PAK-1,PKN,PKN-ALPHA,PRK1,PRKCL1,Stk3	protein kinase N1	PKN1	1.136		Cytoplasm	kinase			5585	320795	29355
KLRG1	2F1,2F1-Ag,CLEC15A,MAFA,MAFA-2F1,MAFA-L,MAFA-LIKE	killer cell lectin-like receptor subfamily G, member 1	KLRG1	1.135		Plasma Membrane	other			10219	50928	58975
DISC1	C1orf136,LOC100039084,RP23-368K3.1,RP4-730B13.1,SCZD9	disrupted in schizophrenia 1	DISC1	1.135		Cytoplasm	other	Diagnosis		27185	244667	307940
PRPF39	FLJ11128,FLJ20666,FLJ45460,MGC149842,MGC149843,SRCS1	PRP39 pre-mRNA processing factor 39 homolog (S. cerevisiae)	PRPF39	1.135		Nucleus	other			55015	328110	314171
BPY2C	BPY2,VCY2,VCY2C	basic charge, Y-linked, 2C	BPY2C	1.135		Nucleus	other			442868
ELMOD2	9830169G11RIK,LOC686276,MGC10084	ELMO/CED-12 domain containing 2	ELMOD2	1.135		unknown	other			255520	244548	688581
CLEC4C	Aplra1,BDCA-2,CD303,Clec4b2,CLECSF11,CLECSF7,Dendritic lectin,DLEC,F830043G12Rik,HECL,mDCAR1,PRO34150,UNQ9361/PRO34150	C-type lectin domain family 4, member C	CLEC4C	1.135		Plasma Membrane	other			170482	381809	450222
CD27	LOC100048672,MGC112688,MGC20393,S152,T14,TNFRSF7,Tp55	CD27 molecule	CD27	1.135		Plasma Membrane	transmembrane receptor	Prognosis,Response to Therapy,Unspecified Application		939	21940	500318
TMF1	7030402D04Rik,ARA160,Gm153,TMF	TATA element modulatory factor 1	TMF1	1.135		Cytoplasm	transcription regulator			7110	232286	114206
FAM53C	2810012G03RIK,C5ORF6,LOC682083	family with sequence similarity 53, member C	FAM53C	1.135		unknown	other			51307	66306	685405
PSMA5	Aa409047,Macropain zeta chain,PSC5,RP23-27B23.2,ZETA	proteasome (prosome, macropain) subunit, alpha type, 5	PSMA5	1.135		Cytoplasm	peptidase			5686	26442	29672
C5AR1	C5A RECEPTOR,C5AR,C5R1,CD88,D7Msu1,LEUKOTRIENE C5 RECEPTOR	complement component 5a receptor 1	C5AR1	1.135		Plasma Membrane	G-protein coupled receptor			728	12273	113959
CDK17	6430598J10Rik,PCTAIRE2,PCTK2	cyclin-dependent kinase 17	PCTK2	1.135	14	Cytoplasm	kinase			5128	237459	314743
SET	2610030F17Rik,2PP2A,5730420M11Rik,AA407739,Ab1-115,ENSMUSG00000079225,Gm9531,I-2PP2A,IGAAD,IPP2A2,PHAPII,RP11-216B9.3,RP23-261D24.1,StF-IT-1,TAF-I,TAF-IBETA,Template activating factor-1	SET nuclear oncogene	SET	1.134		Nucleus	phosphatase	Prognosis		6418	671392|56086	307947
CYTH3	AI648983,ARNO3,CLM3,CYTOHESIN-3,GRP1,PSCD3,Sec7,Sec7C	cytohesin 3	CYTH3	1.134		Cytoplasm	transporter			9265	19159	116693
KLK3	APS,hK3,KLK2A1,PKAL,PLASMA PREKALLIKREIN,prostate specific antigen,PSA	kallikrein-related peptidase 3	KLK3	1.134		Extracellular Space	peptidase	Diagnosis,Disease Progression,Efficacy,Safety,Unspecified Application		354
MFN1	2310002F04RIK,6330416C07Rik,D3Ertd265e,Fzo1b,hfzo1,hfzo2,HR2,MITOFUSIN1,mKIAA4032	mitofusin 1	MFN1	1.134		Cytoplasm	enzyme			55669	67414	192647
ENPEP	6030431M22Rik,AMINOPEPTIDASE A,APA,Bp-1/6C3,Bp1,CD249,Gamma-Glutamyl Peptidase,Glutamyl aminopeptidase,GLUTAMYL AMINOPEPTIDASE EAP,GP160,LY51	glutamyl aminopeptidase (aminopeptidase A)	ENPEP	1.134		Plasma Membrane	peptidase			2028	13809	64017
RPS6KA6	2610524K04Rik,p90-RSK 6,PP90RSK4,RGD1560817,RP24-250C1.1,RSK4,S6K-alpha 6	ribosomal protein S6 kinase, 90kDa, polypeptide 6	RPS6KA6	1.134		Cytoplasm	kinase			27330	67071	317203
SEC63 (includes EG:11231)	5730478J10Rik,AI649014,AW319215,DNAJC23,ERdj2,PRO2507,SEC63L,SEC63P	SEC63 homolog (S. cerevisiae)	SEC63	1.134		Cytoplasm	transporter			11231	140740	309858
MTRR	4732420G08,cblE,MSR	5-methyltetrahydrofolate-homocysteine methyltransferase reductase	MTRR	1.134		Cytoplasm	enzyme			4552	210009	290947
RPS6KA3	CLS,HU-3,ISPK-1,MAPKAP Kinase 1 Beta,MAPKAPK1B,MPK-9,MRX19,p90-RSK2,pp90RSK2,rCG 36295,RGD1563860,RP11-393H10.3,RP23-52L10.1,RSK,RSK2,S6K-alpha3	ribosomal protein S6 kinase, 90kDa, polypeptide 3	RPS6KA3	1.134		Cytoplasm	kinase			6197	110651	501560
PICALM	AP180,CALM,CLTH,fit-1,KIAA4114,LAP,MGC19382,MGC36413,MGC36616,mKIAA4114,PAP180,PCALM,SEP6	phosphatidylinositol binding clathrin assembly protein	PICALM	1.134		Cytoplasm	other	Prognosis		8301	233489	89816
ALDH18A1	2810433K04Rik,AI429789,glutamate gamma-semialdehyde synthetase,GPR,GSAS,MGC32233,P5CS,PYCS,Pyrroline 5 Carboxylate Synthetase Long Isoform	aldehyde dehydrogenase 18 family, member A1	ALDH18A1	1.134		Cytoplasm	kinase			5832	56454	361755
TDG	E130317C12Rik,JZA-3,Jza1,Thymine-DNA glycosylase	thymine-DNA glycosylase	TDG	1.134		Nucleus	enzyme			6996		114521
SCP2	AA409774,AA409893,C76618,C79031,DKFZp686C12188,DKFZp686D11188,mThiol,NLTP,NS-LTP,NSLIPTR,RP23-84A23.1,Scp,SCP-CHI,SCP-X	sterol carrier protein 2	SCP2	1.134		Cytoplasm	transporter			6342	20280	25541
RPS18	D6S218E,DADB-159G18.1,H-2Ke3,HKE3,KE-3,Ribosomal protein s18,S18	ribosomal protein S18	RPS18	1.134		Cytoplasm	other			6222	20084	294282
BOP1/LOC727967	AU020183,AW146150,BOP1,D18861,Erb1p,KIAA0124,LOC727967,mKIAA0124	block of proliferation 1	LOC727967	1.134		Nucleus	other			23246|727967	12181	300050
PVT1	Gt(pU21)84Imeg,LINC00079,Mis-1,Mlvi-1,NCRNA00079	Pvt1 oncogene (non-protein coding)	PVT1	1.134		unknown	other	Diagnosis,Safety		5820	19296
CSPP1	2310020J12RIK,4930413O22RIK,AA387550,BC055915,CSPP,Cspp2,Cspp3,RGD1307055	centrosome and spindle pole associated protein 1	CSPP1	1.134		Cytoplasm	other			79848	211660	362472
ITPKC	9130023N17RIK,IP3-3KC,IP3KC	inositol-trisphosphate 3-kinase C	ITPKC	1.134		Cytoplasm	kinase			80271	233011	308451
SLA	SLA1,SLAP,Slap-1,SRC-LIKE ADAPTOR	Src-like-adaptor	SLA	1.134		Plasma Membrane	other			6503	20491	338477
SRSF3	AL024116,SFRS3,Similar to splicing factor, arginine/serine-rich 3,Splicing Factor SFR3,SRP20,X16	serine/arginine-rich splicing factor 3	SFRS3	1.134	17	Nucleus	other			6428	20383	361814
SHANK2	AUTS17,CORTBP1,CTTNBP1,mKIAA1022,ProSAP1,SHANK,SPANK-3	SH3 and multiple ankyrin repeat domains 2	SHANK2	1.133		Plasma Membrane	other			22941		171093
PCDHA9	KIAA0345,PCDH-ALPHA9,Pcdha8,rCNRv09	protocadherin alpha 9	PCDHA9	1.133	25	Plasma Membrane	other			9752	353235	393090
ISG20L2	4930429N24,C80587,EXON,FLJ12671,HSD38,LOC685776,MGC94465,RGD1565346	interferon stimulated exonuclease gene 20kDa-like 2	ISG20L2	1.133		Nucleus	enzyme			81875	229504	499139|685776|361977
CBX4	HPC2,MPc2,NBP16,PC2,RP23-458A23.2	chromobox homolog 4	CBX4	1.133	14	Nucleus	transcription regulator			8535	12418	501403
SYT3	AI385753,SIII,SYNAPTOTAGMIN 3,SytIII	synaptotagmin III	SYT3	1.133		Cytoplasm	transporter			84258	20981	25731
ZNF385B	B830010L13RIK,C130013B13RIK,RP23-276J8.4,ZFN533,Zfp385b,Zfp533,ZNF533	zinc finger protein 385B	ZNF385B	1.133		Nucleus	other			151126	241494	311137
SERPINB6	4930482L21RIK,CAP,D330015H01Rik,DFNB91,MSTP057,ovalbumin,PI-6,PROTEASE INHIBITOR 6,PTI,RP1-90J20.6,RP23-262J21.1,Serpinb6a,SPI3	serpin peptidase inhibitor, clade B (ovalbumin), member 6	SERPINB6	1.133		Cytoplasm	other			5269	20719	291085
HIST2H2BE (includes others)	AV127319,dJ221C16.3,dJ221C16.8,GL105,H2B,H2b-291a,H2b-613,H2B.1,H2B.1A,H2B.h,H2B/a,H2B/g,H2B/h,H2B/k,H2B/l,H2BFA,H2BFG,H2BFH,H2BFK,H2BFL,H2BFN,H2BFQ,H2BGL105,H2BQ,HIST1H2BC,HIST1H2BE,HIST1H2BF,HIST1H2BG,HIST1H2BI,Hist1h2bj,Hist1h2bk,Hist1h2bl,Hist1h2bn,Hist1h2bp,mCG 49391,mCG 49395,MGC119802,MGC119804,MGC129733,MGC129734,RP23-9O16.11,RP23-9O16.11-001,T25626	histone cluster 2, H2be	HIST1H2BC	1.133		Nucleus	other			8349|8346|8343|8344|8339|8347	319184|319180|319187|319185|319183	306969
PLEKHB1	AI315628,Evt1,KPL1,PHR1,PHRET1	pleckstrin homology domain containing, family B (evectins) member 1	PLEKHB1	1.133	16	Cytoplasm	other			58473	27276	64471
ATR	Ataxia-telangiectasia-like,FRP1,LOC684113,MEC1,SCKL,SCKL1	ataxia telangiectasia and Rad3 related	ATR	1.133		Nucleus	kinase			545	245000	685055
MS4A7	4SPAN2,9130422I10Rik,A430103C15RIK,CD20L4,CFFM4,CFFMA,MS4A8	membrane-spanning 4-domains, subfamily A, member 7	MS4A7	1.133		unknown	other			58475	109225	293744
ABCG1	ABC8,AW413978,White,WHITE1	ATP-binding cassette, sub-family G (WHITE), member 1	ABCG1	1.133		Plasma Membrane	transporter	Unspecified Application		9619	11307	85264
AFF3	3222402O04Rik,A730046J16,LAF-4,MLLT2-like	AF4/FMR2 family, member 3	AFF3	1.133		Nucleus	transcription regulator			3899	16764	363220
FPR2	ALX,ALXR,E330010I07Rik,FMLP-R-II,FMLPX,FPR-RS1,FPR-RS2,Fpr-s1,FPR2A,FPRH1,FPRH2,FPRL1,HM63,LOC681693,LXA4R	formyl peptide receptor 2	FPR2	1.133		Plasma Membrane	G-protein coupled receptor			2358	14289	690158
CDC42SE1	1300002M12Rik,AW558204,Cdcse1,SCIP1,SPEC1	CDC42 small effector 1	CDC42SE1	1.133		Plasma Membrane	other			56882	57912	499672
CASP7	AI314680,CASPASE7,CMH-1,ICE-IAP3,ICE-LAP3,Lice2 cysteine protease,mCASP-7,MCH3,RP11-211N11.6	caspase 7, apoptosis-related cysteine peptidase	CASP7	1.132		Cytoplasm	peptidase	Prognosis		840	12369	64026
POU4F3	Brn-3.1,BRN3C,ddl,DFNA15,dreidel,OCT-T3	POU class 4 homeobox 3	POU4F3	1.132	1	Nucleus	transcription regulator			5459	18998	364855
HPR	A-259H10.2,ENDO-I,HAPTOGLOBIN-RELATED PROTEIN, BETA CHAIN,HP	haptoglobin-related protein	HPR	1.132		Extracellular Space	peptidase			3250
SCD	AA589638,ab,AI265570,Delta9 Desaturase,FADS5,MSTP008,PRO1933,SCD1,SCDOS,Stearoyl CoA desaturase 1,STEAROYL-COA DESATURASE,Stearyl CoA Destaurase	stearoyl-CoA desaturase (delta-9-desaturase)	SCD	1.132		Cytoplasm	enzyme	Diagnosis		6319	20249	246074
SKAP2	2610021A10Rik,AA960083,BB137539,mSKAP55R,PRAP,RA70,SAPS,SCAP2,Scap55r,SKAP-HOM,SKAP55R	src kinase associated phosphoprotein 2	SKAP2	1.132		Cytoplasm	other			8935	54353	155183
DAP3	4921514D13Rik,bMRP-10,Ced3,IONIZING RADIATION RESISTANCE CONFERRING,MRP-S29	death associated protein 3	DAP3	1.132	9	Cytoplasm	other			7818	65111	295238
DLGAP5	C77459,C86398,DLG7,HURP,KIAA0008,mKIAA0008	discs, large (Drosophila) homolog-associated protein 5	DLGAP5	1.132	12	Nucleus	phosphatase			9787	218977	289997
OTX1	A730044F23Rik,jv,OTX1X,RP23-51G7.1	orthodenticle homeobox 1	OTX1	1.132	10	Nucleus	transcription regulator			5013	18423	25646
CCT6A	CCT-zeta,CCT-zeta-1,CCT6,Cctz,Cctz-1,Chaperonin 6a,HTR3,LOC100038887,MoDP-2,TCP-1-zeta,TCP20,TCPZ,TTCP20	chaperonin containing TCP1, subunit 6A (zeta 1)	CCT6A	1.131		Cytoplasm	other	Diagnosis		908	12466	288620
MMP12	AV378681,HME,macrophage elastase,ME,METALLOELASTASE,MME,Mmel	matrix metallopeptidase 12 (macrophage elastase)	MMP12	1.131		Extracellular Space	peptidase	Diagnosis,Efficacy,Unspecified Application		4321	17381	117033
MATK	Batk,CHK,CTK,HHYLTK,HYL,HYLTK,Lsk,Ntk	megakaryocyte-associated tyrosine kinase	MATK	1.131		Cytoplasm	kinase			4145	17179	60450
SEH1L	2610007A16Rik,AW540070,SEC13L,SEH1,SEH1A,SEH1B	SEH1-like (S. cerevisiae)	SEH1L	1.131		Cytoplasm	transporter			81929	72124
CCR1	CC Chemokine Receptor 1,CCL3 RECEPTOR,CD191,CHEMOKINE CC1 RECEPTOR,CKR-1,CMKBR1,HM145,LOC57301,Mip-1 alpha receptor,MIP1 ALPHAR,MIP1AR,RANTES RECEPTOR,SCYAR1	chemokine (C-C motif) receptor 1	CCR1	1.131		Plasma Membrane	G-protein coupled receptor			1230	12768	57301
KIR2DS3	NKAT7	killer cell immunoglobulin-like receptor, two domains, short cytoplasmic tail, 3	KIR2DS3	1.131		Plasma Membrane	other			3808
FCN1	Fcn2,FCNB,FCNM,Ficolin b,FICOLIN-1,M-FICOLIN,RP11-447M12.1,RP23-475B13.2	ficolin (collagen/fibrinogen domain containing) 1	FCN1	1.131		Extracellular Space	other			2219	14134	114091
MANEAL	Baculoviral IAP repeat-containing 4,FLJ31434,Gm50,RP11-109P14.3,RP23-168M5.5	mannosidase, endo-alpha-like	MANEAL	1.131		unknown	other			149175	215090
SNAP91	AP180,AP180/ CALM,CALM,F1-20,mKIAA0656,RP1-120N9.1	synaptosomal-associated protein, 91kDa homolog (mouse)	SNAP91	1.131		Plasma Membrane	other			9892	20616	65178
CTH	0610010I13Rik,AI314617,BC019483,CGL,CSE,Cys3,CYSTATHIONASE,Cystathione Gamma Lyase,Cystathionine Gamma-Lyase,MGC28655	cystathionase (cystathionine gamma-lyase)	CTH	1.131		Cytoplasm	enzyme			1491	107869	24962
TEAD4	EFTR-2,ETFR-2,FR-19,hRTEF-1B,MGC9014,RTEF-1,TCF13L1,Tcf13r1,TEF-3,Tefr,TEFR-1,TEFR1A	TEA domain family member 4	TEAD4	1.131		Nucleus	transcription regulator			7004	21679
KIR2DL5A	CD158F,KIR2DL5,KIR2DL5.1,KIR2DL5.3,KIR2DL5B,XXbac-BCX195L8.5	killer cell immunoglobulin-like receptor, two domains, long cytoplasmic tail, 5A	KIR2DL5A	1.13		Plasma Membrane	other			57292
IL1R1	CD121A,CD121b,D2S1473,IL-1R-alpha,IL-iR,IL1R,IL1RA,INTERLEUKIN 1 BETA RECEPTOR,P80	interleukin 1 receptor, type I	IL1R1	1.13		Plasma Membrane	transmembrane receptor	Efficacy,Prognosis	anakinra	3554	16177	25663
GART	Adenosine3,AIRS,FTRG,Gaps,GARFT,GARS,GARTF,PAIS,PGFT,PRGS	phosphoribosylglycinamide formyltransferase, phosphoribosylglycinamide synthetase, phosphoribosylaminoimidazole synthetase	GART	1.13		Cytoplasm	enzyme	Prognosis,Safety	LY231514	2618	14450	288259
KIR2DL3 (includes others)	183ActI,CD158A,CD158B,CD158B1,CD158B2,CD158G,CD158H,CD158I,CD158J,CL-42,cl-49,CU464054.1,CU464060.1,CU464060.2,GL183,KIR,KIR-023GB,KIR-K64,KIR-K7b,KIR-K7c,KIR1,KIR1D,KIR221,KIR2DL1,KIR2DL2,KIR2DS1,KIR2DS2,KIR2DS4,KIR2DS5,KIR412,KIRCL23,KKA3,LOC100287457,MGC129943,NKAT,NKAT1,NKAT2,NKAT2A,NKAT2B,NKAT5,NKAT6,NKAT8,NKAT9,p50.1,p50.2,p50.3,p58,p58.1,p58.2,XXbac-BCX195L8.6,XXbac-BCX195L8.7,XXbac-BPG184…	killer cell immunoglobulin-like receptor, two domains, long cytoplasmic tail, 1	KIR2DL2	1.13		Plasma Membrane	transmembrane receptor			3810|3802|3804|3809|100132285|3806|3803
DNAH7	axo b,Dnahc7b,Gm107,LOC433300	dynein, axonemal, heavy chain 7	DNAH7	1.13		Cytoplasm	other			56171	227058	252893
SELRC1	2010305A19RIK,AI451324,C1ORF163,D4Ertd796e,FLJ12439,RGD1305274,RP23-46M23.3	Sel1 repeat containing 1	C1orf163	1.13		unknown	other			65260	69893	298377
ASNS	AS,ASPARAGINE SYNTHETASE,TS11	asparagine synthetase (glutamine-hydrolyzing)	ASNS	1.13		Cytoplasm	enzyme			440	27053	25612
SAR1B	2310075M17RIK,2900019I22Rik,ANDD,CMRD,GTBPB,RP23-79E13.9,SAR1P,SARA1B,SARA2,SARB	SAR1 homolog B (S. cerevisiae)	SAR1B	1.13		Cytoplasm	enzyme			51128	66397	287276
ALOX15	12-Lipoxygenase,12-LO,12-LOX,12/15 LO,15-LIPOXYGENASE,15-LO-1,15-LOX,15-LOX-1,15LO,Alox12,Alox12l,ARACHIDONATE 15-LIPOXYGENASE,Arachidonate 5-lipoxygenase,DN-160I24.10-001,L-12LO,L12lox,LEUKOCYTE 12-LO,Leukocyte Type 12-LOX,LEUKOCYTE-TYPE 12-LO	arachidonate 15-lipoxygenase	ALOX15	1.13		Cytoplasm	enzyme	Disease Progression,Efficacy		246	11687	81639
SYT17	B/K,BK	synaptotagmin XVII	SYT17	1.13		Plasma Membrane	other			51760	110058	192189
CSNK1G3	3300002K07RIK,C330049O21RIK	casein kinase 1, gamma 3	CSNK1G3	1.13		Cytoplasm	kinase			1456	70425	64823
CLN3 (includes EG:1201)	AI323623,BTS,JNCL	ceroid-lipofuscinosis, neuronal 3	CLN3	1.129		Cytoplasm	other			1201	12752	293485
DEGS1	AA536663,Degenerative spermatocyte homolog,DEGS,Des-1,Dihydroceramide desaturase,FADS7,Mdes,MIG15,MLD	delta(4)-desaturase, sphingolipid 1	DEGS1	1.129		Plasma Membrane	enzyme			8560	13244	58970
DCLRE1A	2810043H12Rik,AU022226,mKIAA0086,PSO2,Smn1a,SNM1,SNM1A	DNA cross-link repair 1A	DCLRE1A	1.129		Nucleus	other			9937	55947	292127
ITGB2	2E6,AI528527,BETA2 INTEGRINS,CD18,Cr3 beta,Integrin Î²2,INTEGRIN-BETA 2,LAD,LCAMB,LFA-1,Lfa-1 beta,LFA-1 BETA 2,LFA1 BETA CHAIN,MAC-1,MF17,MFI7	integrin, beta 2 (complement component 3 receptor 3 and 4 subunit)	ITGB2	1.129		Plasma Membrane	other			3689	16414	309684
RPS3A	40S ribosomal protein S3a.12/1998,EG668144,ENSMUSG00000062611,FTE/S3A,FTE1,Gm10119,Gm9000,MFTL,Ribosomal protein s3a,S3A	ribosomal protein S3A	RPS3A	1.129		Cytoplasm	other			6189	20091|100043780|668144	29288
NEDD9	CAS-L,CAS2,CASS2,dJ49G10.2,dJ761I2.1,E230025G09Rik,enhancer of filamentation 1,HEF1,P105hef1,RP1-49G10.1	neural precursor cell expressed, developmentally down-regulated 9	NEDD9	1.129		Nucleus	other			4739	18003	291044
RNF41	2210404G21RIK,4930511A05Rik,4933415P08Rik,D10Ertd722e,FLRF,LOC100506719,NRDP1,SBBI03	ring finger protein 41	RNF41	1.129		Cytoplasm	enzyme			10193	67588	362814
AKR1A1	2610201A18Rik,AKR,AKR1A4,Akra,ALDEHYDE REDUCTASE,ALDR1,ALR,ARM,DD3,hs.474584,RP23-177C18.1,RP4-697E16.2	aldo-keto reductase family 1, member A1 (aldehyde reductase)	AKR1A1	1.129		Cytoplasm	enzyme			10327	58810	78959
RAB6C/WTH3DI	RAB6C,WTH3,WTH3DI	RAB6C-like	RAB6C	1.129		unknown	enzyme			84084|150786
MS4A15	E530011F12Rik,Gm1286,hCG 1659319,MGC35295,RGD1561158	membrane-spanning 4-domains, subfamily A, member 15	MS4A15	1.129		unknown	other			219995	545279	365408
GSC	GOOSECOID	goosecoid homeobox	GSC	1.129		Nucleus	transcription regulator			145258	14836	317715
HSPA13	1600002I10Rik,AV006182,B230217N24Rik,STCH,STRESS 70 PROTEIN CHAPERONE	heat shock protein 70kDa family, member 13	HSPA13	1.129		Cytoplasm	other			6782	110920	29734
TOMM70A	2610044B22Rik,D16Ium22,D16Ium22e,D16WSU109E,mKIAA0719,TOM70	translocase of outer mitochondrial membrane 70 homolog A (S. cerevisiae)	TOMM70A	1.129		Cytoplasm	transporter			9868	28185	304017
TAS2R1	mGR19,mt2r19,T2R1,T2r19,Tas2r119,Tas2r19,TRB7	taste receptor, type 2, member 1	TAS2R1	1.129		Plasma Membrane	G-protein coupled receptor			50834	57254	78979
SPRR2A (includes others)	AI661967,Small proline-rich 2a,SPR-2A,SPR-2D,SPR-2E,Spr2h,Sprr2a1,SPRR2B,SPRR2D,SPRR2E,SPRR2F,SPRR2G,SPRR2H,SPRR2K	small proline-rich protein 2A	SPRR2G	1.129		Cytoplasm	other	Prognosis		6703|6705|6704|6706|6700|6701	20765|20756|20755|20758|20762|20759|20760
CHD1	4930525N21Rik,AI851787,AW555109,Cadherin E,DKFZp686E2337,DNABP1,E-cadherin	chromodomain helicase DNA binding protein 1	CHD1	1.129		Nucleus	enzyme			1105	12648
PCDHGB4	CDH20,FIB2,PCDH-GAMMA-B4	protocadherin gamma subfamily B, 4	PCDHGB4	1.129		unknown	other			8641	93701
MXD3	4631412E13Rik,BHLHC13,MAD3,MYX	MAX dimerization protein 3	MXD3	1.129		Nucleus	transcription regulator			83463	17121	252915
ITGBL1	B930011D01RIK,OSCP,RP23-30A18.3,TIED	integrin, beta-like 1 (with EGF-like repeat domains)	ITGBL1	1.128		unknown	other			9358	223272	498564
EPRS	2410081F06Rik,3010002K18Rik,BIFUNCTIONAL TRNA SYNTHETASE,C79379,EARS,GLUPRORS,PARS,PIG32,Prs,QARS,QPRS	glutamyl-prolyl-tRNA synthetase	EPRS	1.128		Cytoplasm	enzyme			2058	107508	289352
KCNN4	Gardos channel,hIKCa1,hKCa4,HSK4,IK1,IKCA1,KCa3.1,KCA4,mIKCa1,rKCNN4c,rSK4,SK4,SKCas	potassium intermediate/small conductance calcium-activated channel, subfamily N, member 4	KCNN4	1.128		Plasma Membrane	ion channel		ICA 17043	3783	16534	65206
PTS	6-PTPS,6-Pyruvoyl Tetrahydropterin Synthase,PTPS	6-pyruvoyltetrahydropterin synthase	PTS	1.128		Cytoplasm	enzyme			5805	19286	29498
KIF5C	Khc,KIAA0531,Kif5c (predicted),KINN,NKHC,NKHC-2,RP23-466O21.2	kinesin family member 5C	KIF5C	1.128		Cytoplasm	other			3800	16574	311024
ANKZF1	1300008P06Rik,2810025E10Rik,D1ERTD161E,FLJ10415,RGD1359242,ZNF744	ankyrin repeat and zinc finger domain containing 1	ANKZF1	1.128		Nucleus	transcription regulator			55139	52231	363255
CAMSAP3	2310057J16RIK,KIAA1543,NEZHA	calmodulin regulated spectrin-associated protein family, member 3	KIAA1543	1.128		Cytoplasm	other			57662	69697
C3AR1	AZ3B,C3AR,HNFAG09,Hs.567242	complement component 3a receptor 1	C3AR1	1.128		Plasma Membrane	G-protein coupled receptor			719	12267	84007
IRX4	IRXA3	iroquois homeobox 4	IRX4	1.128		Nucleus	transcription regulator			50805	50916	306655
SSX2 (includes others)	CT5.2a,CT5.2b,CT5.3,HD21,HOM-MEL-40,RP11-344N17.4,RP11-552J9.2,RP13-77O11.9,SSX,SSX2B,SSX3	synovial sarcoma, X breakpoint 2	SSX2B	1.128	11	Nucleus	transcription regulator			6757|10214|727837
ACSM2A	A-923A4.1,ACSM2,AI315615,BC031140,KS,LOC123876,LOC246263,MGC37245,RGD: 708383	acyl-CoA synthetase medium-chain family member 2A	ACSM2A	1.128		Cytoplasm	other			123876	233799	246263
RCC1	4931417M11Rik,AI326872,CHC1,RCC1-I,RENAL CELL CARCINOMA 1,RP4-669K10.2,SNHG3-RCC1,WI1-2643G14.3	regulator of chromosome condensation 1	RCC1	1.128		Cytoplasm	other			1104	100088
ABCA1	ABC-1,CERP,HDLDT1,RP23-95M14.8,TGD	ATP-binding cassette, sub-family A (ABC1), member 1	ABCA1	1.128		Plasma Membrane	transporter			19	11303	313210
RPL7A	EG666669,EG668718,Gm16477,Gm8226,L7A,MGC103146,PLA-X,RGD1564370,Ribosomal protein l7a,RP11-244N20.10-004,RP23-414L19.4,SURF3,Surfeit 3,TRUP	ribosomal protein L7a	RPL7A	1.128		Nucleus	other			6130	27176|666669|677073	499457
PMS1	HNPCC3,HPMS1,PMSL1	PMS1 postmeiotic segregation increased 1 (S. cerevisiae)	PMS1	1.128		Nucleus	enzyme			5378	227099	494322
TOMM40	AW539759,C19orf1,D19S1177E,Mom35,OM38,p38.5,PER-EC1,TOM40	translocase of outer mitochondrial membrane 40 homolog (yeast)	TOMM40	1.128		Cytoplasm	ion channel			10452	53333	308416
SRGAP1	4930572H05Rik,ARHGAP13,RGD1566260	SLIT-ROBO Rho GTPase activating protein 1	SRGAP1	1.128		Cytoplasm	other			57522	117600	314903
PIK3CB	1110001J02Rik,AI447572,P110 BETA,Pi-3-Kinase, p110, Beta Subunit,PI3K,PI3K BETA,PIK3C1	phosphoinositide-3-kinase, catalytic, beta polypeptide	PIK3CB	1.127		Cytoplasm	kinase		SF 1126, PX-866, NVP-BEZ235, 2-(1H-indazol-4-yl)-6-(4-methanesulfonylpiperazin-1-ylmethyl)-4-morpholin-4-ylthieno(3,2-d)pyrimidine, BKM120, XL147	5291	74769	85243
HNRNPA2B1	9130414A06Rik,hnRNP,hnRNP A,HNRNP A2,HNRNP B1,HNRNPA2/B1,HNRPA2,HNRPA2B1,Hnrpa2b1 (predicted),HNRPB1,RNPA2,SNRPB1,VDRE-BP2	heterogeneous nuclear ribonucleoprotein A2/B1	HNRNPA2B1	1.127		Nucleus	other			3181	53379	362361
FAM5C	B830045N13RIK,BRINP3,DBCCR1L,DBCCR1L1,MGC107461,MGC40674,RP11-445K1.1,RP23-212I24.1	family with sequence similarity 5, member C	FAM5C	1.127		Cytoplasm	other			339479	215378	286901
TAP1	ABC17,ABCB2,APT1,Cim,D6S114E,DAAP-57C1.5,Ham-1,MTP1,PSF-1,RING4,TAP,TAP1*0102N,TAP1N,TRANSPORTER 1 (MDR/TAP),TRANSPORTER 1 ATP-BINDING CASSETTE SUBFAMILY B,Y3	transporter 1, ATP-binding cassette, sub-family B (MDR/TAP)	TAP1	1.127		Cytoplasm	transporter			6890	21354	24811
PSG3	Pregnancy Specific beta-1-Glycoprotein 3	pregnancy specific beta-1-glycoprotein 3	PSG3	1.127	22	Extracellular Space	other			5671
TAF7	AI607308,BB007175,TAF2F,TAFII55	TAF7 RNA polymerase II, TATA box binding protein (TBP)-associated factor, 55kDa	TAF7	1.127		Nucleus	transcription regulator			6879	24074	307485
ZP1	MGC87693	zona pellucida glycoprotein 1 (sperm receptor)	ZP1	1.127		Extracellular Space	other			22917	22786	85271
SRP54	Srp54a	signal recognition particle 54kDa	SRP54	1.127		Cytoplasm	other			6729	24067	116650
PCDHB4	LOC633332,PCDH-BETA4,Pcdhb4A,Pcdhb5,Pcdhb5A,PcdhbD,PcdhbE	protocadherin beta 4	PCDHB4	1.127		Plasma Membrane	other			56131	93876	291654
LSR	ILDR3,LISCH7,LSR isoform 2	lipolysis stimulated lipoprotein receptor	LSR	1.127		Nucleus	transcription regulator			51599	54135	64355
ICAM3	CD50,CDW50,ICAM-R	intercellular adhesion molecule 3	ICAM3	1.127		Plasma Membrane	other			3385
CLCN3	CLC3	chloride channel 3	CLCN3	1.127		Plasma Membrane	ion channel			1182	12725	84360
MINPP1	AA408516,HIPER1,MINPP2,MIPP,MNCb-1572,RGD1564801,RP11-57C13.1	multiple inositol-polyphosphate phosphatase 1	MINPP1	1.127		Cytoplasm	phosphatase			9562	17330	29688|499084
UBA3 (includes EG:117553)	A830034N06RIK,AI256736,AI848246,AW546539,HUBA3,NAE1,UBE1C	ubiquitin-like modifier activating enzyme 3	UBA3	1.127		Cytoplasm	enzyme			9039	22200	117553
RAD23B	0610007D13Rik,AV001138,HHR23B,HR23B,mHR23B,P58,RP11-131A5.1,RP23-120N11.1	RAD23 homolog B (S. cerevisiae)	RAD23B	1.126		Nucleus	other			5887	19359	298012
UGT2B7	3,4-Catechol estrogen UDP-glucuronosyltransferase,LOC286989,UDPGT 2B7,UDPGT 2B9,UDPGTH2,Ugt2b8,UGT2B9,UGTB2B9	UDP glucuronosyltransferase 2 family, polypeptide B7	UGT2B7	1.126		Cytoplasm	enzyme	Efficacy,Prognosis		7364		286989
FH	FH1,FUMARASE,FUMARATE HYDRATASE,FUMURASE,HLRCC,LRCC,MCL,MCUL1,Mitochondrial Fumarase	fumarate hydratase	FH	1.126		Cytoplasm	enzyme			2271	14194	24368
ZIC5	1700049L20Rik,Opr	Zic family member 5	ZIC5	1.126		Nucleus	transcription regulator			85416	65100	361095
HSPA8	2410008N15Rik,HEAT SHOCK COGNATE 71-KDA,HEAT SHOCK PROTEIN 8,HS7C,HSC54,HSC70,HSC71,HSC73,Hsp 8,HSP/C70,HSP70,HSP71,HSP73,HSPA10,IDBP1,LAP1,LOC624853,MGC102007,MGC106514,MGC114311,MGC118485,MGC128130,MGC131511,MGC29929,NIP71	heat shock 70kDa protein 8	HSPA8	1.126		Cytoplasm	enzyme	Diagnosis		3312	15481	24468
FAM72D	GCUD2,Ugene,WI2-929E21.1	family with sequence similarity 72, member D	FAM72D	1.126		unknown	other			728833
SLC39A9	2010002A02Rik,2610511I23Rik,4833420E20RIK,AW209151,UNQ714/PRO1377,ZIP-9	solute carrier family 39 (zinc transporter), member 9	SLC39A9	1.126	21	unknown	transporter			55334	328133	314275
FAM155B	bB57D9.1,CXorf63,EG620592,LOC684154,RP23-107A12.1,TED,TMEM28,Tmem28l,Tnen28	family with sequence similarity 155, member B	FAM155B	1.126		Plasma Membrane	transmembrane receptor	Disease Progression		27112	620592	688841
GAST	G-GLY,GAS,GASTRIN,Gastrin-17,PPG34,RP23-392I3.8	gastrin	GAST	1.126		Extracellular Space	other	Safety		2520	14459	25320
KCNC2	AW047325,B230117I07,KShIIIA,KV3.2,MGC138196	potassium voltage-gated channel, Shaw-related subfamily, member 2	KCNC2	1.125		Plasma Membrane	ion channel			3747	268345	246153
ARSG	6330406P08RIK,AI846872,ASG,KIAA1001,RGD1306571,RP23-465A12.5,UNQ839/PRO1777	arylsulfatase G	ARSG	1.125		Cytoplasm	enzyme			22901	74008	303631
TTR	AA408768,AI787086,CTS,CTS1,D17860,HsT2651,Lr1,PALB,Prealbumin,TBPA,TRANSTHYRETIN,Transthyretin isomer 1,Transthyretin isomer 2	transthyretin	TTR	1.125		Extracellular Space	transporter	Diagnosis,Efficacy,Prognosis,Unspecified Application		7276	22139	24856
TRIM40	DAAP-200B17.3,Gm319,Gm35,Gm865,RNF35	tripartite motif containing 40	TRIM40	1.125		unknown	other			135644	195359	365528
RPL6	60s ribosomal protein,EG432502,EG620213,EG627889,Gm5428,Gm6136,Gm6807,L6,Ribosomal protein l6,SHUJUN-2,TAXREB107,Trbp107,TXREB1	ribosomal protein L6	RPL6	1.125		Cytoplasm	other			6128	432502|627889|19988|620213
DHTKD1	C330018I04RIK,KIAA1630,RP23-307E15.5	dehydrogenase E1 and transketolase domain containing 1	DHTKD1	1.125		unknown	enzyme			55526	209692	361272
AIF1 (includes EG:11629)	AI607846,BART,BART1,D17H6S50E,DADB-70P7.8,G1,IBA1,IRT-1,Mrf1	allograft inflammatory factor 1	AIF1	1.125		Nucleus	other			199	11629	29427
MPZL1	1110007A10RIK,FLJ21047,MPZL1b,Myelin protein zero-like 1,PZR,Pzr related,PZR1b,PZRa,PZRb,RP1-313L4.1	myelin protein zero-like 1	MPZL1	1.125		Plasma Membrane	other			9019	68481	360871
BRSK2	4833424K13RIK,C11orf7,HUSSY-12,LOC685286,PEN11B,SAD-A,SAD1,STK29	BR serine/threonine kinase 2	BRSK2	1.125		unknown	kinase	Prognosis		9024	75770	293631
FKBP3	Fk506-binding protein 3,FKBP-25,FKBP15,PPIase	FK506 binding protein 3, 25kDa	FKBP3	1.125		Nucleus	enzyme			2287	30795	299104
DDX58	6430573D20RIK,C330021E21,RIG-I,RIG1,RNA HELICASE,RP23-9F23.2	DEAD (Asp-Glu-Ala-Asp) box polypeptide 58	DDX58	1.125		Cytoplasm	enzyme			23586	230073	297989
DCK	dCyd Kinase	deoxycytidine kinase	DCK	1.125		Nucleus	kinase	Diagnosis,Efficacy,Response to Therapy	cladribine	1633	13178	79127
DEFA6	DEF6,DEFENSIN 6,HD-6	defensin, alpha 6, Paneth cell-specific	DEFA6	1.125		Extracellular Space	other			1671
CRISP2	Crisp2l,CT36,GAPDL5,TPX1,TSP1	cysteine-rich secretory protein 2	CRISP2	1.125		Extracellular Space	other			7180	22024	360445
CD96	1700109I12RIK,DKFZp667E2122,MGC22596,TACTILE	CD96 molecule	CD96	1.125		Plasma Membrane	other			10225	84544	498079
CHAMP1	AA675043,AI116001,C13ORF8,CAMP,CHAMP,D8ERTD457E,D8Ertd569e,mKIAA1802,RGD1311283,Zfp828,ZNF828	chromosome alignment maintaining phosphoprotein 1	ZNF828	1.124		Nucleus	other			283489	101994	306647
SPC25 (includes EG:100144563)	2600017H08RIK,2610205L13Rik,AD024,hSpc25,RGD1307811,RP23-431D4.3,SPBC25	SPC25, NDC80 kinetochore complex component, homolog (S. cerevisiae)	SPC25	1.124		Cytoplasm	other			57405	66442	295661
SRMS	A230069J08Rik,C20orf148,dJ697K14.1,SRM	src-related kinase lacking C-terminal regulatory tyrosine and N-terminal myristylation sites	SRMS	1.124		Cytoplasm	kinase		vemurafenib	6725	20811	296472
SLC28A3	CIB,CNT3	solute carrier family 28 (sodium-coupled nucleoside transporter), member 3	SLC28A3	1.124		Plasma Membrane	transporter	Efficacy,Response to Therapy		64078	114304	140944
HBB	AA409645,Adult (beta major) globin,BETA -THALASSEMIA,Beta 1 globin,BETA GLOBIN,BETA MAJ GLOBIN,Beta major globin,beta1,CD113t-C,HB BETA,HBB-B1,HBB1,Hbbt1,Hbbt2,hemoglobin,Hemoglobin, beta adult major chain,LOC293265,LOC689064,Zero beta-globin	hemoglobin, beta	HBB	1.124		Cytoplasm	transporter			3043	15129	689064|24440|361619
ITGAV	1110004F14RIK,2610028E01Rik,CD51,D430040G12RIK,INTEGRIN ALPHA V,MSK8,RP23-111F12.3,VNRA	integrin, alpha V (vitronectin receptor, alpha polypeptide, antigen CD51)	ITGAV	1.124		Plasma Membrane	other	Diagnosis	abciximab, CNTO 95, EMD121974	3685	16410	296456
MAN2A1	Alpha Man2,Alpha mannosidase II,ALPHA MII,GOLIM7,Man2,MANA2,MANII,Manno,Map-2	mannosidase, alpha, class 2A, member 1	MAN2A1	1.124		Cytoplasm	enzyme			4124	17158	25478
SLC9A7	A530087D17RIK,NHE7,RP23-24L23.2,SLC9A6	solute carrier family 9 (sodium/hydrogen exchanger), member 7	SLC9A7	1.124		Cytoplasm	transporter			84679	236727	317170
TFEC	BB107417,bHLHe34,hTFEC-L,TCFEC,TFEC-L	transcription factor EC	TFEC	1.124		Nucleus	transcription regulator			22797	21426	26296
NAA15	5730450D16Rik,6330400I15,AK091308,ASTBDN,Ga19,mNAT1,NARG1,NATH,NMDA receptor-regulated gene 1,Similar to tubedown 1,Tbdn-1,TBDN100,TRANSCRIPTIONAL COACTIVATOR TUBEDOWN-100,Tubedown-1	N(alpha)-acetyltransferase 15, NatA auxiliary subunit	NARG1	1.124		Nucleus	transcription regulator			80155	74838	310399
PLA2G4F	4732472I07,4732472I07Rik,Cpla2zeta,Gm647,LOC688015,PLA2G4FZ,Pla2zeta,RP23-348L16.11-001	phospholipase A2, group IVF	PLA2G4F	1.124		Cytoplasm	enzyme			255189	271844	691907
STXBP6	AMISYN,BC024598,C85317,HSPC156,RP24-432D6.1	syntaxin binding protein 6 (amisyn)	STXBP6	1.123		Cytoplasm	other			29091	217517	362734
RAB2A	9330148M11Rik,C80220,LHX,RAB2,RP23-183L6.1	RAB2A, member RAS oncogene family	RAB2A	1.123		Cytoplasm	enzyme			5862	59021	65158
ADAM21	ADAM31,MGC125389	ADAM metallopeptidase domain 21	ADAM21	1.123		Plasma Membrane	peptidase			8747	56622
KIR3DL1	CD158E,CD158E1,CD158E1/2,KIR,KIR3DL1/S1,KIR3DS1,MGC119726,MGC119728,MGC126589,MGC126591,NKAT3,NKB1,NKB1B,p70,XXbac-BCX195L8.4	killer cell immunoglobulin-like receptor, three domains, long cytoplasmic tail, 1	KIR3DL1	1.123		Plasma Membrane	transmembrane receptor	Diagnosis		3811
SH3D21	1700029G01RIK,AU019788,C1orf113,FLJ22938,RGD1305090,RP11-268J15.3,RP23-365D10.4	SH3 domain containing 21	C1orf113	1.123	2	unknown	other			79729	66938	362598
SUV39H2	4930507K23Rik,AA536750,D030054H19RIK,D2Ertd544e,KMT1B,RP11-2K17.2,RP23-167G19.7	suppressor of variegation 3-9 homolog 2 (Drosophila)	SUV39H2	1.123		Nucleus	transcription regulator	Diagnosis		79723	64707	364785
C7orf13	Hs.124854,MY040	chromosome 7 open reading frame 13	C7orf13	1.123		unknown	other			129790
C10orf99	FLJ21763,UNQ1833	chromosome 10 open reading frame 99	C10orf99	1.123		unknown	other			387695
UTP3	2400011K09Rik,AW557551,C87704,CRL1,CRLZ1,SAS10	UTP3, small subunit (SSU) processome component, homolog (S. cerevisiae)	UTP3	1.123		Nucleus	other			57050	65961	305258
RNF44	AI854545,KIAA1100,mKIAA1100	ring finger protein 44	RNF44	1.123		unknown	other			22838	105239	361212
TBC1D9	4933431N12RIK,AI847101,AW490653,C76116,KIAA0882,MDR1,RGD1308221	TBC1 domain family, member 9 (with GRAM domain)	TBC1D9	1.123		Plasma Membrane	other			23158	71310	304645
LYPD4	4933400F01RIK,LOC687069,MGC42718,rCG 53718,SMR,UNQ2552/PRO6181	LY6/PLAUR domain containing 4	LYPD4	1.123		unknown	other			147719	232973	681194
MESP1	bHLHc5,MESP	mesoderm posterior 1 homolog (mouse)	MESP1	1.123		Nucleus	transcription regulator			55897	17292	308766
PRKAA2	2310008I11Rik,A830082D05,ALPHA2 AMPK,AMPK,AMPK ALPHA2,Ampk catalytic subunit alpha2,AMPK2,AMPKa2,Hmg CoA Rk,PRKAA,RP23-431F3.2	protein kinase, AMP-activated, alpha 2 catalytic subunit	PRKAA2	1.123		Cytoplasm	kinase			5563	108079	78975
P2RY11	P2Y11	purinergic receptor P2Y, G-protein coupled, 11	P2RY11	1.123		Plasma Membrane	G-protein coupled receptor			5032
SCAMP1	4930505M11Rik,AI415563,AW122395,SCAMP,SCAMP1 isoform 2,SCAMP37	secretory carrier membrane protein 1	SCAMP1	1.123		Cytoplasm	transporter			9522	107767	29521
TACSTD2	C80403,EGP-1,GA733-1,GP50,Ly97,M1S1,Prp1,TROP2	tumor-associated calcium signal transducer 2	TACSTD2	1.123		Plasma Membrane	other			4070	56753	494343
CD4	CD4 ANTIGEN,CD4 Receptor,CD4mut,L3T4,Ly-4,p55,W3/25	CD4 molecule	CD4	1.123		Plasma Membrane	transmembrane receptor	Diagnosis,Efficacy		920	12504	24932
F3	AA409063,CD142,Cf-3,TF,TFA,TISSUE FACTOR,TISSUE FACTOR APOPROTEIN	coagulation factor III (thromboplastin, tissue factor)	F3	1.123		Plasma Membrane	transmembrane receptor	Diagnosis,Efficacy,Unspecified Application		2152	14066	25584
ZNF92	HPF12,HTF12,TF12	zinc finger protein 92	ZNF92	1.122		Nucleus	transcription regulator			168374
TJP1 (includes EG:21872)	ZO-1,zona occludens 1,ZONULA OCCLUDENS 1	tight junction protein 1 (zona occludens 1)	TJP1	1.122		Plasma Membrane	other			7082	21872	292994
PDS5A	9030416H16RIK,E230024D05Rik,KIAA0648,mKIAA0648,PDS5,PIG54,RGD1307094,SCC-112	PDS5, regulator of cohesion maintenance, homolog A (S. cerevisiae)	PDS5A	1.122		Nucleus	other			23244	71521	305343
TFF2	HSP,mSP,SML1,SP,spasmolytic protein 1	trefoil factor 2	TFF2	1.122		Extracellular Space	other			7032	21785	116592
NIPA2	2600017P10Rik,3830408P04RIK,AB041581,MNCb-2146,RGD1306051	non imprinted in Prader-Willi/Angelman syndrome 2	NIPA2	1.122		Cytoplasm	other			81614	93790	308667
SLC12A3	AI035291,LOC100039113,NCC,NCCT,TSC	solute carrier family 12 (sodium/chloride transporters), member 3	SLC12A3	1.122		Plasma Membrane	transporter		deserpidine/methyclothiazide, amlodipine/valsartan/hydrochlorothiazide, aliskiren/amlodipine/hydrochlorothiazide, lisinopril/hydrochlorothiazide, losartan/hydrochlorothiazide, valsartan/hydrochlorothiazide, triamterene/hydrochlorothiazide, bisoprolol/hydrochlorothiazide, indapamide, hydrochlorothiazide, trichloromethiazide, metolazone, chlorothiazide, candesartan cilexetil/hydrochlorothiazide, po…	6559	20497	54300
ARHGAP26	1810044B20RIK,2610010G17RIK,4933432P15RIK,AI853435,GRAF,GRAF1,GTPASE REGULATOR ASSOCIATED WITH FOCAL ADHESION KINASE PP125(FAK),mKIAA0621,OLIGOPHRENIN-1 LIKE,OLIGOPHRENIN-1 LIKE PROTEIN,OPHN1L,OPHN1L1	Rho GTPase activating protein 26	ARHGAP26	1.122		Cytoplasm	other			23092	71302	307459
PIGN	Gm20308,LOC100504602,MCAHS,MCD4,MDC4	phosphatidylinositol glycan anchor biosynthesis, class N	PIGN	1.122		Cytoplasm	enzyme			23556	27392	309051
BDKRB1	B1BKR,B1R,Bdkrb,BKB1R,BKR,BKR1,BRADYB1,BRADYKININ B1 RECEPTOR,BRADYKININ RECEPTOR B1,KININ B1 RECEPTOR	bradykinin receptor B1	BDKRB1	1.122		Plasma Membrane	G-protein coupled receptor			623	12061	81509
TSPAN33	1300010A20RIK,AI035228,MGC50844,PEN,RGD1560915	tetraspanin 33	TSPAN33	1.122		unknown	other			340348	232670	500065
KIF12	RP11-56P10.3	kinesin family member 12	KIF12	1.122		unknown	other			113220	16552	313254
SLC26A2	D5S1708,DTD,DTDST,EDM4,MST153,MSTP157,ST-OB	solute carrier family 26 (sulfate transporter), member 2	SLC26A2	1.122		Plasma Membrane	transporter			1836	13521	117267
CLCF1	BSF-3,CISS2,CLC,NNT-1,NNT-1/BSF-3,NR6	cardiotrophin-like cytokine factor 1	CLCF1	1.122		Extracellular Space	cytokine			23529	56708	365395
DKC1	BC068171,CBF5,DKC,DYSKERIN,NAP57,NOLA4,RP23-62O13.1,Weakly similar to tyrosine-prtein kinase jak3,XAP101	dyskeratosis congenita 1, dyskerin	DKC1	1.122		Nucleus	enzyme			1736	245474	170944
SRD5A1	0610031P22RIK,3-oxo-5 alpha-steroid delta 4-dehydrogenase alpha 1,4930435F02Rik,5 Alpha Reductase,5Alpha r1,5alpha-reductase Type1,S5AR 1,Steroid 5 Alpha Reductase	steroid-5-alpha-reductase, alpha polypeptide 1 (3-oxo-5 alpha-steroid delta 4-dehydrogenase alpha 1)	SRD5A1	1.122		Cytoplasm	enzyme	Disease Progression	dutasteride/tamsulosin, finasteride, dutasteride	6715	78925	24950
NLN	4930472G13RIK,AGTBP,C79345,Endopeptidase 3.4.24.16,EP24.16,MEP,MOP	neurolysin (metallopeptidase M3 family)	NLN	1.122		Cytoplasm	peptidase			57486	75805	117041
MAZ	MAZI,MYC ASSOCIATED ZNF,PUR1,SAF-1,SAF-2,SAF-3,ZF87,Zif87,ZNF801	MYC-associated zinc finger protein (purine-binding transcription factor)	MAZ	1.122		Nucleus	transcription regulator			4150	17188	691842
SNX16	4930522N22Rik,AI117577,AI747675	sorting nexin 16	SNX16	1.122		unknown	transporter			64089	74718	64088
BAIAP2	BAP2,BAP2 alpha,FLAF3,IRS-58,IRSP53,R75030,RP23-390H16.1	BAI1-associated protein 2	BAIAP2	1.122		Plasma Membrane	kinase			10458	108100	117542
SGSH	4632406A19Rik,HSS,MPS3A,N-sulfoglucosamine sulfohydrolase,RP23-25M3.2,SFMD,SULFAMIDASE	N-sulfoglucosamine sulfohydrolase	SGSH	1.122		Cytoplasm	enzyme			6448	27029
DHFR	8430436I03RIK,AA607882,AI662710,AW555094,DHFR1,DHFR3,DHFR4,DHFRP1,DIHYDROFOLATE REDUCTASE,DYR	dihydrofolate reductase	DHFR	1.122		unknown	enzyme	Efficacy	pyrimethamine, trimethoprim, iclaprim, pralatrexate, methotrexate, sulfisoxazole, triamterene, folic acid, trimetrexate, LY231514, PT 523	1719	13361	24312
TMEM241	6030446N20RIK,C18orf45,FLJ44259,LOC680558,MGC11386,MGC138577	transmembrane protein 241	C18orf45	1.121		unknown	other			85019	338363	680558
RAB27A	2210402C08Rik,2410003M20Rik,4933437C11Rik,ash,GS2,HsT18676,RAB27,RAM	RAB27A, member RAS oncogene family	RAB27A	1.121		Cytoplasm	enzyme			5873	11891	50645
PDE10A	HSPDE10A,Pde10a3	phosphodiesterase 10A	PDE10A	1.121		Cytoplasm	enzyme			10846	23984	63885
FPR1	Alxr,fMLF-R,FMLP,FMLP RECEPTOR,FORMYL PEPTIDE RECEPTOR,FPR,FR,LXA4R	formyl peptide receptor 1	FPR1	1.121		Plasma Membrane	G-protein coupled receptor			2357	14293	292409
TXNDC9	AI098020,APACD,ATP-BINDING PROTEIN ASSOCIATED WITH CELL DIFFERENTIATION,LOC280671,MGC108568,PHLP3,Protein 1-4	thioredoxin domain containing 9	TXNDC9	1.121		unknown	other			10190	98258	280671
AZIN1	1700085L02Rik,AI414949,ANTIZYME INHIBITOR,MGC3832,MGC691,OAZI,OAZIN,ODC1L,Ornithine decarboxylase antizyme inhibitor	antizyme inhibitor 1	AZIN1	1.121		Cytoplasm	enzyme			51582	54375	58961
HLCS	410I21.SP6,D16Jhu34,HCS,RGD1565360	holocarboxylase synthetase (biotin-(proprionyl-CoA-carboxylase (ATP-hydrolysing)) ligase)	HLCS	1.121		Cytoplasm	enzyme			3141	110948	288240
MAPKAPK3	3PK,AI874665,Mapkap kinase 3,MAPKAP3,MapkKapk3,MK3,RP23-115A1.1	mitogen-activated protein kinase-activated protein kinase 3	MAPKAPK3	1.121		Nucleus	kinase	Unspecified Application		7867	102626	315994
SST	Preprosomatostatin,Prosomatostatin,SMST,SOM,SOMATOSTATIN,SRIF,Srih,SS,SS-28	somatostatin	SST	1.121		Extracellular Space	other	Efficacy		6750	20604	24797
MYL5		myosin, light chain 5, regulatory	MYL5	1.121		Cytoplasm	other			4636
ADPRHL1	ARH2,D330008N11Rik,RP11-102K13.1	ADP-ribosylhydrolase like 1	ADPRHL1	1.121		unknown	enzyme			113622	234072	290880
IGSF6	DORA,ISGF6	immunoglobulin superfamily, member 6	IGSF6	1.121		Plasma Membrane	transmembrane receptor			10261	80719	171064
SP3	D130027J01RIK,SPR2	Sp3 transcription factor	SP3	1.121		Nucleus	transcription regulator			6670	20687	367846
PTPN12	P19-PTP,PTP-P19,PTP-PEST,PTPG1,RKPTP,tcag7.1075	protein tyrosine phosphatase, non-receptor type 12	PTPN12	1.121		Cytoplasm	phosphatase			5782	19248	117255
LPL	HDLCQ11,Lipase,LIPD,LIPOPROTEIN LIPASE,Lipoprotein lipase 1	lipoprotein lipase	LPL	1.121		Cytoplasm	enzyme	Efficacy,Unspecified Application	nicotinic acid, lovastatin/niacin	4023	16956	24539
OXSM	4933425A18RIK,C80494,FASN2D,FLJ20604,KASI,KS,LOC498451,RGD1311092	3-oxoacyl-ACP synthase, mitochondrial	OXSM	1.121		Cytoplasm	kinase			54995	71147	289934
SLC30A7	1810059J10Rik,2610034N15Rik,4833428C12Rik,AI467242,ZNT7,ZnTL2	solute carrier family 30 (zinc transporter), member 7	SLC30A7	1.121		Cytoplasm	transporter			148867	66500	310801
B4GALNT4	BC038881,beta4GalNAcT4,FLJ25045,Gm1095,RGD1310052	beta-1,4-N-acetyl-galactosaminyl transferase 4	B4GALNT4	1.121		unknown	enzyme			338707	330671	309105
SLC25A15	Ab1-114,D13S327,D630044L02Rik,HHH,ORC1,ORNT1,RP11-346L13.4	solute carrier family 25 (mitochondrial carrier; ornithine transporter) member 15	SLC25A15	1.121		Cytoplasm	transporter			10166	18408	306574
DPYSL4	AI173505,CRMP3,DPY4,DPYS4,DRP-4,RP11-140A10.4,Tuc-3a,ULIP4	dihydropyrimidinase-like 4	DPYSL4	1.121		Cytoplasm	enzyme			10570	26757	25417
CLC	CHARCOT-LEYDEN CRYSTAL,CLCP,Gal-10,LGALS10,LGALS10A,LPPL HUMAN	Charcot-Leyden crystal protein	CLC	1.121		Cytoplasm	enzyme	Prognosis		1178	12735
SFXN2	C79732,F630107H02RIK,RP11-47A8.2	sideroflexin 2	SFXN2	1.121		Cytoplasm	transporter			118980	94279	294011
TRAT1	C030046M14RIK,HSPC062,TCRIM,TRIM	T cell receptor associated transmembrane adaptor 1	TRAT1	1.12		Plasma Membrane	kinase	Prognosis		50852	77647	498075
PIGH	2210416H01Rik,A930028P05Rik,GPI-H,MGC102258	phosphatidylinositol glycan anchor biosynthesis, class H	PIGH	1.12		Cytoplasm	enzyme			5283	110417	362756
SPATA13	ARHGEF29,ASEF2,C79050,ESTM11,mFLJ00298,RP11-307N16.3,X83327	spermatogenesis associated 13	SPATA13	1.12		Plasma Membrane	other			221178	219140	305938
IL20RA	E230031K19,IL-20R1,RP11-204P2.1,ZCYTOR7	interleukin 20 receptor, alpha	IL20RA	1.12		Plasma Membrane	transmembrane receptor			53832	237313	308716
TRMT12	4632406N01RIK,AI449275,RGD1307127,TRM12,TYW2	tRNA methyltransferase 12 homolog (S. cerevisiae)	TRMT12	1.12		unknown	other			55039	68260	314999
NOLC1	3230402K17Rik,AA408077,AA536818,AU046071,mKIAA0035,NOPP130,NOPP140,NS5ATP13,Nucleolar and coiled-body phosphoprotein 1,P130	nucleolar and coiled-body phosphoprotein 1	NOLC1	1.12		Nucleus	transcription regulator			9221	70769	64896
ORMDL1	C730042F17RIK,HSPC202,LOC51240	ORM1-like 1 (S. cerevisiae)	ORMDL1	1.12		Cytoplasm	other			94101	227102
EIF2S2	2810026E11Rik,AA408636,AA571381,AA986487,AW822225,D2Ertd303e,EIF2,EIF2B,EIF2BETA,ENSMUSG00000052825,Gm9892,PPP1R67,RP23-480H10.3	eukaryotic translation initiation factor 2, subunit 2 beta, 38kDa	EIF2S2	1.12		Cytoplasm	translation regulator			8894	100040220|67204	296302
NUP155	D930027M19Rik,mKIAA0791,N155,Nucleoporin Nup155	nucleoporin 155kDa	NUP155	1.12		Nucleus	transporter			9631	170762	117021
RAB26	A830020M03RIK,V46133	RAB26, member RAS oncogene family	RAB26	1.12		Plasma Membrane	enzyme			25837	328778	171111
SCFD1	3110021P21RIK,C14orf163,FKSG23,RA410,rSly1,SLY1,Sly1p,STXBP1L2,VESICLE TRANSPORT-RELATED	sec1 family domain containing 1	SCFD1	1.12		Cytoplasm	transporter			23256	76983	54350
APBB1IP	9930118P07RIK,INAG1,PREL1,Prp48,RARP1,RIAM,RP11-128B16.1,RP23-114M13.3	amyloid beta (A4) precursor protein-binding, family B, member 1 interacting protein	APBB1IP	1.12	4	Cytoplasm	other			54518	54519	307171
NGB		neuroglobin	NGB	1.12		Cytoplasm	transporter			58157	64242	85382
AVEN	1700013A01Rik,1700056A21RIK,mAven-L,mAven-S,PDCD12,RP23-52C15.2	apoptosis, caspase activation inhibitor	AVEN	1.12		Cytoplasm	other			57099	74268	311299
CR1	C3b/C4b receptor,C3BR,C4BR,CD35,KN,RP11-57I17.1,SCR1	complement component (3b/4b) receptor 1 (Knops blood group)	CR1	1.12		Plasma Membrane	other			1378
SLC16A6	AW743111,ESTM12,MCT6,MCT7,Mct7B,RP23-465A12.4	solute carrier family 16, member 6 (monocarboxylic acid transporter 7)	SLC16A6	1.12		Plasma Membrane	transporter			9120	104681	303772
IMPA2	2210415D20Rik,AI326924,AW259601,Myo-inositol monophosphatase A2	inositol(myo)-1(or 4)-monophosphatase 2	IMPA2	1.12		Cytoplasm	phosphatase			3613	114663	282636
IL1RL1	DER4,FIT-1,IL33R,Il33ra,LY84,Lymphocyte Antigen 84,ST2,St2-rs1,ST2L,ST2V,T1,T1/ST2	interleukin 1 receptor-like 1	IL1RL1	1.12		Plasma Membrane	transmembrane receptor			9173	17082	25556
MANF	3230402M22Rik,AA407711,AA408789,AA673178,ARGININE-RICH,ARMET,ARP,D17914,D18Mgi17	mesencephalic astrocyte-derived neurotrophic factor	ARMET	1.12	12	Extracellular Space	other			7873	74840	315989
ARID5B	4930580B11,5430435G07Rik,AI467247,DESRT,DKFZP586N012,MRF-2,Mrf1-like,RP11-341A19.1	AT rich interactive domain 5B (MRF1-like)	ARID5B	1.119		Nucleus	transcription regulator			84159	71371	309728
ETF1	AI463371,Cl1,D5S1995,D6Ertd109e,ERF,ERF1,MGC94734,RF1,SUP45L1,TB3-1	eukaryotic translation termination factor 1	ETF1	1.119		Cytoplasm	translation regulator			2107	225363	307503
BACH1	6230421P05RIK,AI323795,BTB and CNC Homology 1,C21ORF41	BTB and CNC homology 1, basic leucine zipper transcription factor 1	BACH1	1.119		Nucleus	transcription regulator			571	12013	304127
IFNB1 (includes EG:15977)	IFB,IFF,Ifn beta1b,IFN-BETA,IFN-Î²,IFN-Î²1,IFNB,IFNB1A,neoferon,recombinantinterferon beta 1a,RP11-113D19.1,RP23-19G2.2	interferon, beta 1, fibroblast	IFNB1	1.119		Extracellular Space	cytokine			3456	15977	24481
RAD51AP1	2510006L10Rik,LOC683109,PIR51,RAB22,RAD51-INTERACTING	RAD51 associated protein 1	RAD51AP1	1.119		Nucleus	other			10635	19362	689055
EPHA10	FLJ33655,RGD1562679	EPH receptor A10	EPHA10	1.119		Plasma Membrane	kinase			284656		298528
ADAMDEC1	2210414L24Rik,ADAM-LIKE,AI574231,Dcsn,DECYSIN,M12.219	ADAM-like, decysin 1	ADAMDEC1	1.119		Extracellular Space	peptidase			27299	58860	290338
WARS	GAMMA-2,IFI53,IFP53,TRPRS,TRYPTOPHANYL TRNA SYNTHETASE,WRS	tryptophanyl-tRNA synthetase	WARS	1.119		Cytoplasm	enzyme	Prognosis		7453	22375	314442
DDOST	AGE-R1,OK/SW-cl.45,OKSWcl45,OST,OST48,RP23-25C1.4,WBP1	dolichyl-diphosphooligosaccharide--protein glycosyltransferase	DDOST	1.119		Cytoplasm	enzyme			1650	13200	313648
PTRH2	A230072I16RIK,BIT1,CGI-147,PTH2,RGD1306819,RP23-366M19.2	peptidyl-tRNA hydrolase 2	PTRH2	1.119		Cytoplasm	enzyme			51651	217057	287593
DNAJB11	1810031F23Rik,ABBP-2,AL024055,Dj-9,EDJ,ERdj3,ERj3,ERj3p,hDj-9,LRRGT00084,PRO1080,PSEC0121,RP23-418N2.1,UNQ537	DnaJ (Hsp40) homolog, subfamily B, member 11	DNAJB11	1.119		Cytoplasm	other			51726	67838	360734
FAM136A	EG623133,FLJ14668,Gm6396	family with sequence similarity 136, member A	FAM136A	1.119		Cytoplasm	other	Prognosis		84908	623133
LMBR1	1110048D14RIK,ACHP,AU017641,C7ORF2,DIF14,PPD2,RGD1563910,TPT	limb region 1 homolog (mouse)	LMBR1	1.119		Plasma Membrane	transmembrane receptor			64327	56873	362295
TIMELESS	C77407,Debt69,HTIM,TIM,TIM1,TIMELESS1	timeless homolog (Drosophila)	TIMELESS	1.119		Nucleus	other			8914	21853	83508
NRAP	Nebulin-related,RP11-190F19.1	nebulin-related anchoring protein	NRAP	1.119		Cytoplasm	other			4892	18175	307982
SHROOM3	AL022960,APXL3,D5Ertd287e,KIAA1481,MSTP013,RGD1310470,SHRM,Shrm3,SHRML	shroom family member 3	SHROOM3	1.118		Cytoplasm	other			57619	27428	305230
HENMT1	4921515J06RIK,C1orf59,FLJ30525,HEN1,mHEN1,rCG 28543,RGD1306230,RP11-256E16.2,RP23-316M11.4	HEN1 methyltransferase homolog 1 (Arabidopsis)	C1orf59	1.118		unknown	enzyme			113802	66715	100363095
RGL2	DADB-159G18.6,HKE1.5,KE1.5,RAB2L,Rgt2,RLF	ral guanine nucleotide dissociation stimulator-like 2	RGL2	1.118		Cytoplasm	other			5863	19732	294283
CCT3	AL024092,CCT-gamma,CCT1 GAMMA,CCTG,Chaperonin subunit 3 (gamma),Matricin,PIG48,RP11-443G18.6,TCP-1-gamma,Tcp1-rs3,TriC-P5,TRIC5	chaperonin containing TCP1, subunit 3 (gamma)	CCT3	1.118		Cytoplasm	other			7203	12462	295230
FCGR1A	AI323638,AV092959,CD64,CD64A,Fc Gamma R1,FC GAMMA RI,FCG1,FCGR1,Fcgr1b,FCRI,FCÎ³R1,FcÎ³RI,IGFR1,IGG FC RECEPTOR I,IGGHAFC,RP11-196G18.2	Fc fragment of IgG, high affinity Ia, receptor (CD64)	FCGR1A	1.118		Plasma Membrane	transmembrane receptor			2209	14129	295279
PAIP1		poly(A) binding protein interacting protein 1	PAIP1	1.118		Cytoplasm	translation regulator			10605	218693	365684
TIMM8A	DDP,DDP1,DFN1,DXHXS1274E,ENSMUSG00000045455,Fci-12,Gm9797,LOC100045062,MGC12262,MTS,RP23-91G19.4,TIM8,Tim8a,Timm8a1	translocase of inner mitochondrial membrane 8 homolog A (yeast)	TIMM8A	1.118		Cytoplasm	transporter			1678	30058|100039343	84383
RAPGEF6	A530068K01,AI844632,BB085664,C030018K18RIK,KIA001LB,mKIAA4052,PDZ-GEF2,RA-GEF-2,RP23-287F5.1	Rap guanine nucleotide exchange factor (GEF) 6	RAPGEF6	1.118		Plasma Membrane	other			51735	192786	303141
CDC42EP2	1110008C05Rik,BORG1,CEP2,D19Bwg1013e,MGC94615	CDC42 effector protein (Rho GTPase binding) 2	CDC42EP2	1.118		Plasma Membrane	other			10435	104252	309175
CCL27	ALP,AW558992,CCL27A,CCL27B,CTACK,CTAK,ESKINE,ILC,PESKY,RP11-195F19.28-001,RP23-167I12.8,SCYA27,Scya27a	chemokine (C-C motif) ligand 27	CCL27	1.118		Cytoplasm	other	Efficacy,Prognosis		10850
CST5	CST10,DD72,RP23-186J18.2	cystatin D	CST5	1.118		Cytoplasm	other			1473	58214	366219
ZNF277	2410017E24Rik,NIRF4,NRIF4,ZFP277,ZNF277P	zinc finger protein 277	ZNF277	1.118		Nucleus	transcription regulator			11179	246196	298977
PRPS1	2310010D17Rik,ARTS,C76571,C76678,CMTX5,DFN2,DFNX1,PPRibP,PRS,PRS-I,RP11-540N4.1,RP23-137E3.3	phosphoribosyl pyrophosphate synthetase 1	PRPS1	1.117		Cytoplasm	kinase			5631	19139	29562
LAMC2	AA589349,B2T,BM600,CSF,CSF 140 kDa subunit,EBR2,EBR2A,GAMMA2 140,KALININ,LAMB2T,LAMININ 5 GAMMA2,Laminin B2t chain,LAMININ GAMMA2,LAMNB2	laminin, gamma 2	LAMC2	1.117		Extracellular Space	other	Diagnosis		3918	16782	192362
FGF22	2210414E06Rik,UNQ2500/PRO5800	fibroblast growth factor 22	FGF22	1.117		Extracellular Space	growth factor			27006	67112	170579
METTL9	0610012D09RIK,AA517660,CGI-81,D3Mgi28,DREV,DREV1,LOC683708,Mettl9-ps1,Mettl9b,MNCb-5680,PAP1	methyltransferase like 9	METTL9	1.117		unknown	other	Unspecified Application		51108	59052	689540
SLN	2310045A07Rik	sarcolipin	SLN	1.117		Cytoplasm	other			6588	66402
HOXA9	ABD-B,D6a9,HOX1,HOX1.7,HOX1G,Hox1r5,Hoxa7,MGC1934	homeobox A9	HOXA9	1.117	22	Nucleus	transcription regulator	Diagnosis		3205	15405	500126
MMAA	2810018E08RIK,AI840684,cblA,MGC37960	methylmalonic aciduria (cobalamin deficiency) cblA type	MMAA	1.117		Cytoplasm	other			166785	109136	291939
SCGN	CALBL,DJ501N12.8,RP23-462P2.6,SECRET,SECRETAGOGIN,SEGN,setagin	secretagogin, EF-hand calcium binding protein	SCGN	1.117		Cytoplasm	other			10590	214189	306942
URI1	C19ORF2,C80913,NNX3,PPP1R19,RGD1310358,RMP,URI	URI1, prefoldin-like chaperone	C19orf2	1.116	20	Nucleus	transcription regulator			8725	19777	308537
BCL2A1	A1,A1-b,A1-d,ACC-1,ACC-2,BB218357,BCL2A1A,BCL2A1B,BCL2A1D,BCL2L5,BFL-1,BFL1/A1,GRS,HBPA1,U23778,U23781	BCL2-related protein A1	BCL2A1	1.116		Cytoplasm	other	Disease Progression,Prognosis		597	12044|12045|12047	170929
DNAJB9	AA408011,AA673251,AA673481,AW556981,DKFZp564F1862,Dnaj,ERDJ4,MDG-1,mDj7,MST049,MSTP049,UNQ743/PRO1471	DnaJ (Hsp40) homolog, subfamily B, member 9	DNAJB9	1.116		Nucleus	other			4189	27362	24908
CCT5	CCT-epsilon,CCTE,Chaperonin subunit 5,Chaperonin subunit 5 (epsilon),KIAA0098,mKIAA0098,Similar to cct epsilon subunit,T-complex protein 1 epsilon,T-complex protein 1 epsilon subunit,TCP-1-epsilon,TCPE	chaperonin containing TCP1, subunit 5 (epsilon)	CCT5	1.116		Cytoplasm	other			22948	12465	294864
OR51E2	4633402A21Rik,hCG 2044604,MOL2.3,MOR18-2,OLFR78,Olr59,OR51E3P,OR52A2,PSGR,RA1c	olfactory receptor, family 51, subfamily E, member 2	OR51E2	1.116		Plasma Membrane	G-protein coupled receptor			81285	170639	170816
CD6	OX52,TP120	CD6 molecule	CD6	1.116		Plasma Membrane	transmembrane receptor			923	12511	25752
RTKN2	B130039D23Rik,bA531F24.1,MBF,mCG 142775,PLEKHK1,RP11-531F24.1	rhotekin 2	RTKN2	1.116		Plasma Membrane	other			219790	170799	309729
ZMYM2	5830413P05Rik,FIM,MYM,RAMP,RP11-264J4.7,SCLL,ZFP198,ZINC FINGER PROTEIN 198,ZNF198	zinc finger, MYM-type 2	ZMYM2	1.116		Nucleus	other			7750	76007	305913
EIF3B	AL033316,AL033334,AL033369,AW208965,D12Mgi40,D5Wsu45e,Eif3,EIF3-ETA,EIF3-P110,EIF3-P116,Eif3.9,EIF3S9,LOC100041291,MGC104664,MGC131875,p116,PRT1	eukaryotic translation initiation factor 3, subunit B	EIF3B	1.116		Cytoplasm	translation regulator			8662	27979	288516
EIF1AX	1500010B24RIK,AI426898,C76390,Ef1a,Eftu,eIF-4C,EIF1A,EIF1AP1,Eif1ay,elF4C,RGD1560198,RP11-393H10.1,RP23-52L10.2	eukaryotic translation initiation factor 1A, X-linked	EIF1AX	1.116		Cytoplasm	translation regulator	Diagnosis		1964	66235	302697
KCNA3	HGK5,HLK3,HPCN3,HUKIII,Kca1-3,KV1.3,KV1.3 ALPHA SUBUNIT,MK3,PCN3,POTASSIUM VOLTAGE-GATED CHANNEL SHAKER-RELATED 3	potassium voltage-gated channel, shaker-related subfamily, member 3	KCNA3	1.116		Plasma Membrane	ion channel			3738	16491	29731
CD28	CD28 ANTIGEN,CD28I,CD28RNA,CH29-189K17.3,Tp44	CD28 molecule	CD28	1.116		Plasma Membrane	other	Efficacy		940	12487	25660
HMGCS2	1300002P16,3-HYDROXY-3-METHYLGLUTARYL-COENZYME A SYNTHASE,HMG COA SYNTHASE,Hmg Coa Synthetase,Hmgcs1,M-HMG COAS,mHS,Mt3h3mg,Mthmg-coa Synthase	3-hydroxy-3-methylglutaryl-CoA synthase 2 (mitochondrial)	HMGCS2	1.116		Cytoplasm	enzyme	Unspecified Application		3158	15360	24450
ETV4	AW414408,E1A-F,PEA3,PEAS3,RP23-434F13.1	ets variant 4	ETV4	1.116		Nucleus	transcription regulator	Unspecified Application		2118	18612	360635
NFKB2	H2TF1,lyt,LYT-10,NF-kappaB2,NF-ÎºB2 p100,NF-ÎºB2 p52,NFKB,NFÎºB2,P100,P49,p49/p100,p50 NF KAPPA B HOMOLOG,P50B,P52,P80HT,RGD1307189	nuclear factor of kappa light polypeptide gene enhancer in B-cells 2 (p49/p100)	NFKB2	1.116		Nucleus	transcription regulator			4791	18034	309452
STRA13	CENP-X,D9 SPLICE VARIANT A,FAAP10,MHF2,RP23-84C12.16-004	stimulated by retinoic acid 13 homolog (mouse)	STRA13	1.116		Nucleus	other			201254	20892
POU3F4	BRAIN-4,BRN4,DFN3,DFNX2,OTF9,RHS2,RP23-57B14.1,Slf	POU class 3 homeobox 4	POU3F4	1.116		Nucleus	transcription regulator			5456	18994	29589
SELPLG	CD162,CLA,HECA452,P-SELECTIN BINDING GLYCOPROTEIN LIGAND,P-selectin ligand,PSGL-1,Selp1,SELPL	selectin P ligand	SELPLG	1.116		Plasma Membrane	other			6404	20345	363930
ZNF85	HPF4,HTF1	zinc finger protein 85	ZNF85	1.116		Nucleus	transcription regulator			7639
AGTPBP1	1700020N17Rik,2310001G17RIK,2900054O13Rik,4930445M19Rik,5730402G09RIK,BB114605,CCP1,KIAA1035,mKIAA1035,nmf243,NNA1,pcd,RP11-30C23.1	ATP/GTP binding protein 1	AGTPBP1	1.116		Nucleus	peptidase			23287	67269	290986
PNKP	1810009G08Rik,EIEE10,MCSZ,PNK	polynucleotide kinase 3'-phosphatase	PNKP	1.116		Nucleus	kinase			11284	59047	308576
SEC23IP	D7Ertd373e,MSTP053,P125,P125A,similar to Sec23-interacting protein p125	SEC23 interacting protein	SEC23IP	1.116		Cytoplasm	other			11196	207352	309010
HEATR5B	2010013B10Rik,A230048G03RIK,AV071430,D330050P16Rik,KIAA1414,mKIAA1414	HEAT repeat containing 5B	HEATR5B	1.116		unknown	other			54497	320473	362683
FOXM1	AA408308,AW554517,BB238854,D1Mgi56,Fkh16,FKHL16,FOCM1,FOXM1B,HFH-11,HFH-11B,HNF-3,INS-1,MPHOSPH2,MPM2,MPP-2,PIG29,TGT3,TRIDENT,WIN	forkhead box M1	FOXM1	1.116		Nucleus	transcription regulator	Prognosis		2305	14235	58921
SERPINA4	KAL,KALLISTATIN,KLST,KST,LOC246328,PI-4	serpin peptidase inhibitor, clade A (alpha-1 antiproteinase, antitrypsin), member 4	SERPINA4	1.116		Extracellular Space	other			5267		246328
TBL2	C76179,UNQ563/PRO1125,WBSCR13,WS-betaTRP,WS-bTRP	transducin (beta)-like 2	TBL2	1.116		Plasma Membrane	other			26608	27368
UBE2W	6130401J04RIK,FLJ11011,hUBC-16,UBC16	ubiquitin-conjugating enzyme E2W (putative)	UBE2W	1.116		unknown	enzyme			55284	66799
GPR174	FKSG79,Gm376,RGD1564689,RP23-138F13.2	G protein-coupled receptor 174	GPR174	1.115		Plasma Membrane	G-protein coupled receptor			84636	213439	302373
SSTR1	GpcrRNA,Smstr-1,SRIF-2,SST1	somatostatin receptor 1	SSTR1	1.115		Plasma Membrane	G-protein coupled receptor	Diagnosis,Prognosis	pasireotide, octreotide	6751	20605	25033
CNDP2	0610010E05Rik,C76600,CN2,CPGL,Dip-2,HsT2298,PEP1,PEPA	CNDP dipeptidase 2 (metallopeptidase M20 family)	CNDP2	1.115		Cytoplasm	peptidase			55748	66054	291394
GPR172A	2010003P03Rik,D15ERTD747E,FLJ11856,GPCR41,GPCR42,Gpr172b,hRFT3,mRFT1,PAR1,PAR2,RFT3,RGD1560410,rRFT1	G protein-coupled receptor 172A	GPR172A	1.115		Plasma Membrane	other			79581	52710	362942
PSG4	PSG9	pregnancy specific beta-1-glycoprotein 4	PSG4	1.115		Extracellular Space	other			5672
SULT4A1	2400007A17Rik,AI853543,BR-STL-1,DJ388M5.3,hBR-STL-1,NST,ST4A1,SULTX3	sulfotransferase family 4A, member 1	SULT4A1	1.115		Cytoplasm	enzyme	Efficacy		25830	29859	58953
PANX3	3230401P04,4833413G11Rik,PX3	pannexin 3	PANX3	1.115		Plasma Membrane	other			116337	208098	315567
SLC30A4 (includes EG:22785)	lm,RP23-101F14.4,ZNT4	solute carrier family 30 (zinc transporter), member 4	SLC30A4	1.115		Cytoplasm	transporter			7782	22785	64469
DNAJC22	2810451A06RIK,AI506245,FLJ13236,RGD1311098,wus	DnaJ (Hsp40) homolog, subfamily C, member 22	DNAJC22	1.115		unknown	other			79962	72778	362998
HYAL4	4632428M18RIK,CSHY	hyaluronoglucosaminidase 4	HYAL4	1.115		unknown	enzyme		hyaluronic acid, hylan	23553	77042	404783
RHOH	5830400A04Rik,ARHH,AU019774,MGC109123,TTF	ras homolog gene family, member H	RHOH	1.115		Plasma Membrane	enzyme			399	74734	305341
PPP2R1B	2410091N08RIK,AI790395,PP2A-A BETA,PR65B	protein phosphatase 2, regulatory subunit A, beta	PPP2R1B	1.115		unknown	phosphatase			5519	73699	315648
THYN1	D730042P09RIK,HSPC144,MDS012,MGC72984,MY105,THY28,THY28KD	thymocyte nuclear protein 1	THYN1	1.115		Nucleus	other			29087	77862	300470
FGL2	AI385601,FIBRINOGEN-LIKE 2,FIBROLEUKIN,musfiblp,pT49,T49	fibrinogen-like 2	FGL2	1.115		Extracellular Space	peptidase			10875	14190	84586
KIAA1804	BC021891,dJ862P8.3,mKIAA1804,MLK4,RGD1306091,RP5-862P8.2	mixed lineage kinase 4	KIAA1804	1.115		unknown	kinase			84451	234878	307950
RBM18	2010004P11RIK,AU015530,MGC2734,RP23-169L4.4	RNA binding motif protein 18	RBM18	1.115		unknown	other			92400	67889	311902
ARMC6	2410153K17RIK,AW554412,MGC19595,R30923 1,RGD1306691	armadillo repeat containing 6	ARMC6	1.115		unknown	other			93436	76813	306352
NLE1	AL022765,BC018399,FLJ10458,HUSSY-07,Nle,NOTCHLESS,RGD1308301,RP23-392I13.2	notchless homolog 1 (Drosophila)	NLE1	1.114		Nucleus	enzyme			54475	217011	303372
EIF5A	AA410058,D19Wsu54e,eIF-4D,eIF-5A-1,eIF5AI,Initiation factor 5a,MGC104255,MGC6725,MGC99547,RP23-172M21.7	eukaryotic translation initiation factor 5A	EIF5A	1.114		Cytoplasm	translation regulator			1984	276770	287444
LILRB4	CD85K,HM18,ILT3,LILRB5,LIR-5	leukocyte immunoglobulin-like receptor, subfamily B (with TM and ITIM domains), member 4	LILRB4	1.114		unknown	other			11006
GMFB	3110001H22Rik,3110001O16Rik,AI851627,C79176,D14Ertd630e,GMF	glia maturation factor, beta	GMFB	1.114		Cytoplasm	growth factor			2764	63985	81661
GLRX2	1700010P22Rik,AI645710,AL592403.1,CGI-133,GRX2,RP11-101E13.4	glutaredoxin 2	GLRX2	1.114		Cytoplasm	enzyme	Safety		51022	69367	114022
CLDN12	RGD1561053	claudin 12	CLDN12	1.114		Plasma Membrane	other			9069	64945	500000
UBE2N	1500026J17Rik,AL022654,BB101821,MGC93937,UBC1,UBC13,UbcH-ben	ubiquitin-conjugating enzyme E2N	UBE2N	1.114		Cytoplasm	enzyme			7334	93765	116725
LMO7	C130003G01,C78582,E030010D13,FBX20,FBXO20,Gm914,KIAA0858,LOMP,mKIAA0858,RP11-332E3.2,ZFDCP	LIM domain 7	LMO7	1.114		Cytoplasm	enzyme			4008	380928	361084
HERC6	1700121D12Rik,2510038N07Rik,4930427L17Rik,AI451296,CEB1,FLJ20637,Herc5	hect domain and RLD 6	HERC6	1.114		Cytoplasm	enzyme			55008	67138	362376
CENPM	2610019I03RIK,AI853711,bK250D10.2,C22ORF18,CTA-250D10.18-008,PANE1,RGD1307309	centromere protein M	CENPM	1.114		Cytoplasm	other			79019	66570	315164
CLDN10	6720456I16Rik,Cldn10a,Cldn10b,CPETRL3,D14Ertd728e,OSP-L,RP11-23E3.4	claudin 10	CLDN10	1.114		Plasma Membrane	other			9071	58187	290485
PVR	3830421F03Rik,CD155,D7ERTD458E,HVED,mE4,NECL5,NECTIN 2 ALPHA,NECTIN-2,PVS,Taa1,TAGE4	poliovirus receptor	PVR	1.114		Plasma Membrane	other			5817
NME2	NDKB,NDP KINASE B,NDPK-B,NDPK2,nm23-2,NM23-H2,Nm23-m2,NM23B,NUCLEOSIDE DIPHOSHATE KINASE,Nucleoside diphosphate kinase alpha,p18-12d,PUF,RP23-378I13.2	non-metastatic cells 2, protein (NM23B) expressed in	NME2	1.114		Nucleus	kinase	Diagnosis		4831	18103	83782
LPCAT1	2900035H07Rik,AYTL2,BB137372,BC005662,C87117,FLJ12443,FLJ41609,LOC100128216,LPCAT,PFAAP3,rd11,RGD1311599	lysophosphatidylcholine acyltransferase 1	LPCAT1	1.113		Cytoplasm	enzyme			79888	210992	361467
SLC35A1	AA408150,AI314851,CDG2F,CMPST,CST,hCST,RP23-76M15.2	solute carrier family 35 (CMP-sialic acid transporter), member A1	SLC35A1	1.113	3	Cytoplasm	transporter			10559	24060	313139
PON2	6330405I24Rik,A-esterase 2,AI481612,PARAOXONASE 2	paraoxonase 2	PON2	1.113		Plasma Membrane	enzyme			5445	330260	296851
SOHLH2	4933406N12RIK,AI413378,bHLHe81,FLJ20449,FLJ57222,RGD1304752,TEB1	spermatogenesis and oogenesis specific basic helix-loop-helix 2	SOHLH2	1.113	12	unknown	other			54937	74434	619575
OPN3	ECPN,Encephalopsin,ERO,Opsin,panopsin	opsin 3	OPN3	1.113		Plasma Membrane	G-protein coupled receptor			23596	13603	498289
ZKSCAN1	5930429A01Rik,9130423L19RIK,9230118B16Rik,AI646829,AI788588,C87323,KOX18,PHZ-37,ZNF139,ZNF36	zinc finger with KRAB and SCAN domains 1	ZKSCAN1	1.113		Nucleus	transcription regulator			7586	74570	498160
KIAA0087	hCG 38390,LOC100129051	KIAA0087	KIAA0087	1.113		unknown	other			9808
SLC9A5	Gm696,NHE5	solute carrier family 9 (sodium/hydrogen exchanger), member 5	SLC9A5	1.113		Plasma Membrane	transporter			6553	277973	192215
USP41		ubiquitin specific peptidase 41	USP41	1.113		unknown	other			373856
MELK	AI327312,HPK38,KIAA0175,Maternal embryonic leucine zipper kinase,mKIAA0175,MPK38,Protein kinase PK38,RP11-8N6.1,RP23-382O11.1	maternal embryonic leucine zipper kinase	MELK	1.113		Cytoplasm	kinase			9833	17279	362510
CORO1B (includes EG:23789)	CORONIN-2	coronin, actin binding protein, 1B	CORO1B	1.112		Cytoplasm	other			57175	23789	29474
ERP27	1810033M07RIK,1810047B09Rik,C12orf46,FLJ32115,MGC129514,MGC129515,PDIA8,RGD1565381,UNQ781/PRO1575	endoplasmic reticulum protein 27	ERP27	1.112	24	unknown	other			121506	69187	297698
TGIF1	AA959811,AI462167,HPE4,Tfig,TGIF	TGFB-induced factor homeobox 1	TGIF1	1.112		Nucleus	transcription regulator			7050	21815	316742
MANEA	4932703L02RIK,ENDO,ENMAN,hEndo,RP23-424K9.1	mannosidase, endo-alpha	MANEA	1.112		Cytoplasm	enzyme			79694	242362	140808
ITGAL	(p180),CD11A,INTEGRIN ALPHA-L,LFA-1,LFA-1 ALPHA L,LFA-1A,Ly-15,Ly-21	integrin, alpha L (antigen CD11A (p180), lymphocyte function-associated antigen 1; alpha polypeptide)	ITGAL	1.112		Plasma Membrane	other		efalizumab	3683	16408	308995
DTX1	Deltex 1,Fxit1,hDx-1,mKIAA4160,Proline-rich ring finger	deltex homolog 1 (Drosophila)	DTX1	1.112		Nucleus	transcription regulator			1840	14357
TRA2A	1500010G04RIK,AL022798,G430041M01RIK,HSU53209,mAWMS1,RGD1562563,TRA2 ALPHA,TRANSFORMER-2 ALPHA	transformer 2 alpha homolog (Drosophila)	TRA2A	1.112		Nucleus	other	Diagnosis		29896	101214	500116
HIST2H3C (includes others)	BE691662,H3,H3-615,H3.2,H3/M,H3/n,H3/o,H3F2,H3FM,H3FN,HIST2H3A,HIST2H3C1,Hist2h3c2,Hist2h3ca1,HIST2H3D,Histone 3.2,Histone H3.2-F,LOC684633	histone cluster 2, H3c	HIST2H3C	1.112	11	Nucleus	other			653604|333932|126961	15077	310678|679950
KIAA0182	2210013I18Rik,GSE1,mKIAA0182,RGD1562686	KIAA0182	KIAA0182	1.112	8	unknown	other			23199	382034	307913
LY9	AI893573,CD229,hly9,Lgp100,mLY9,RP11-312J18.1,SLAMF3,T100	lymphocyte antigen 9	LY9	1.112		Plasma Membrane	other			4063	17085	289227
PLAUR	CD87,Par,Plaur3,U-PAR,uPAR-2,UPAR-3,Urinary plasminogen activator receptor 2,URKR,UROKINASE TYPE PLASMINOGEN RECEPTOR,Urokinase-type plasminogen activator receptor	plasminogen activator, urokinase receptor	PLAUR	1.112		Plasma Membrane	transmembrane receptor	Diagnosis,Disease Progression,Response to Therapy		5329	18793	50692
RPGR	COD1,CORDX1,CRD,orf15,PCDX,RP15,RP23-382O24.1,RP3,Rp3h,XLRP3	retinitis pigmentosa GTPase regulator	RPGR	1.112		Cytoplasm	other			6103	19893
GRIN3A	6430537F04,A830097C19,A830097C19Rik,chi-1,mCG 120729,mKIAA1973,NMDAR-L,NR3,NR3A	glutamate receptor, ionotropic, N-methyl-D-aspartate 3A	GRIN3A	1.112		Plasma Membrane	ion channel		dextromethorphan/guaifenesin, morphine/dextromethorphan, neramexane, bicifadine, delucemine, CR 2249, besonprodil, UK-240455, dextromethorphan/quinidine, ketamine, felbamate, memantine, orphenadrine, cycloserine, N-(2-indanyl)glycinamide, dextromethorphan, brompheniramine/dextromethorphan/pseudoephedrine, chlorpheniramine/dextromethorphan/phenylephrine, carbinoxamine/dextromethorphan/pseudoephedr…	116443	242443	191573
YWHAE	14-3-3 EPSILON,14-3-3 L,14-3-3E,14-3-3Îµ,AU019196,KCIP-1,LOC727845,MDCR,MDS,RP23-78H4.1	tyrosine 3-monooxygenase/tryptophan 5-monooxygenase activation protein, epsilon polypeptide	YWHAE	1.112		Cytoplasm	other	Diagnosis		7531	22627	29753
TP53BP2	53BP2,AI746547,ASPP2,BBP,p53-Binding,P53BP2,PPP1R13A,TRP53BP2,X98550	tumor protein p53 binding protein, 2	TP53BP2	1.112		Nucleus	other			7159	209456	305025
NECAB2	EFCBP2,Necab	N-terminal EF-hand calcium binding protein 2	NECAB2	1.112	12	Cytoplasm	other			54550	117148	170928
CDKN2AIPNL	A430101B06Rik,AA409260,D11ERTD497E,MGC13017,MNCb-1520,RGD1308696,RP23-263C23.1	CDKN2A interacting protein N-terminal like	CDKN2AIPNL	1.112		unknown	other			91368	52626	287278
ALG2	1110018A23Rik,1300013N08RIK,ALPG2,CDGIi,hALPG2,MNCb-5081,NET38,RP11-13B9.1,RP23-457P12.3	asparagine-linked glycosylation 2, alpha-1,3-mannosyltransferase homolog (S. cerevisiae)	ALG2	1.112		Cytoplasm	enzyme			85365	56737	313231
POLR1B	A127,D630020H17Rik,RPA116,RPA135,RPA2,RPI A127,RPO1-2	polymerase (RNA) I polypeptide B, 128kDa	POLR1B	1.112		Nucleus	enzyme			84172	20017	83582
PTPN20A/PTPN20B	bA142I17.1,bA42B19.1,CT126,DKFZP566K0524,hPTPN20,Protein Tyrosine Phosphatase 20,Ptp20,PTPN20,PTPN20A,PTPN20B,RP11-142I17.1,Typ	protein tyrosine phosphatase, non-receptor type 20B	PTPN20A	1.111	3	unknown	phosphatase			653129|26095	19256	306281
INTS10	4921521J11RIK,AI462004,C8ORF35,INT10,RGD1304711	integrator complex subunit 10	INTS10	1.111	20	Nucleus	other			55174	70885	290679
SLC46A1	1110002C08Rik,D11ERTD18E,FLJ00234,HCP1,MGC9564,PCFT,RGD1309472,RP23-399H5.1	solute carrier family 46 (folate transporter), member 1	SLC46A1	1.111		Plasma Membrane	transporter			113235	52466	303333
SERBP1	1200009K13RIK,9330147J08RIK,AL022786,CGI-55,CHD3IP,HABP4L,PAI-RBP1,PAI1 BINDING,PAI1 MRNA BINDING,RDA288	SERPINE1 mRNA binding protein 1	SERBP1	1.111		Nucleus	other			26135	66870	246303
NDUFA5	2900002J19Rik,B13,CI-13kB,CI-13KD-B,Complex i 13 kda subunit,NADHUO,NUFM,UQOR13	NADH dehydrogenase (ubiquinone) 1 alpha subcomplex, 5, 13kDa	NDUFA5	1.111		Cytoplasm	enzyme			4698	68202	25488
SKIL	9130011J04RIK,SKIR,SNO,sno-dE3,SnoA,SnoI,SNON,SnoN2	SKI-like oncogene	SKIL	1.111		Nucleus	transcription regulator			6498	20482	114208
KRT8	AA960620,AL022697,AU019895,CARD2,Ck A,CK-8,CYK8,CYKER,CYTOKERATIN 8,Ecp,EndoA,K2C8,K8,Ker8,KERATIN 8,Keratin complex 2, basic, gene 8,KO,Krt-2.8,KRT2-8,MGC118110,Troma-1	keratin 8	KRT8	1.111		Cytoplasm	other	Prognosis		3856	16691	25626
PGM2L1	4931406N15RIK,AI553438,BM32A,FLJ32029,LOC683619	phosphoglucomutase 2-like 1	PGM2L1	1.111		Cytoplasm	enzyme			283209	70974	685076
DHCR24	2310076D10Rik,24-Dehydrocholesterol Reductase,24-Dhcr,3-beta--hydroxysterol delta-24-reductase,5830417J06Rik,DCE,KIAA0018,mKIAA0018,Nbla03646,RP23-97O7.9,SELADIN1	24-dehydrocholesterol reductase	DHCR24	1.111		Cytoplasm	enzyme			1718	74754	298298
FEM1C	2610312A07RIK,3632443A22Rik,AI646567,EUROIMAGE686608,EUROIMAGE783647,FEM1A	fem-1 homolog c (C. elegans)	FEM1C	1.111	19	Nucleus	transcription regulator			56929	240263	302288
BIRC3	AIP1,Api1,API2,APOPTOSIS INHIBITOR2,AW107670,Birc2,C-IAP2,CIAP,cIAP-1,HAIP1,HIAP1,HIAP2,IAP HOMOLOG C,IAP1,IAP2,MALT2,MIAP1,MIAP2,MIHB,MIHC,RNF49,RP24-318P17.1	baculoviral IAP repeat containing 3	BIRC3	1.111		Cytoplasm	enzyme	Diagnosis		330	11796	78971
SYTL2	AI266830,CHR11SYT,EXO4,EXOPHILIN 4,mKIAA1597,SGA72M,SLP2,Slp2-b,Slp2-c,Slp2-d	synaptotagmin-like 2	SYTL2	1.111		Cytoplasm	other			54843	83671	361604
DOM3Z	DAMC-178C20.2,DOM3L,NG6,RAI1	dom-3 homolog Z (C. elegans)	DOM3Z	1.111	16	unknown	other			1797	112403	361799
TFRC	2610028K12Rik,AI195355,AI426448,AU015758,CD71,E430033M20Rik,Mtvr-1,p90,T9,TFNR,TFR,TFR1,TR,TRANSFERRIN RECEPTOR,TRANSFERRIN RECEPTOR 1,TRFR	transferrin receptor (p90, CD71)	TFRC	1.111		Plasma Membrane	transporter	Diagnosis		7037	22042	64678
CDX4	CDX3,RGD1561529,RP23-11P22.2	caudal type homeobox 4	CDX4	1.111		Nucleus	transcription regulator			1046	12592	302400
MAK	A930010O05Rik,dJ417M14.2,Rck for protein kinase,RP3-417M14.2,RP62	male germ cell-associated kinase	MAK	1.111		Cytoplasm	kinase			4117	17152	25677
VSIG4	A530061A11,BC025105,CRIg,RP23-23B17.3,RP6-159A1.1,Z39IG	V-set and immunoglobulin domain containing 4	VSIG4	1.111		Plasma Membrane	other			11326	278180	312102
PSME4	AA409398,AU041366,KIAA0077,mKIAA0077,PA200,RP23-20N14.3,TEMO	proteasome (prosome, macropain) activator subunit 4	PSME4	1.111		Cytoplasm	other			23198	103554	498433
DEFB129	bA530N10.3,C20orf87,DEFB-29,Defb23,EG629114,hBD-29,RP23-453K8.7,UNQ5794/PRO19599	defensin, beta 129	DEFB129	1.11		Extracellular Space	other			140881	629114	641621
GHRL	2210006E23Rik,des-octanoyl ghrelin,GHRELIN,m46,MTLRP,MTLRPAP,OBESTATIN,UNQ524/PRO1066	ghrelin/obestatin prepropeptide	GHRL	1.11		Extracellular Space	growth factor			51738	58991	59301
PRPF38B	1110021E09RIK,AU018955,FLJ10330,MGC163218,MGC41809,NET1,RP11-293A10.1,RP23-316M11.2	PRP38 pre-mRNA processing factor 38 (yeast) domain containing B	PRPF38B	1.11		unknown	other			55119	66921	499691
KIF11	EG5,HKSP,Kif8,Kifl1,KNSL1,TRIP5	kinesin family member 11	KIF11	1.11		Nucleus	other			3832	16551	171304
ACTR3	1200003A09Rik,Actin-like protein 3,ARP3	ARP3 actin-related protein 3 homolog (yeast)	ACTR3	1.11		Plasma Membrane	other	Diagnosis		10096	74117	81732
MRPL12	0610034O11Rik,1500031N16Rik,5c5-2,FLJ60124,L12mt,MGC8610,MRP-L31/34,MRPL7,MRPL7/L12,ribosomal protein, mitochondrial, L7,RP23-82I5.14-001,Rpl12,RPM12,RPML12	mitochondrial ribosomal protein L12	MRPL12	1.11		Cytoplasm	other			6182	56282	303746
ADCK3	4632432J16Rik,AI462003,ARCA2,CABC1,COQ8,LOC100506460,MGC4849,mKIAA0451,PP265,SCAR9	aarF domain containing kinase 3	CABC1	1.11		Cytoplasm	kinase			56997	67426	360887
ATP6V0B	2310024H13Rik,ATP6F,ATPASE, H+ TRANSPORTING, LYSOSOMAL 21 KDA,HATPL,RP11-7O11.6,RP23-133J9.4,VMA16	ATPase, H+ transporting, lysosomal 21kDa, V0 subunit b	ATP6V0B	1.11		Cytoplasm	transporter			533	114143	298451
CERS2	0610013I17RIK,AI225939,L3,LASS2,MGC124761,RP11-316M1.2,SP260,TMSG1,TRH3	ceramide synthase 2	LASS2	1.11		Nucleus	transcription regulator	Diagnosis		29956	76893	310667
UGT2B11/UGT2B28	MGC129611,MGC129612,RGD1559459,UGT2B11,UGT2B28	UDP glucuronosyltransferase 2 family, polypeptide B28	UGT2B28	1.11		Cytoplasm	enzyme			10720|54490		501907
ICK	2210420N10RIK,AI848300,ECO,hICK,LCK2,MAK-related kinase,MRK	intestinal cell (MAK-like) kinase	ICK	1.11		Cytoplasm	kinase			22858	56542	84411
SCYL2	AU015688,AW536445,BC030932,CVAK104,D10Ertd802e,FLJ10074,KIAA1360,RGD1305665	SCY1-like 2 (S. cerevisiae)	SCYL2	1.11		unknown	other			55681	213326	314717
FECH	AI894116,EPP,FC (FERROCHELATASE),FCE,Fch,Fcl,FERROCHELATASE	ferrochelatase	FECH	1.11		Cytoplasm	enzyme			2235	14151	361338
MARS2	C730026E21RIK,LOC92935,MetRS,mtMetRS,RGD1311527	methionyl-tRNA synthetase 2, mitochondrial	MARS2	1.11		Cytoplasm	enzyme			92935	212679	316403
TOR1B	2610016F05Rik,DQ1,FKSG18,RP23-221O14.8,torsinB	torsin family 1, member B (torsin B)	TOR1B	1.11		Cytoplasm	other			27348	30934	311854
NKX2-6	AV044928,CSX2,Nkx-2.6,NKX2F,NKX4-2,tinman,Tix	NK2 homeobox 6	NKX2-6	1.11		Nucleus	transcription regulator			137814	18092	364418
UGT2B10	AI788959,UDPGT,UDPGT2B10,Ugt2b34	UDP glucuronosyltransferase 2 family, polypeptide B10	UGT2B10	1.11		Cytoplasm	enzyme			7365	100727	305264
GGTLC2	GGTL4	gamma-glutamyltransferase light chain 2	GGTLC2	1.11		Plasma Membrane	enzyme			91227
LCK	Hck-3,LCK1,Lcktkr,LSK,Lskt,p56,p56 LCK,PP56LCK,pp58lck,RP23-209C6.8,RP4-675E8.4,YT16	lymphocyte-specific protein tyrosine kinase	LCK	1.109		Cytoplasm	kinase	Diagnosis,Prognosis	dasatinib, pazopanib	3932	16818	313050
ABCA5	ABC13,B930033A02Rik,EST90625,mKIAA1888,RP23-328B4.3	ATP-binding cassette, sub-family A (ABC1), member 5	ABCA5	1.109		Plasma Membrane	transporter	Diagnosis		23461	217265	286970
GANAB	AU042638,G2AN,GLUII,Glycosyl Hydrolase Family 31,mKIAA0088	glucosidase, alpha; neutral AB	GANAB	1.109		Cytoplasm	enzyme			23193	14376	293721
RAPH1	9430025M21RIK,ALS2CR18,ALS2CR9,C730009O10Rik,KIAA1681,LAMELLIPODIN,LPD,PREL-2,RalGDS/AF-6,RMO1	Ras association (RalGDS/AF-6) and pleckstrin homology domains 1	RAPH1	1.109		Plasma Membrane	other			65059	77300	363239
RINT1	1500019C06Rik,2810450M21RIK,DKFZp667H2324,FLJ11785,RGD1560433	RAD50 interactor 1	RINT1	1.109		Nucleus	other			60561	72772	296750
DLGAP2	6430596N04RIK,DAP2,Disks large-associated protein 2,PSD-95,SAPAP2	discs, large (Drosophila) homolog-associated protein 2	DLGAP2	1.109		Plasma Membrane	other			9228	244310	116681
GOLPH3L	2010204I15RIK,AU015439,AW549227,C77637,GPP34R	golgi phosphoprotein 3-like	GOLPH3L	1.109		Cytoplasm	other			55204	229593	310669
GSK3B	7330414F15Rik,8430431H08Rik,C86142,GSK-3,GSK-3BETA,GSK-3Î²,Gsk-beta,GSKÎ²,Tpk1	glycogen synthase kinase 3 beta	GSK3B	1.109		Nucleus	kinase	Diagnosis,Efficacy	enzastaurin	2932	56637	84027
WEE1	MGC105683,WEE1-LIKE PROTEIN KINASE,WEE1A,Wee1b,WEE1hu	WEE1 homolog (S. pombe)	WEE1	1.109		Nucleus	kinase			7465	22390	308937
SNRPE	AL022645,B-raf,C76690,Ruxe snrnp,Sm protein E,SME,SNRNP SM E,snRNP-E,Snrpel	small nuclear ribonucleoprotein polypeptide E	SNRPE	1.109		Nucleus	other			6635		360844
USP18	1110058H21Rik,AW047653,ISG43,Ubp15,UBP43	ubiquitin specific peptidase 18	USP18	1.109		Cytoplasm	peptidase			11274	24110	312688
CTSC	AI047818,CATC,CATHEPSIN C,CPPI,DIPEPTIDYL PEPTIDASE I,DPP-I,DPP1,HMS,JP,JPD,PALS,PLS,Preprodipeptidyl Peptidase1	cathepsin C	CTSC	1.109		Cytoplasm	peptidase			1075	13032	25423
RGL3	1300003D20Rik,mFLJ00153,Rgl3 (predicted)	ral guanine nucleotide dissociation stimulator-like 3	RGL3	1.109		Cytoplasm	other			57139	71746	300444
PRKACB	BETA-CATALYTIC SUBUNIT OF PKA,Cat Beta,PKA-C BETA,PKACB,RP11-82H13.1	protein kinase, cAMP-dependent, catalytic, beta	PRKACB	1.109		Cytoplasm	kinase			5567	18749	293508
IL23A	IL-23,IL23P19,P19,SGRF,UNQ2498/PRO5798	interleukin 23, alpha subunit p19	IL23A	1.109		Extracellular Space	cytokine	Diagnosis		51561	83430	155140
PAX5	B-cell lineage specific activator,BSAP,EBB-1,KLP,RP23-397E2.1	paired box 5	PAX5	1.109		Nucleus	transcription regulator			5079	18507
LCE3E	LEP17	late cornified envelope 3E	LCE3E	1.109		unknown	other			353145
PNMA5	Hs.469593,mKIAA1934,RGD1565857	paraneoplastic antigen like 5	PNMA5	1.109		unknown	other			114824	385377	309266
ZIC2	HPE5,KU	Zic family member 2	ZIC2	1.108		Nucleus	transcription regulator	Prognosis		7546	22772	361096
LRRC32	AI426318,D11S833E,D11S833Eh,D7H11S833E,EG434215,GARP	leucine rich repeat containing 32	LRRC32	1.108		Plasma Membrane	other			2615	434215	293135
IFNAR2	AI747302,BETA SUBUNIT OF TYPE I IFNR,IFN-alpha-REC,IFN-R,IFNABR,IFNARB,Type II IFNR	interferon (alpha, beta and omega) receptor 2	IFNAR2	1.108		Plasma Membrane	transmembrane receptor		interferon alfacon-1, PEG-interferon alfa-2a, interferon beta-1a, IFNA2, interferon alfa-2b/ribavirin, pegintron, interferon beta-1b	3455	15976
ZNF91	AA987127,AA987161,DXMgi24,HPF7,HTF10,RP24-92E16.1	zinc finger protein 91	ZNF91	1.108		Nucleus	transcription regulator			7644	100416706
KCNMB4	1700058G18Rik,2900045G12Rik,Calcium activated potassium channel beta 4 subunit,SLO BETA 4,SLOWPOKE B4	potassium large conductance calcium-activated channel, subfamily M, beta member 4	KCNMB4	1.108		Plasma Membrane	ion channel		tedisamil	27345	58802	66016
RGS17	6430507P11Rik,hRGS17,Regulator of G-protein signalling 17,RGSZ2	regulator of G-protein signaling 17	RGS17	1.108		Cytoplasm	other			26575	56533	308118
HNRNPAB	3010025C11RIK,A1F-C1,ABBP1,CBF-A,Cgbfa,HNRNP TYPE A/B,HNRPAB,NUCLEAR RIBONUCLEOPROTEIN A/B,Nucleic acid binding factor prm10,p38,Qtbp42,RP23-79E13.1	heterogeneous nuclear ribonucleoprotein A/B	HNRNPAB	1.108		Nucleus	enzyme			3182	15384	83498
ITGAD	ADB2,CD11c,CD11D,Itgax	integrin, alpha D	ITGAD	1.108		Plasma Membrane	other			3681	381924	64350
CORO1A	Actin binding protein 1a,CLABP,CLIPINA,CORONIN-1,HCORO1,Lmb3,P57,TACO	coronin, actin binding protein, 1A	CORO1A	1.108		Cytoplasm	other			11151	12721	155151
ZDHHC21	9130404H11Rik,AL024349,D130004H04RIK,dep,DHHC-21,DNZ1,HSPC097,RP23-76J17.1	zinc finger, DHHC-type containing 21	ZDHHC21	1.108		Plasma Membrane	enzyme			340481	68268	298184
COPA	Alpha-coat,Alpha-COP,AU040324,COP1A,HEP-COP,xenin	coatomer protein complex, subunit alpha	COPA	1.108		Cytoplasm	transporter			1314	12847	304978
BUB1 (includes EG:100307076)	AL022991,BUB1A,BUB1L,C80208,D2Xrf87,hBUB1,RP23-189N15.7	budding uninhibited by benzimidazoles 1 homolog (yeast)	BUB1	1.108		Nucleus	kinase	Diagnosis		699	12235	296137
BCL2L10	AA420380,AU023065,BCL-B,BOO,C85687,DIVA	BCL2-like 10 (apoptosis facilitator)	BCL2L10	1.108		Cytoplasm	other			10017	12049	114552
CHKA	Chetk-alpha,CHK,ChoK,CHOLINE KINASE,CK,CK-R,CKalpha,CKI,EK,EtnK-alpha	choline kinase alpha	CHKA	1.108		Cytoplasm	kinase			1119	12660	29194
EIF4EBP3	4E-BP3,EIF4BP3	eukaryotic translation initiation factor 4E binding protein 3	EIF4EBP3	1.108		Cytoplasm	other			8637	108112
SYVN1	1200010c09RIK,AW211966,C85322,D530017H19Rik,HRD1,KIAA1810,MGC40372,RGD1310488,Synoviolin	synovial apoptosis inhibitor 1, synoviolin	SYVN1	1.108		Cytoplasm	transporter			84447	74126	361712
MYT1	C20orf36,MTF1,MYTI,Nzf2,Nzf2a,Nzf2b,NZTF2,PLPB1,RP23-322G1.4	myelin transcription factor 1	MYT1	1.108		Nucleus	transcription regulator			4661	17932	362291
NOP14	2610033H07RIK,C4ORF9,NOL14,RES4-25,RGD1305605,UTP2	NOP14 nucleolar protein homolog (yeast)	NOP14	1.108		Nucleus	other			8602	75416	289724
IDUA	6030426D08,IDA,IDURONIDASE ALPHA-L-,MPS1	iduronidase, alpha-L-	IDUA	1.108		Cytoplasm	enzyme			3425	15932	360904
XPO1	AA420417,CRM1,CRMA,CRMI,emb,Exp1,EXPORTIN 1,RP23-305E10.1	exportin 1 (CRM1 homolog, yeast)	XPO1	1.108		Nucleus	transporter	Diagnosis,Efficacy		7514	103573	85252
RPS2	Cho-B,EG667279,ENSMUSG00000067946,Gm14583,Gm8553,LLREP3,OTTMUSG00000017346,Ribosomal protein s2,Rps2-ps10,Rps2-ps13,Rps2r1,RPS4,S2,S4	ribosomal protein S2	RPS2	1.108		Cytoplasm	other			6187	546298|667279|16898	83789
IFI44L	C1ORF29,GS3686,H28,H28-1,HISTOCOMPATIBILITY 28,LOC100129349,NS1178	interferon-induced protein 44-like	IFI44L	1.108		unknown	other			10964	15061	310968
RNF2	AI326319,AI450156,AU019207,BAP-1,DING,GS1-120K12.1,HIPI3,RING1B,RING2	ring finger protein 2	RNF2	1.107	14	Nucleus	transcription regulator			6045	19821	304850
CRLF2	CRL2,CRLF2Y,CRLM2,CSK BINDING,Ly114,Tpte2,TSLPR,WI2-87105E3.1	cytokine receptor-like factor 2	CRLF2	1.107		Plasma Membrane	transmembrane receptor			64109	57914	171499
MRPS35 (includes EG:232536)	HDCMD11P,MDS023,MDSO23,MRP-S28,RP23-157O3.2	mitochondrial ribosomal protein S35	MRPS35	1.107		Cytoplasm	other			60488	232536	297727
ZNF140	pHZ-39	zinc finger protein 140	ZNF140	1.107		Nucleus	transcription regulator			7699
MXD4	2810410A03RIK,bHLHc12,MAD4,MST149,MSTP149,RP11-478C1.1	MAX dimerization protein 4	MXD4	1.107		Nucleus	transcription regulator			10608	17122	360961
PRLR	AI987712,hPRLrI,Pr-1,Pr-3,PRL RECEPTOR,Prlr intermediate,Prlr short,Prlr-rs1,PROLACTIN RECEPTOR,RATPRLR	prolactin receptor	PRLR	1.107		Plasma Membrane	transmembrane receptor			5618	19116	24684
ZNF22	2900028O21Rik,AU041373,HKR-T1,KOX15,Krox-25,Krox-25-2,KROX26,RP11-285G1.13-001,ZFP422,ZNF422	zinc finger protein 22 (KOX 15)	ZNF22	1.107		Nucleus	other			7570	67255	360389
CCRN4L	AU043840,CCR4,CCR4C,CCR4L,Ccrn4lb,NOC,Nocturnin	CCR4 carbon catabolite repression 4-like (S. cerevisiae)	CCRN4L	1.107		Nucleus	transcription regulator			25819	12457	310395
C17orf70	2310003H01RIK,FAAP100,FLJ22175,FLJ30151,RGD1306926,RP23-82I5.4	chromosome 17 open reading frame 70	C17orf70	1.107		Nucleus	other			80233	71885	303742
CA2	AI131712,CA-II,CAR2,Carbonic anhydrase 2,Ltw-5,Lvtw-5	carbonic anhydrase II	CA2	1.107		Cytoplasm	enzyme	Diagnosis,Unspecified Application	methazolamide, hydrochlorothiazide, acetazolamide, trichloromethiazide, dorzolamide, chlorothiazide, dorzolamide/timolol, brinzolamide, chlorthalidone, benzthiazide, sulfacetamide, topiramate	760	12349	54231
ACADM	ACAD1,Acetyl coenzyme a dehydrogenase, medium chain,Acetyl-Coenzyme A Dehydrogenase,Acyl-CoA dehydrogenase, medium chain,AU018656,MCAD,MCADH,MEDIUM-CHAIN FATTY ACYL-COA DEHYDROGENASE,RP4-682C21.1	acyl-CoA dehydrogenase, C-4 to C-12 straight chain	ACADM	1.107		Cytoplasm	enzyme	Unspecified Application		34	11364	24158
MAGEA9/MAGEA9B	CT1.9,MAGE9,MAGEA9,MAGEA9B	melanoma antigen family A, 9	MAGEA9B	1.107		unknown	other			4108|728269
TSPY3 (includes others)	CT78,DYS14,LOC728412,pJA923,TSPY,TSPY1,TSPY10,TSPY2,TSPY4,TSPY8,TSPY9,TSPYQ1	testis specific protein, Y-linked 3	TSPY1	1.107		Nucleus	other			64591|728403|100289087|728132|7258|728395|728137		25223
ACBD3	8430407O11Rik,D1Ertd10e,GCP60,GOCAP1,GOLPH1,PAP7	acyl-CoA binding domain containing 3	ACBD3	1.107		Cytoplasm	other			64746	170760	289312
OTOP1	A530025J20Rik,Otp1,tlt	otopetrin 1	OTOP1	1.107		unknown	other			133060	21906	305427
NDUFB9	1190008J14Rik,B22,Complex I-B22,LYRM3,NADH Dehydrogenase (Ubiquinone) 1 Beta B22 Subunit,Nadh Ubiquinone Oxidoreductase B22 Subunit,Nadh-Q Oxidoreductase B22,UQOR22	NADH dehydrogenase (ubiquinone) 1 beta subcomplex, 9, 22kDa	NDUFB9	1.107		Cytoplasm	enzyme			4715	66218	299954
SPAG11B	9230111C08Rik,Bin1b,EDDM2B,EG546038,EP2,EP2C,Ep2c/h,EP2D,EP2e,EP2Q,HE2,HE2C,SPAG11,Spag11c,Spag11c/h	sperm associated antigen 11B	SPAG11B	1.107		Extracellular Space	other			10407	546038	652998
NPBWR2	GPR8	neuropeptides B/W receptor 2	NPBWR2	1.107		Plasma Membrane	G-protein coupled receptor			2832
ETNK1	1110061E11Rik,4930555L11RIK,AI195356,AI841245,C80956,D6Ertd3e,EKI,EKI 1,Locuslink 75320,Nbla10396	ethanolamine kinase 1	ETNK1	1.106		Cytoplasm	kinase			55500	75320	312828
REPS1	AB039973,BB161292,RALBP1,RP3-509I19.2	RALBP1 associated Eps domain containing 1	REPS1	1.106		Plasma Membrane	other			85021	19707	292944
GALNT10	AU018154,C330012K04RIK,DKFZP586H0623,FLJ00205,FLJ11715,GalNAc-T9,GALNACT10,Galnt9,PPGALNACT10,ppGaNTase,Ppgantase t10,ppGaNTase T9,PPGANTASE10,RP23-268K22.1,UDP-N-acetyl-alpha-D-galactosamine:polypeptide N-acetylgalactosaminyltransferase 10	UDP-N-acetyl-alpha-D-galactosamine:polypeptide N-acetylgalactosaminyltransferase 10 (GalNAc-T10)	GALNT10	1.106		Cytoplasm	enzyme			55568	171212	170501
HLA-DQA2	DAAP-381D23.2,DX-ALPHA,HLA-DXA	major histocompatibility complex, class II, DQ alpha 2	HLA-DQA2	1.106		Plasma Membrane	transmembrane receptor			3118
KIF20A	AA415432,MKLP2,RAB6KIFL,RABKINESIN 6,RB6K	kinesin family member 20A	KIF20A	1.106		Cytoplasm	transporter			10112	19348	361308
FERMT3	BC032204,C79673,KIND3,KINDLIN-3,MIG-2,MIG2B,RGD1310168,UNC112C,URP2,URP2SF	fermitin family member 3	FERMT3	1.106		Cytoplasm	enzyme			83706	108101	309186
EPB41	4.1,4.1R,AI415518,BAND 4.1,D4Ertd442e,E41P,EL1,Elp-1,EPB4.1,ERYTHROCYTE 4.1R,HE,mKIAA4056,PROTEIN 4.1,RGD1564762,RP11-242O24.1,RP23-13A13.5	erythrocyte membrane protein band 4.1 (elliptocytosis 1, RH-linked)	EPB41	1.106		Plasma Membrane	other			2035	269587	313052
PNPLA3	Adiponutrin,ADPN,C22ORF20,iPLA(2)epsilon,iPLA2-epsilon,RP4-796I17.1	patatin-like phospholipase domain containing 3	PNPLA3	1.106		Cytoplasm	enzyme			80339	116939	362972
ITPA	2010016I08Rik,AU020102,C20orf37,dJ794I6.3,HLC14-06-P,Itp,ITPASE,My049,NTPPPH	inosine triphosphatase (nucleoside triphosphate pyrophosphatase)	ITPA	1.106		Cytoplasm	enzyme			3704	16434	311422
DEFB4A/DEFB4B	BD-2,BD4,BETA DEFENSIN 2,DEFB-2,DEFB102,Defb3,DEFB4,DEFB4A,DEFB4B,DEFB4P,HBD-2,MGC129140,MGC129141,SAP1,TAP	defensin, beta 4A	DEFB4	1.106		Extracellular Space	other			100289462|1673	13215
MRPL37 (includes EG:51253)	2300004O14Rik,AI132596,HSPC235,L37mt,MRP-L2,RP23-97J2.3,RPML2	mitochondrial ribosomal protein L37	MRPL37	1.106		Cytoplasm	enzyme			51253	56280	56281
CSGALNACT1	4732435N03RIK,beta4GalNAcT,ChGn,Chgn1,CSGALNAC-T,FLJ11264,Hs.387794,RGD1307618,UNQ656/PRO1287	chondroitin sulfate N-acetylgalactosaminyltransferase 1	CSGALNACT1	1.106		Cytoplasm	enzyme			55790	234356	306375
CCIN	4933417A14Rik,RP11-421H8.4,RP23-209M8.3	calicin	CCIN	1.106		Cytoplasm	other			881	442829	298392
POLR3E	KIAA1452,RGD1308086,RPC5,SIN	polymerase (RNA) III (DNA directed) polypeptide E (80kD)	POLR3E	1.106		Nucleus	transcription regulator			55718	26939	361640
AMD1	ADOMETDC,adoMetDC1,AMD,Amd1a,Amd1b,DKFZp313L1234,FLJ26964,MGC102468,MGC91044,RP11-397G5.3,S-ADENOSYLMETHIONINE DECARBOXYLASE,SAMDC,SAMDC 1	adenosylmethionine decarboxylase 1	AMD1	1.106		Cytoplasm	enzyme			262		81640
SLC25A27	3632410G24RIK,9430092A03RIK,D530043E16Rik,RP11-446F17.2,UCP4	solute carrier family 25, member 27	SLC25A27	1.106		Cytoplasm	transporter			9481	74011	85262
HLA-DRB3 (includes others)	HLA-DR3,HLA-DR3B,LOC100294036,LOC100294275,LOC100507709,LOC100507714,MHC CLASS II HLA-DR7-ASSOCIATED GLYCOPROTEIN BETA CHAIN	major histocompatibility complex, class II, DR beta 3	HLA-DRB3	1.106		Plasma Membrane	other			100507709|100507714|3125
NCAPG2	5830426I05RIK,CAP-G2,FLJ20311,hCAP-G2,LUZP5,mCAP-G2,MTB,RGD1308406	non-SMC condensin II complex, subunit G2	NCAPG2	1.106		Nucleus	other			54892	76044	362798
ZNF738	LOC148203	zinc finger protein 738	ZNF738	1.106		unknown	enzyme			148203
LYZL1	1700038F02RIK,bA534G20.1,KAAG648,LYC2,MGC33408,PRO1278,RGD1559869,UNQ648/PRO1278	lysozyme-like 1	LYZL1	1.106		unknown	enzyme			84569	67328	364745
CD74	CD74 ANTIGEN,CLIP,DHLAG,FLJ98970,HLA-DR GAMMA,HLADG,I CHAIN,Ia-associated invariant chain,IA-GAMMA,II,II/CD74,INVARIANT CHAIN,INVG34,MHC Class I IIDG,MHC Class2 Associated Invariant Chain,MHCII (I-A),MIF receptor,Ox6,p33	CD74 molecule, major histocompatibility complex, class II invariant chain	CD74	1.106		Plasma Membrane	transmembrane receptor			972	16149	25599
DEFB103A/DEFB103B	BD-14,BD-3,Beta-defensin 3,DEFB-3,DEFB103,DEFB103A,DEFB103B,Defb14,HBD-3,HBP-3	defensin, beta 103B	DEFB103B	1.106		Extracellular Space	other			414325|55894	244332	641627
DNMBP	2410003L07RIK,2410003M15Rik,ARHGEF36,RP11-114F7.3,TUBA	dynamin binding protein	DNMBP	1.106		Cytoplasm	other			23268	71972	309362
THAP5		THAP domain containing 5	THAP5	1.106		Nucleus	other			168451
IFNA6	Ifa6,Ifa8,IFN-alphaK,Ifna8,IFNa8/6,IFNÎ±6,RP11-354P17.7	interferon, alpha 6	IFNA6	1.106		Extracellular Space	cytokine			3443
EFNA1	AI325262,B61,ECKLG,EFL1,EPGL1,EPHRIN A1,Epl1,EPLG1,LERK-1,TNFAIP4	ephrin-A1	EFNA1	1.106		Plasma Membrane	other			1942	13636	94268
ARL6IP1	AIP-6,AIP1,AL022945,ARL6IP,ARMER,AU042858,C85138,KIAA0069,MGC116042,mKIAA0069	ADP-ribosylation factor-like 6 interacting protein 1	ARL6IP1	1.106		Cytoplasm	other			23204	54208	293551
JKAMP	1200003C05RIK,2310047L11RIK,C14ORF100,CDA06,HSPC213,HSPC327,JAMP,RGD1308917,RP23-301G24.2	JNK1/MAPK8-associated membrane protein	C14orf100	1.106		unknown	other			51528	104771	299127
AAK1	2610306M01RIK,5530400K14RIK,9630042K20,AU067724,AU067726,BC028270,C79663,D6Ertd245e,MGC40785,mKIAA1048,R75501,RGD1563580	AP2 associated kinase 1	AAK1	1.106		Cytoplasm	kinase			22848	269774	500244
CRYBA1	BA3/A1,BA3A1C,CCZS,Cryb,CRYB1,Crystallin beta A3,RP23-273P3.7	crystallin, beta A1	CRYBA1	1.106		unknown	other			1411	12957	25583
NEIL1	2810450N13Rik,FPG1,hFPG1,MGC116267,NEH1,NEI1	nei endonuclease VIII-like 1 (E. coli)	NEIL1	1.106		Nucleus	enzyme			79661	72774	367090
PCGF1	2010002K04Rik,AU024121,NSPC1,RNF3A-2,RNF68	polycomb group ring finger 1	PCGF1	1.105	14	Nucleus	other			84759	69837	312480
SLC6A11	D930045G19Rik,E130202I16Rik,GABT3,GABT4,GAT-3,GAT4	solute carrier family 6 (neurotransmitter transporter, GABA), member 11	SLC6A11	1.105		Plasma Membrane	transporter		tiagabine	6538	243616	79213
AGPAT6	1-AGPAT 6,AU041707,AW545732,DKFZP586M1819,GPAT4,LOC55933,LPAAT-zeta,LPAATZ,RGD1310520,TSARG7,UNQ551/PRO1108	1-acylglycerol-3-phosphate O-acyltransferase 6 (lysophosphatidic acid acyltransferase, zeta)	AGPAT6	1.105		Cytoplasm	enzyme			137964	102247	290843
HLA-DRB4	DAMC-146E17.2,DRB4,HLA-DR,HLA-DR4,HLA-DR4B	major histocompatibility complex, class II, DR beta 4	HLA-DRB4	1.105		Plasma Membrane	transmembrane receptor			3126
APOA1	Ai,ALP-1,APO A,Apo1a,APOA-I,APOLIPOPROTEIN A-I,APOLIPOPROTEIN A-I G1,APOLIPOPROTEIN A1,Brp-14,HDLA1,LP(A-I),Ltw-1,Lvtw-1,Sep-1,Sep-2	apolipoprotein A-I	APOA1	1.105		Extracellular Space	transporter	Diagnosis,Efficacy,Safety,Unspecified Application		335	11806	25081
CD37	GP52-40,TSPAN26	CD37 molecule	CD37	1.105		Plasma Membrane	other			951	12493	29185
RNF19B	4930534K13RIK,4930555L03RIK,FLJ90005,IBRDC3,NKLAM,Rn19,RP23-284L6.1	ring finger protein 19B	RNF19B	1.105		unknown	other			127544	75234	313806
ATAT1	0610011P08Rik,2610008K08Rik,2610110G12RIK,3110080J08Rik,C6ORF134,DADB-129D20.8,DKFZp547J097,FLJ13158,MEC17,Nbla00487,RGD1303066,RP24-180B11.6,TAT	alpha tubulin acetyltransferase 1	C6orf134	1.105		unknown	enzyme			79969	73242	361789
CHRNA3	(a)3,A730007P14Rik,Acra-3,ALPHA 3 NICOTINIC RECEPTOR SUBUNIT,LNCR2,nAChR alpha3,NACHR ALPHA3 SUBUNIT,NACHRA3,PAOD2	cholinergic receptor, nicotinic, alpha 3	CHRNA3	1.105		Plasma Membrane	transmembrane receptor	Response to Therapy	ABT-089, isoflurane, mecamylamine, succinylcholine, rocuronium, doxacurium, amobarbital, mivacurium, pipecuronium, rapacuronium, metocurine, atracurium, cisatracurium, acetylcholine, nicotine, D-tubocurarine, arecoline, ibogaine, enflurane, pancuronium, vecuronium	1136	110834	25101
ABHD10	D230019K24RIK,D630018L06,FLJ11342,RGD1308084	abhydrolase domain containing 10	ABHD10	1.105		Cytoplasm	other			55347	213012	303953
SLC6A14	1110007A17RIK,9030613J17Rik,ATB(0+),Atb0+,ATB0plus,B0+ AT,BMIQ11,CATB0plus,RP23-99K18.1,RP3-452H17.1	solute carrier family 6 (amino acid transporter), member 14	SLC6A14	1.105		Plasma Membrane	transporter			11254	56774	298340
EVL	AI528774,Ena-vasodilator stimulated phosphoprotein,RNB6	Enah/Vasp-like	EVL	1.105		Cytoplasm	other			51466	14026	79115
IVL	1110019C06RIK,INVOLUCRIN,LOC688954	involucrin	IVL	1.105		Cytoplasm	other			3713		688954
UCHL5	5830413B11Rik,AD019,CGI-70,INO80R,RP11-101E13.2,UCH37	ubiquitin carboxyl-terminal hydrolase L5	UCHL5	1.105		Cytoplasm	peptidase			51377	56207	360853
KRTAP6-3	HGTpII.1,HGTpII.2,KAP6.3,Krtap6-1	keratin associated protein 6-3	KRTAP6-3	1.105		unknown	other			337968	16700
FGF3	HBGF-3,INT-2,Int-P	fibroblast growth factor 3	FGF3	1.105		Extracellular Space	growth factor			2248	14174	170633
LY86	dJ80N2.1,MD-1,MMD-1,RP1-80N2.1	lymphocyte antigen 86	LY86	1.105		Plasma Membrane	other			9450	17084	291359
UBIAD1	1200002M06Rik,AI426463,AW320947,RGD1309588,RP23-376I2.1,RP4-796F18.1,SCCD,TERE1	UbiA prenyltransferase domain containing 1	UBIAD1	1.105		Nucleus	enzyme			29914	71707	313706
DNAJB14	5730496F10RIK,EGNR9427,FLJ14281,PRO34683,UNQ9427/PRO34683	DnaJ (Hsp40) homolog, subfamily B, member 14	DNAJB14	1.105		unknown	enzyme			79982	70604	499716
SERINC2	2310004K20RIK,AW121759,FKSG84,MGC90340,PRO0899,RP23-12J1.7,TDE2,TDE2L	serine incorporator 2	SERINC2	1.105	22	Plasma Membrane	transporter			347735	230779	313057
SLC16A8	MCT3,REMP,RP5-1039K5.14-003	solute carrier family 16, member 8 (monocarboxylic acid transporter 3)	SLC16A8	1.105		Plasma Membrane	transporter			23539	57274	65200
CCR10	Cmkbr9,GPR2,RP23-281C18.3	chemokine (C-C motif) receptor 10	CCR10	1.105	19	Plasma Membrane	G-protein coupled receptor			2826	12777	363682
ADSL	AMPS,ASASE,ASL,RP5-1042K10.8	adenylosuccinate lyase	ADSL	1.105		Cytoplasm	enzyme			158	11564	315150
CR2	C3DR,CD21,CD21/35,CD35,CR,Cr-1,EBV receptor,RP11-78B10.1,sCR1,SLEB9	complement component (3d/Epstein Barr virus) receptor 2	CR2	1.105		Plasma Membrane	transmembrane receptor			1380	12902	289395
MC4R	Fatboy,Glu3	melanocortin 4 receptor	MC4R	1.105		Plasma Membrane	G-protein coupled receptor	Unspecified Application		4160	17202	25635
OPN1MW/OPN1MW2	CBBM,CBD,COD5,GCP,GOP,GREEN CONE OPSIN,GREEN PIGMENT,M-OPSIN,OPN1MW,OPN1MW1,OPN1MW2,RP23-171N20.2	opsin 1 (cone pigments), medium-wave-sensitive	OPN1MW	1.105		Plasma Membrane	G-protein coupled receptor			728458|2652
URB2 (includes EG:292087)	C77575,KIAA0133,LCO1,mKIAA0133,NET10,NPA2,RGD1307980,RP11-108F13.1	URB2 ribosome biogenesis 2 homolog (S. cerevisiae)	URB2	1.104		Nucleus	other			9816	382038	292087
SGK3	2510015P22Rik,A330005P07Rik,CISK,fy,fz,SGK2,SGKL	serum/glucocorticoid regulated kinase family, member 3	SGK3	1.104		Cytoplasm	kinase			23678	170755	171498
OIT3	EF-9,FLJ39116,LZP,UNQ826/PRO1753	oncoprotein induced transcript 3	OIT3	1.104		Nucleus	other			170392	18302	294559
PTPN22	70zpep,LYP,LYP1,LYP2,PEP,Protein tyrosine phosphatase non-receptor type 8,PTPN8	protein tyrosine phosphatase, non-receptor type 22 (lymphoid)	PTPN22	1.104		Cytoplasm	phosphatase	Unspecified Application		26191	19260	295338
ACER2	2410116I05RIK,ALKCDase2,ASAH3L,CRG-L1,FLJ41587,maCER2,RP24-468M3.3	alkaline ceramidase 2	ACER2	1.104		Cytoplasm	enzyme			340485	230379	313339
USP9Y	AZF1,DFFRY,Fafl2,FLJ33043,SP3,SPGFY2	ubiquitin specific peptidase 9, Y-linked	USP9Y	1.104		Cytoplasm	peptidase			8287	107868
MRPL17 (includes EG:171061)	L17,L17 Ribosomal,L17mt,LIP2,MRP-L26,RPL17L,RPML26,Sodium/calcium exchanger-associated	mitochondrial ribosomal protein L17	MRPL17	1.104		Cytoplasm	other			63875	27397	171061
PRIC285	BC006779,FLJ00244,KIAA1769,LOC200213,MGC132634,MGC138228,MGC63178,mKIAA1769,mPDIP1,PDIP-1,RGD1306056,RP23-401M24.3,RP4-697K14.11-001	peroxisomal proliferator-activated receptor A interacting complex 285	PRIC285	1.104		Nucleus	transcription regulator			85441	229003	296474
KLF16	AI843742,BTEB4,DRRF,LOC686920,NSLP2	Kruppel-like factor 16	KLF16	1.104		Nucleus	transcription regulator			83855	118445	690820
PCNP	1110018D06RIK,Ab2-416,AI647035	PEST proteolytic signal containing nuclear protein	PCNP	1.104		Nucleus	other			57092	76302	288165
FUBP1	9530027K12Rik,D3ERTD330E,DNA helicase V,FBP,FBP1,FUBP,Fubp4	far upstream element (FUSE) binding protein 1	FUBP1	1.104		Nucleus	transcription regulator			8880	51886	654496
REPIN1	AI425994,AP4,E430037F08Rik,MGC19105,RIP60,Zfp-464,ZNF464	replication initiator 1	REPIN1	1.104		Nucleus	other			29803	58887	445541
IL20	IL10D,LOC681692,MGC130536,MGC96907,UNQ852/PRO1801,ZCYTO10	interleukin 20	IL20	1.104		Extracellular Space	cytokine			50604	58181	681112
SLC2A10	AA450473,ATS,GLUT10,RP23-395E18.1,SLC21A10	solute carrier family 2 (facilitated glucose transporter), member 10	SLC2A10	1.104		Plasma Membrane	transporter			81031	170441	366251
FKTN	CMD1X,D830030O17Rik,FCMD,FUKUTIN,LGMD2M,MDDGA4,MDDGB4,MDDGC4,MGC126857,MGC134944,MGC134945,MGC138243,RP11-235C23.1,RP23-339I5.1	fukutin	FKTN	1.104		Extracellular Space	other			2218	246179	362520
SH3RF2	2310046K19,9130023G24RIK,AI452083,FLJ23654,HEPP1,Posh2,PPP1R39,RNF158	SH3 domain containing ring finger 2	SH3RF2	1.104		unknown	other			153769	269016	307472
CNTNAP2	5430425M22Rik,AUTS15,CASPR2,CDFE,mKIAA0868,NRXN4,PTHSL1	contactin associated protein-like 2	CNTNAP2	1.104		Plasma Membrane	other			26047	66797	362355
ZNF141	D4S90,LOC687810,pHZ-44,Zfp141	zinc finger protein 141	ZNF141	1.104		Nucleus	transcription regulator			7700	434178	690343
ACER3	1110057L18Rik,5430429L08Rik,APHC,AV015045,PHCA,RGD1561254	alkaline ceramidase 3	ACER3	1.104		Cytoplasm	enzyme			55331	66190	499210
RNF144B	bA528A10.3,BC025007,E130105P19Rik,IBRDC2,p53RFP,PIR2	ring finger protein 144B	RNF144B	1.104		unknown	enzyme			255488	218215	364681
MYBL2	B-MYB,MGC15600,MYB-Related Protein B,MYBB,RP23-335N12.7	v-myb myeloblastosis viral oncogene homolog (avian)-like 2	MYBL2	1.104		Nucleus	transcription regulator			4605	17865	296344
PAK2	5330420P17RIK,A130002K10Rik,AI836325,D16Ertd269e,GAMMA PAK,mKIAA4182,PAK65,PAKGAMMA	p21 protein (Cdc42/Rac)-activated kinase 2	PAK2	1.104		Cytoplasm	kinase	Disease Progression		5062	224105	29432
HSH2D	ALX,HSH2	hematopoietic SH2 domain containing	HSH2D	1.104		Cytoplasm	other			84941	209488
FAM27E3 (includes others)	FAM27D1,LOC100130830,LOC100132439,LOC100132859,LOC100287368,LOC100287410,LOC100287633,LOC100289375,LOC100290475,LOC100505781,MGC149559,MGC42630,RP11-268E1.4	family with sequence similarity 27, member E3	LOC100132859	1.104	10	unknown	other			724094|100132439|100130830|100132859|100505781|100287368|100131997|100289375|100287633
AP1M2	AP1-mu2,D9Ertd818e,HSMU1B,MU-1B,mu2,[m]1B	adaptor-related protein complex 1, mu 2 subunit	AP1M2	1.104		Cytoplasm	transporter			10053	11768
ISG20	1600023I01Rik,2010107M23Rik,CD25,DnaQL,HEM45,HEM46,Interferon Stimulated Gene 20kd,IS320	interferon stimulated exonuclease gene 20kDa	ISG20	1.103		Nucleus	enzyme			3669	57444	293052
NECAB3	2900010M17Rik,AI853434,APBA2BP,dJ63M2.4,dJ63M2.5,EFCBP3,NIP1,RP1-63M2.1,RP23-109C16.2,STIP3,SYTIP2,XB51	N-terminal EF-hand calcium binding protein 3	NECAB3	1.103		Cytoplasm	other			63941	56846	311562
LAD1	LadA,LADININ 1	ladinin 1	LAD1	1.103		Extracellular Space	other			3898	16763	313325
DNAH9	9030022M04,A230091C01,C230051G16,D11ERTD686E,DNAH17L,Dnahc9,DNEL1,DYH9,HL-20,KIAA0357,LOC691910,LOC691911,mKIAA0357,RP23-215H18.2	dynein, axonemal, heavy chain 9	DNAH9	1.103		Cytoplasm	other			1770	237806	117251
CD3D	CD3-DELTA,CD3Î´,T3D	CD3d molecule, delta (CD3-TCR complex)	CD3D	1.103		Plasma Membrane	transmembrane receptor	Prognosis	visilizumab, blinatumomab	915	12500	25710
NUF2	2410003C07Rik,AU044112,C85691,CDCA1,CT106,NUF2R	NUF2, NDC80 kinetochore complex component, homolog (S. cerevisiae)	NUF2	1.103		Nucleus	other			83540	66977	304951
FAM174A	2310044D20RIK,Fam174,MGC17345,Naa6,RGD1309973,TMEM157,UNQ1912	family with sequence similarity 174, member A	FAM174A	1.103		Extracellular Space	other			345757	67698	301634
SLC11A1	Bcg,Itg,ity,LSH,NRAMP,NRAMP1	solute carrier family 11 (proton-coupled divalent metal ion transporters), member 1	SLC11A1	1.103		Plasma Membrane	transporter			6556	18173	316519
PDE9A	FLJ90181,HSPDE9A2,LOC100132338,PDE9A1	phosphodiesterase 9A	PDE9A	1.103		Cytoplasm	enzyme			5152	18585	191569
TRIB3	C20ORF97,HTRB-3,IFLD2,LOC246273,NIPK,RP23-396N8.1,RP5-1103G7.7,SINK,SKIP3,TRB-3	tribbles homolog 3 (Drosophila)	TRIB3	1.103		Nucleus	kinase			57761	228775	246273
NDUFA4L2	BC064011,LOC56901,NUOMS	NADH dehydrogenase (ubiquinone) 1 alpha subcomplex, 4-like 2	NDUFA4L2	1.103		unknown	enzyme			56901	407790
PSD3	4931420C21RIK,AI661273,BC003498,D430018P08,DKFZP761K1423,EFA6D,EFA6R,HCA67,RGD1559968	pleckstrin and Sec7 domain containing 3	PSD3	1.103		Cytoplasm	other			23362	234353	306380
ADM2	AM2,dJ579N16.4,IMD,Imdn,INTERMEDIN,RP4-579N16.10-002	adrenomedullin 2	ADM2	1.103		Extracellular Space	other			79924	223780	399475
MYPN	1110056A04RIK,9830112J03,AI853556,Alpha sarcomeric actinin,mKIAA4170,MYOP,MYOPALLADIN	myopalladin	MYPN	1.103		Cytoplasm	other			84665	68802	309760
PRKCH	MGC5363,nPKC-eta,PKC ETA,PKC-L,PKCH,PRKCL	protein kinase C, eta	PRKCH	1.103		Cytoplasm	kinase	Diagnosis		5583	18755	81749
LHX2	ap,apterous,hLhx2,LH2,LH2A,Lim2,RP23-399K8.3	LIM homeobox 2	LHX2	1.103		Nucleus	transcription regulator			9355	16870	296706
ZBTB24	BC055367,BIF1,Bsg1,ICF2,PATZ2,ZNF450	zinc finger and BTB domain containing 24	ZBTB24	1.103		Nucleus	other			9841	268294
H1FOO	C86609,H1fo,H1oo,osH1,RGD1566236	H1 histone family, member O, oocyte-specific	H1FOO	1.103		Nucleus	other			132243	171506	502875
RAB10	Ac1075,AW107754,RAS-RELATED GTP-BINDING,Similar to rab10	RAB10, member RAS oncogene family	RAB10	1.103		Cytoplasm	enzyme			10890	19325	50993
SLAMF6	CD352,KAL1,KAL1b,KALI,KALIb,LY108,NK-T-B-antigen,NTB-A,RGD1561848,RP11-528G1.1,SF2000	SLAM family member 6	SLAMF6	1.103		Plasma Membrane	transmembrane receptor			114836	30925	498287
DEAF1	AU042387,C230009B13Rik,NUDR,NUDR8,SPN,SUPPRESSIN,ZMYND5	deformed epidermal autoregulatory factor 1 (Drosophila)	DEAF1	1.103		Nucleus	transcription regulator			10522	54006	83632
PDCD6	ALG-2,AV299538,LOC100129491,MA-3,PEF1B,PS2	programmed cell death 6	PDCD6	1.102		Cytoplasm	other			10016	18570	308061
LRP8	4932703M08Rik,AA921429,AI848122,APOER2,HSZ75190,LR8B,MCI1,RP23-184N11.8	low density lipoprotein receptor-related protein 8, apolipoprotein e receptor	LRP8	1.102		Plasma Membrane	transmembrane receptor			7804	16975	362558
RPLP0	36B4,ACIDIC RIBOSOMAL PHOSPHOPROTEIN P0,AEG8,ARBP,ARPP P0,EG667618,Gm8730,L10E,LP0,MGC107165,MGC107166,MGC111226,MGC88175,P0,PRLP0,RIBOSOMAL PHOSPHOPROTEIN P0,Rp0,RPP0	ribosomal protein, large, P0	RPLP0	1.102		Cytoplasm	other			6175	11837|667618	64205
ST7	9430001H04Rik,ETS7q,FAM4A,FAM4A1,Fam4a2,HELG,RAY1,SEN4,Suppression of tumorgenicity,TSG7	suppression of tumorigenicity 7	ST7	1.102		unknown	other			7982	64213	296911
YWHAQ	14-3-3,14-3-3 protein theta,14-3-3 TAU,14-3-3 THETA,14-3-3t,1C5,2700028P07Rik,AA409740,AU021156,Gm2423,HS1,R74690	tyrosine 3-monooxygenase/tryptophan 5-monooxygenase activation protein, theta polypeptide	YWHAQ	1.102		Cytoplasm	other			10971	100039786
HNRNPK	CSBP,HNRPK,KBBP,NOVA,RP11-575L7.1,TUNP	heterogeneous nuclear ribonucleoprotein K	HNRNPK	1.102		Nucleus	other	Prognosis		3190	15387	117282
PCDHB9	PCDH-BETA9,PCDH3H	protocadherin beta 9	PCDHB9	1.102		Plasma Membrane	other			56127
MMP25	F730048C11RIK,LEUKOLYSIN,MMP20,MMP20A,MMPL1,MT-MMP 6,MT6-MMP	matrix metallopeptidase 25	MMP25	1.102		Extracellular Space	peptidase			64386	240047	302963
PCBP3	ALPHA-CP3,Poly(rC)-binding protein 3	poly(rC) binding protein 3	PCBP3	1.102		Nucleus	other			54039	59093	294336
RALGDS	Gnds,Hs.560937,mKIAA1308,RalGDSB,RALGEF,RGDS,RGF,RP11-326L24.1,RP23-430H1.6	ral guanine nucleotide dissociation stimulator	RALGDS	1.102		Cytoplasm	other			5900	19730	29622
HNF1B	AI385728,AI987804,Eukaryotic transcription factor 2,FJHN,HNF1BETA,HNF1Î²,HNF2,Homeoprotein LFB3,HPC11,LF-B3,MODY5,RP23-304H7.2,TCF2,VHNF1	HNF1 homeobox B	HNF1B	1.102		Nucleus	transcription regulator			6928	21410	25640
SLC39A4	1600025H15Rik,AEZ,AU041686,AWMS2,ZIP4	solute carrier family 39 (zinc transporter), member 4	SLC39A4	1.102		Plasma Membrane	transporter			55630	72027	300051
TOP2B	D230016L12RIK,DNA topoisomerase II beta,TOP-2,TOP2BETA,TOPIIB,Topo2 beta,TOPOISOMERASE II BETA	topoisomerase (DNA) II beta 180kDa	TOP2B	1.102		Nucleus	enzyme	Diagnosis	novobiocin, etoposide, CPI-0004Na, pixantrone, becatecarin, elsamitrucin, AQ4N, BN 80927, tafluposide, mitoxantrone, norfloxacin, dexrazoxane, tirapazamine, TAS-103, XK469, gatifloxacin, valrubicin, gemifloxacin, nemorubicin, nalidixic acid, epirubicin, doxorubicin, daunorubicin	7155	21974	361100
C6orf208	dJ182D15.1,RP1-266L20.3	chromosome 6 open reading frame 208	C6orf208	1.102	21	unknown	other			80069
WNT8B		wingless-type MMTV integration site family, member 8B	WNT8B	1.102		Extracellular Space	other			7479	22423	293990
SOX9	2010306G03Rik,AV220920,CMD1,CMPD1,mKIAA4243,RP23-36D5.1,SRA1	SRY (sex determining region Y)-box 9	SOX9	1.102		Nucleus	transcription regulator	Diagnosis,Disease Progression,Prognosis		6662	20682	140586
SLC5A2	SGLT2	solute carrier family 5 (sodium/glucose cotransporter), member 2	SLC5A2	1.102		Plasma Membrane	transporter			6524	246787	64522
FAM49B	0910001A06RIK,AW122079,BM-009,L1,RGD1307697	family with sequence similarity 49, member B	FAM49B	1.102		unknown	other			51571	223601	299909
HLA-DMA	CLASS II HISTOCOMPATIBILITY ANTIGEN M ALPHA SUBUNIT PRECURSOR,D6S222E,DAAP-27A1.5,DMA,H-2Ma,H2-dm,H2-DMA,HLADM,Mhcii dma,RING6,RT1-DMA,RT1.DMa,RT1.Ma	major histocompatibility complex, class II, DM alpha	HLA-DMA	1.102		Plasma Membrane	transmembrane receptor			3108	14998	294274
RIMS1	C030033M19RIK,CORD7,KIAA0340,MGC167823,MGC176677,mKIAA0340,Rab3ip1,RAB3IP2,RIM,RIM1,RIM1a,RP5-1046G13.1,Serg1	regulating synaptic membrane exocytosis 1	RIMS1	1.102		Plasma Membrane	other			22999
GPR171	A630006E05,F730001G15RIK,H963,LOC681783	G protein-coupled receptor 171	GPR171	1.102		Plasma Membrane	G-protein coupled receptor			29909	229323	688737
SNX20	9130017C17RIK,RGD1307787,SLIC1	sorting nexin 20	SNX20	1.102		unknown	other			124460	71607	307742
HPX	FLJ56652,HEMOPEXIN,HPXN,HX	hemopexin	HPX	1.102		Extracellular Space	transporter			3263	15458	58917
SREBF1	ADD-1,bHLHd1,D630008H06,RP23-456O18.1,S14,SREBP-1,SREBP-1a,STEROL RESPONSE ELEMENT	sterol regulatory element binding transcription factor 1	SREBF1	1.102		Nucleus	transcription regulator	Diagnosis		6720	20787	78968
SLC35F3	B230375D17RIK,FLJ37712	solute carrier family 35, member F3	SLC35F3	1.102		unknown	other			148641	210027
KCNK9	K2p9.1,KT3.2,TASK-3	potassium channel, subfamily K, member 9	KCNK9	1.102		Plasma Membrane	ion channel			51305	223604	84429
PCDHB11	ME2,PCDH-BETA11,Pcdhb18,PCDHB21,PcdhbU	protocadherin beta 11	PCDHB11	1.101		Plasma Membrane	other			56125	93892	307487
DERL1	1110021N07RIK,AI195141,AW551338,DER-1,Derlin-1,MGC3067,PRO2577,RGD1311835,UNQ243/PRO276	Der1-like domain family, member 1	DERL1	1.101		Cytoplasm	other			79139	67819	362912
NUDT4	4933436C10RIK,Dipp,DIPP2,DIPP2alpha,DIPP2beta,Drcf5,HDCMB47P,KIAA0487	nudix (nucleoside diphosphate linked moiety X)-type motif 4	NUDT4	1.101		Cytoplasm	phosphatase			11163	71207	94267
TNK2	ACK,ACK-1,AW552477,Cdgip,MGC37479,p21cdc42Hs,Pyk1	tyrosine kinase, non-receptor, 2	TNK2	1.101		Cytoplasm	kinase		vemurafenib	10188	51789	303882
SKINTL	LOC684034,OTTMUSG00000008542,SKINT1,SKINTP	Skint-like, pseudogene	SKINTL	1.101		unknown	other			391037	639781	689801
SIGLEC8	SAF2,SIGLEC8L	sialic acid binding Ig-like lectin 8	SIGLEC8	1.101		Plasma Membrane	transmembrane receptor			27181
SELP	CD62,CD62P,CD62P antigen,FLJ45155,GMP-140,GMRP,GRMP,LECAM3,MGC124632,MGC129336,MGC129337,P-SELECTIN,PADGEM,PSEL,PSELECT,RP1-86F14.2	selectin P (granule membrane protein 140kDa, antigen CD62)	SELP	1.101		Plasma Membrane	other	Efficacy,Unspecified Application		6403	20344	25651
THTPA	AW122966,THTP,THTPASE	thiamine triphosphatase	THTPA	1.101		Cytoplasm	phosphatase			79178	105663	305889
TNFSF8	CD153,CD30L,CD30LG	tumor necrosis factor (ligand) superfamily, member 8	TNFSF8	1.101		Extracellular Space	cytokine			944	21949	683163
SBK1	LOC112868,SBK	SH3-binding domain kinase 1	SBK1	1.101	4	unknown	kinase			388228	104175	113907
HCG27	bCX101P6.9,bPG299F13.9,bQB115I13.2,LOC253018	HLA complex group 27 (non-protein coding)	HCG27	1.101		unknown	other			253018
TMED9	2400003B06RIK,GMP25,GP25L2,HSGP25L2G,p24 alpha2,p25,RGD1307627	transmembrane emp24 protein transport domain containing 9	TMED9	1.101	5	Cytoplasm	transporter			54732	67511	361207
AFF1	9630032B01Rik,AF-4,AF4-MLL,AL731554.2,AW319193,MGC134969,MLL/AF4,MLLT2,MLLT2H,PBM1,Rob	AF4/FMR2 family, member 1	AFF1	1.101		Nucleus	transcription regulator			4299	17355	305152
CRY1	AU020726,AU021000,Mcry1,PHLL1,PHOTOLYASE	cryptochrome 1 (photolyase-like)	CRY1	1.101		Nucleus	enzyme			1407	12952	299691
RUVBL1	2510009G06Rik,ECP54,INO80H,NMP238,PONTIN,PONTIN52,RVB1,TAP54 ALPHA,TAP54 BETA,TATA Binding Protein Interacting Protein 49 kDa Variant,TIH1,TIP49,TIP49A	RuvB-like 1 (E. coli)	RUVBL1	1.101		Nucleus	transcription regulator			8607	56505	65137
PRKCI	2310021H13Rik,AI427505,APKC,aPKC IOTA/LAMBDA,aPKC lambda,DXS1179E,KIAA4165,mKIAA4165,nPKC-iota,PKC IOTA,PKC LAMBDA,Pkc lamda,Pkc lamda/iota,PKCI,PKCL,PRKCL	protein kinase C, iota	PRKCI	1.101		Cytoplasm	kinase			5584	18759	84006
DHX36	2810407E23Rik,AI452301,AU022184,DDX36,G4R1,mKIAA1488,MLEL1,RHAU	DEAH (Asp-Glu-Ala-His) box polypeptide 36	DHX36	1.101		unknown	enzyme			170506	72162	310461
USP45	3110003C05Rik,4930550B20RIK,AI843191,GCAP7,RP11-98I9.5,RP23-38K18.3	ubiquitin specific peptidase 45	USP45	1.101		unknown	peptidase			85015	77593	313098
GHR	AA986417,GHBP,GHR/BP,GROWTH HORMONE RECEPTOR	growth hormone receptor	GHR	1.101		Plasma Membrane	transmembrane receptor		GH1, pegvisomant, somatrem	2690	14600	25235
HKR1 (includes EG:110189)	ZNF875	HKR1, GLI-Kruppel zinc finger family member	HKR1	1.101		Nucleus	other			284459	110189
FAM3D	2310076N21Rik,AV067083,EF-7,OIT1,UNQ567/PRO1130	family with sequence similarity 3, member D	FAM3D	1.101		Extracellular Space	cytokine			131177	18300	289949
GP9	CD42,CD42A,GPIX	glycoprotein IX (platelet)	GP9	1.101		Plasma Membrane	other			2815	54368	502858
CD79B	AGM6,B29,IG BETA,IGB,Immunoglobulin sheath beta,RP23-418O11.7	CD79b molecule, immunoglobulin-associated beta	CD79B	1.101		Plasma Membrane	transmembrane receptor	Diagnosis		974	15985	171055
NUPL1	1700017F11Rik,KIAA0410,mKIAA0410,Nup45,p58/p45,PRO2463,RP11-206I15.1	nucleoporin like 1	NUPL1	1.101		Nucleus	transporter			9818	71844	245922
SHCBP1	mPAL,PAL,Shc SH2-domain binding protein 1	SHC SH2-domain binding protein 1	SHCBP1	1.101		unknown	other			79801	20419	364648
TRPM2	9830168K16Rik,C79133,EREG1,KNP3,LTRPC2,NUDT9H,NUDT9L1,Trp7,TRPC7,Trpm2-predicted,Trrp7	transient receptor potential cation channel, subfamily M, member 2	TRPM2	1.101		Plasma Membrane	ion channel			7226	28240	294329
SLC6A3	Amphetamine transporter,DA TRANSPORTER,DAT,DAT transporter,DAT1,Dopamine Transporter,HDAT,Na-dependent dopamine transporter	solute carrier family 6 (neurotransmitter transporter, dopamine), member 3	SLC6A3	1.101		Plasma Membrane	transporter		DOV-102,677, armodafinil, ioflupane, fenfluramine/phentermine, methamphetamine, dextroamphetamine, sibutramine, amphetamine, methylphenidate, vanoxerine, (S)-duloxetine, D-methylphenidate, diethylpropion, fenfluramine, phendimetrazine, phentermine, benzphetamine, venlafaxine, modafinil, nomifensine, bupropion, mazindol, benztropine	6531	13162	24898
KRT33B	Ha3,HA3II,Ha4,HHA3-II,KRT1-3,KRTHA3A,KRTHA3B,mHa3,RP23-374H24.9	keratin 33B	KRT33B	1.101		Cytoplasm	other			3884	16671
SLC25A21	9930033G19Rik,A630030I10,BB158148,MGC105329,MGC126570,ODC,ODC1	solute carrier family 25 (mitochondrial oxodicarboxylate carrier), member 21	SLC25A21	1.101		Cytoplasm	transporter			89874	217593	171151
ZNF675	FLJ36350,TBZF,TIZ	zinc finger protein 675	ZNF675	1.101		Nucleus	transcription regulator			171392
DNAJC2	AU020218,MIDA1,MPHOSPH11,MPP11,ZRF1,ZRF2,ZUO1	DnaJ (Hsp40) homolog, subfamily C, member 2	DNAJC2	1.101		Nucleus	other			27000	22791	116456
GAA	Acid glucan-1,4-alpha-glucosidase,ALPHA-GLUCOSIDASE,E430018M07Rik,LYAG,Lysosomal alpha-glucosidase,RP23-13O17.5	glucosidase, alpha; acid	GAA	1.101		Cytoplasm	enzyme	Diagnosis		2548	14387	367562
SIGLEC1	CD169,dJ1009E24.1,LOC688116,MOMA-1,RP23-228H14.5,SIALOADHESIN,SN	sialic acid binding Ig-like lectin 1, sialoadhesin	SIGLEC1	1.1		Plasma Membrane	other	Diagnosis		6614	20612	311426
UGT1A4	HUG-BR2,UDPGT,UDPGT 1-4,UDPGT 1-5,UGT-1D,Ugt1,UGT1-04,Ugt1a5,Ugt1a6	UDP glucuronosyltransferase 1 family, polypeptide A4	UGT1A4	1.1		Cytoplasm	enzyme			54657	394433	574523
HLA-DQB1	Ab,Abeta,AI845868,CELIAC1,DADB-249P12.2,H-2Ab,H2-AB1,HLA DR3,3,HLA-DQB,I-A,I-A beta,Ia-2,IAB,IDDM1,LOC100294115,LOC100294191,LOC100294278,LOC100294318,LOC100510689,MGC94124,Mhc class ii beta,Mhc ii i-ad,Mhc2 beta,Rmcs1,RT1-BB,RT1.B	major histocompatibility complex, class II, DQ beta 1	HLA-DQB1	1.1		Plasma Membrane	other			3119	14961	309622
DYNC1LI1	1110053F02RIK,DNCLI1,DNCLIC1,DYNEIN LIGHT CHAIN-A,Dynein, cytoplasmic, light intermediate chain 1,LIC-1	dynein, cytoplasmic 1, light intermediate chain 1	DYNC1LI1	1.1		Cytoplasm	other			51143	235661	252902
ZNF281	GZP1,LOC226442,ZBP-99,ZFP281,zinc finger,ZNP-99	zinc finger protein 281	ZNF281	1.1		Nucleus	transcription regulator			23528	226442	305083
BCL6	BCL5,BCL6A,LAZ3,ZBTB27,zinc finger protein 51,ZNF51	B-cell CLL/lymphoma 6	BCL6	1.1		Nucleus	transcription regulator	Diagnosis,Efficacy,Prognosis,Unspecified Application		604	12053	303836
DMRTA1	DMO,Dmrt4,RP23-458E2.1	DMRT-like family A1	DMRTA1	1.1		unknown	other			63951	242523	313352
BIRC5	AAC-11,AP14,API4,EPR-1,RP23-268N22.2,SURVIVIN,SURVIVIN 2B,Survivin delta ex3,survivin40,TIAP	baculoviral IAP repeat containing 5	BIRC5	1.1		Cytoplasm	other	Diagnosis,Disease Progression,Efficacy,Prognosis,Response to Therapy		332	11799	64041
MGAT4B	AA407995,GNT-IV,GNT-IVB,RGD1562836,RP23-319B15.2,UNQ906/PRO1927	mannosyl (alpha-1,3-)-glycoprotein beta-1,4-N-acetylglucosaminyltransferase, isozyme B	MGAT4B	1.1		Cytoplasm	enzyme	Diagnosis		11282	103534	303100
HLA-DPA1	DAAP-277G18.1,DP(W3),DP(W4),HLA-DP1A,HLA-SB alpha chain,HLA-SB(DP) ALPHA,HLADP,HLASB,PLT1,RT1-HA,RT1.Ha	major histocompatibility complex, class II, DP alpha 1	HLA-DPA1	1.1		Plasma Membrane	transmembrane receptor			3113		24986
TSPAN32	ART1,AW208513,BB235973,D7Wsu37e,PHEMX,PHMX,TSSC6	tetraspanin 32	TSPAN32	1.1		Plasma Membrane	other			10077	27027	685765
HNF1A	AI323641,HNF1,HNF1-ALPHA,HNF1Î±,HNF1Î± (MODY3),IDDM20,LF-B1,MODY3,TCF-1	HNF1 homeobox A	HNF1A	1.1		Nucleus	transcription regulator			6927	21405	24817
OTUB2	2010015L18Rik,4930586I02RIK,AI413508,AW557219,C14ORF137,OTB2,OTU2,Otubain 2	OTU domain, ubiquitin aldehyde binding 2	OTUB2	1.1		unknown	enzyme			78990	68149	314405
MTDH	2610103J23Rik,3D3,3D3/Lyric,AEG-1,AV353288,D8Bwg1112e,LYRIC,LYRIC/3D3,p80	metadherin	MTDH	1.1		Cytoplasm	transcription regulator	Prognosis		92140	67154	170910
PKP3	2310056L12Rik	plakophilin 3	PKP3	1.1		Plasma Membrane	other			11187	56460	293619
CTNNAL1	ACRP,AI616177,ALPHA CATENIN LIKE,ALPHA CATULIN,alpha-CATU,AW545119,C86009,CATNAL1,CLLP,RP11-115J22.1,RP23-455B1.2	catenin (cadherin-associated protein), alpha-like 1	CTNNAL1	1.1		Plasma Membrane	other			8727	54366	298019
ANLN	1110037A17Rik,2900037I21RIK,ANILLIN,C78101,RGD1566097,scra,Scraps	anillin, actin binding protein	ANLN	1.1		Cytoplasm	other	Prognosis		54443	68743	307056
USP38	4631402N15Rik,4833420O05RIK,AA536967,AU044701,AW544820,HP43.8KD,mKIAA1891	ubiquitin specific peptidase 38	USP38	1.1		unknown	peptidase			84640	74841	307764
UBE2D1	E2 H5A,E2(17)KB1,MGC28550,SFT,UBC4/5,UBC5,UBC5A,UBCH5,UBCH5A	ubiquitin-conjugating enzyme E2D 1	UBE2D1	1.1		Cytoplasm	enzyme			7321	216080	361831
ANGEL2	2610307I21Rik,5730410O10Rik,AI845692,CCR4D,D1ERTD396E,D1Ertd654e,KIAA0759L,LOC90806,MNCb-4273,rCG 20509,RGD1305056	angel homolog 2 (Drosophila)	ANGEL2	1.1	15	Nucleus	other			90806	52477	305035
ARSD	ASD	arylsulfatase D	ARSD	1.1	2	Cytoplasm	enzyme			414
RDH8	Gm182,LOC687099,PRRDH,SDR28C2	retinol dehydrogenase 8 (all-trans)	RDH8	1.1		Plasma Membrane	enzyme			50700	235033	690953
CD14	CD14 ANTIGEN,lipopolysaccharide (LPS) receptor	CD14 molecule	CD14	1.1		Plasma Membrane	transmembrane receptor	Efficacy		929	12475	60350
GPR4		G protein-coupled receptor 4	GPR4	1.1		Plasma Membrane	G-protein coupled receptor			2828	319197	308408
KDELR3	AI173274,ERD2L3,RP3-434P1.3	KDEL (Lys-Asp-Glu-Leu) endoplasmic reticulum protein retention receptor 3	KDELR3	1.1		Cytoplasm	transporter			11015	105785	315131
KLF15	1810013I09Rik,AV048136,AW494632,CKLF,DKFZp779M1320,KKLF,MGC108619	Kruppel-like factor 15	KLF15	1.1		Nucleus	transcription regulator			28999	66277	85497
IGFBP2	AI255832,IBP-2,IGF-BP53,ILGFBPA,mIGFBP-2	insulin-like growth factor binding protein 2, 36kDa	IGFBP2	1.1		Extracellular Space	other	Diagnosis,Efficacy,Prognosis		3485	16008	25662
RANBP9	BPM-L,BPM90,Ibap1,RanBP7,RANBPM	RAN binding protein 9	RANBP9	1.1		Nucleus	other			10048	56705
PAPOLA	PAP,PapIII,Plap,POLY(A) POLYMERASE ALPHA,POLYA POLYMERASE	poly(A) polymerase alpha	PAPOLA	1.1		Nucleus	enzyme			10914	18789	314417
MIS18BP1	6720403H11,C14orf106,C79407,HSA242977,KNL2,M18BP1,mKIAA1903,p243,RGD1305497	MIS18 binding protein 1	C14orf106	1.1	6	Nucleus	other			55320	217653	689296
ZWINT	2010007E07Rik,2600001N01Rik,D10ERTD749E,HZwint-1,KNTC2AP,Snap25 interacting protein 30,ZWINT-1	ZW10 interactor	ZWINT	1.099		Nucleus	other			11130	52696
CNGA2	Cgmp-selective cng channel alpha2,Cnc alpha4,CNCA,CNCA1,Cncg4,Cng,CNG channel 2,CNG2,Cng4,OCNC1,OCNCa,OCNCALPHA,OLFCH,RP23-233O1.4	cyclic nucleotide gated channel alpha 2	CNGA2	1.099		Plasma Membrane	ion channel			1260	12789	25411
COPZ1	5930435A22Rik,AA407760,CGI-120,COPZ,D4Ertd360e,Zeta-1 coat,zeta1-COP	coatomer protein complex, subunit zeta 1	COPZ1	1.099		Cytoplasm	transporter			22818	56447	315345
CSTF3	4732468G05Rik,C79532,CSTF-77,RP24-334I20.1	cleavage stimulation factor, 3' pre-RNA, subunit 3, 77kDa	CSTF3	1.099		Nucleus	other			1479	228410	362178
OCM2	BETA-PARVALBUMIN,OCM,OM,oncmodulin,Oncomodulin	oncomodulin 2	OCM2	1.099	1	unknown	other			4951	18261	25503
SS18L1	A230053O16RIK,CREST,LOC192352,LP2261,RP23-23G3.7,RP5-1005F21.1	synovial sarcoma translocation gene on chromosome 18-like 1	SS18L1	1.099		Nucleus	transcription regulator			26039	269397	192352
ALG3	CDG1D,CDGS4,D16Ertd36e,Not56,NOT56-LIKE,NOT56L	asparagine-linked glycosylation 3, alpha-1,3- mannosyltransferase homolog (S. cerevisiae)	ALG3	1.099		Cytoplasm	enzyme			10195	208624	287983
PAXIP1	CAGF28,CAGF29,D5Ertd149e,FLJ41049,LOC681792,PACIP1,PAXIP1L,PTIP,TNRC2	PAX interacting (with transcription-activation domain) protein 1	PAXIP1	1.099		Nucleus	other			22976	55982	311944
JUND	AP-1,JUND1,MGC6245	jun D proto-oncogene	JUND	1.099		Nucleus	transcription regulator			3727	16478	24518
APLN	6030430G11Rik,APEL,APELIN,Preproapelin,RP23-455F14.1,UNQ471,XNPEP2	apelin	APLN	1.099		Extracellular Space	other	Unspecified Application		8862	30878	58812
FZD4	CD344,EVR1,FEVR,Fz-4,FZD4S,FzE4,GPCR,SFZD4	frizzled family receptor 4	FZD4	1.099		Plasma Membrane	G-protein coupled receptor	Diagnosis		8322	14366	64558
KIAA0101	2810417H13RIK,AA409629,L5,mKIAA0101,NRG1,Ns5apt9,NS5ATP9,OEATC-1,p15 PAF,p15(PAF),PAF	KIAA0101	KIAA0101	1.099		Nucleus	other			9768	68026	300795
SKAP1	1700091G21RIK,RP23-196B19.1,SCAP1,SKAP55	src kinase associated phosphoprotein 1	SKAP1	1.099		Cytoplasm	kinase			8631	78473	286975
TLE3	2610103N05Rik,ESG,ESG3,Esp3,GRG3,Grg3a,Grg3b,HsT18976,mKIAA1547	transducin-like enhancer of split 3 (E(sp1) homolog, Drosophila)	TLE3	1.099		Nucleus	other	Prognosis		7090	21887	84424
LCORL	LOC100503788,MLR1,RGD1561241	ligand dependent nuclear receptor corepressor-like	LCORL	1.099		Nucleus	transcription regulator			254251	209707	498385
AICDA	ACTIVATION-INDUCED ADENOSINE DEAMINASE,Activation-Induced Cytidine Deaminase,AID,ARP2,CDA2,HIGM2	activation-induced cytidine deaminase	AICDA	1.099		Cytoplasm	enzyme			57379	11628	399679
GTPBP4	2610028C09Rik,CRFG,Gtpbp3,LOC683324,NGB,NOG1,RP11-38M7.5	GTP binding protein 4	GTPBP4	1.099		Nucleus	enzyme			23560	69237	114300
NBN	AT-V1,AT-V2,ATV,NBS,NBS1,NIBRIN,P95,p95/nibrin,RP23-386N10.1	nibrin	NBN	1.099		Nucleus	other	Diagnosis,Efficacy		4683	27354	85482
CD300LF	CD300f,CLIM1,CLM-1,Digr2,F730004D16RIK,IgSF13,IREM-1,LMIR3,NKIR,Pigr3,RGD1309733,RP23-342L24.3,UNQ3105/PRO10111	CD300 molecule-like family member f	CD300LF	1.099		unknown	other			146722	246746	287818
IL2RA	CD25,IDDM10,IL-2 RÎ±,IL2R,IL2R ALPHA,IL2RAC,INTERLEUKIN 2 RECEPTOR ALPHA,Ly-43,P55,RP11-536K7.1,TAC,TAC ANTIGEN,TCGFR	interleukin 2 receptor, alpha	IL2RA	1.099		Plasma Membrane	transmembrane receptor	Efficacy,Prognosis	LMB-2, daclizumab, basiliximab, aldesleukin, denileukin diftitox	3559	16184	25704
TOMM20	1810060K07Rik,BB284719,LOC266601,MAS20,mKIAA0016,MOM19,RP4-597N16.2,TOM20	translocase of outer mitochondrial membrane 20 homolog (yeast)	TOMM20	1.099		Cytoplasm	transporter			9804	67952	266601
KYNU	4432411A05Rik,KYNURENINASE,l-kynurenine hydrolase,RP23-303O15.1	kynureninase	KYNU	1.099		Cytoplasm	enzyme			8942	70789	116682
PPP2R2A	2410004D02Rik,2ABA,B/PR55,B55A,B55ALPHA,MGC52248,mKIAA1541,PP2A,PP2A-B ALPHA,PR52A,PR55A	protein phosphatase 2, regulatory subunit B, alpha	PPP2R2A	1.099		Cytoplasm	phosphatase			5520	71978	117104
PSG5	FL-NCA-3,PSG	pregnancy specific beta-1-glycoprotein 5	PSG5	1.099		Extracellular Space	other			5673
B3GNT5	beta3Gn-T5,Lc3 Synthase	UDP-GlcNAc:betaGal beta-1,3-N-acetylglucosaminyltransferase 5	B3GNT5	1.099		unknown	enzyme			84002	108105	116740
PSMA4	20S PROTEASOME ALPHA 4 SUBUNIT,C9,HC9,HsT17706,Macropain subunit C9,PMSA4,Proteasome subunit c9,PSC9	proteasome (prosome, macropain) subunit, alpha type, 4	PSMA4	1.099		Cytoplasm	peptidase			5685	26441	29671
CEACAM7	CEA,CGM2	carcinoembryonic antigen-related cell adhesion molecule 7	CEACAM7	1.099		Plasma Membrane	other	Diagnosis		1087
SMTNL1	1110030K22RIK,CHASM,RGD1311701,RP23-399J8.5	smoothelin-like 1	SMTNL1	1.099		Cytoplasm	other			219537	68678	311167
ORC4 (includes EG:26428)	mMmORC4,ORC4L,ORC4P,RP23-139F8.4	origin recognition complex, subunit 4	ORC4L	1.099		Nucleus	other			5000	26428	295596
BTLA	A630002H24,BTLA1,CD272	B and T lymphocyte associated	BTLA	1.099		Plasma Membrane	other			151888	208154	407756
CLEC4M	CD209D,CD209L,CD209L1,CD299,DC-SIGN2,DC-SIGNR,HP10347,L-SIGN,LIVER/LYMPH NODE SIGN,mSIGNR3,RGD1561104,SIGN-R3	C-type lectin domain family 4, member M	CLEC4M	1.099		Plasma Membrane	other			10332	170779	363856
NUP98	4732457F17,ADIR2,AI849286,NUP196,NUP96	nucleoporin 98kDa	NUP98	1.098		Nucleus	transporter			4928		81738
NPTX2	NARP,NP-II,NP2	neuronal pentraxin II	NPTX2	1.098		Extracellular Space	other	Diagnosis		4885	53324	288475
PECAM1	C85791,CD31,Er-Mp12,FLJ34100,FLJ58394,PECAM,RP23-247J12.1	platelet/endothelial cell adhesion molecule	PECAM1	1.098		Plasma Membrane	other	Disease Progression,Efficacy,Prognosis		5175	18613	29583
TAS2R19	MGC126853,MGC138203,MSTP058,T2R19,T2R23,T2R48,TAS2R23,TAS2R48	taste receptor, type 2, member 19	TAS2R19	1.098		unknown	other			259294
TMCO1	1190006A08RIK,4930403O06Rik,AA109065,AU022572,CFSMR,ESTM39,HP10122,LOC54499,PCIA3,PNAS-10,PNAS-136,RP11-466F5.7,TMCC4	transmembrane and coiled-coil domains 1	TMCO1	1.098		unknown	other			54499	68944	289196
PRR15L	ATAD4,BC022765,E230006A12Rik,MGC11242,RP23-353J21.10-004	proline rich 15-like	ATAD4	1.098		unknown	other			79170	217138
CD24	CD24A	CD24 molecule	CD24	1.098		Plasma Membrane	other	Diagnosis,Disease Progression,Efficacy,Prognosis,Unspecified Application		100133941
NMRAL1	1110025F24RIK,AI256624,HSCARG,RGD1311451,SDR48A1	NmrA-like family domain containing 1	NMRAL1	1.098		Nucleus	other			57407	67824	287063
EDEM1	A130059K23Rik,EDEM,KIAA0212,mKIAA0212,RGD1563633	ER degradation enhancer, mannosidase alpha-like 1	EDEM1	1.098		Cytoplasm	enzyme			9695	192193	297504
TNFSF13B	BAFF,BLYS,CD257,D8Ertd387e,delta BAFF,DTL,RGD1561519,RP11-153I24.1,TALL-1,THANK,TNFSF20,ZTNF4	tumor necrosis factor (ligand) superfamily, member 13b	TNFSF13B	1.098		Extracellular Space	cytokine	Efficacy	belimumab	10673	24099	498666
RPL7L1	1500016H10RIK,dJ475N16.4,RGD1308469	ribosomal protein L7-like 1	RPL7L1	1.098		Cytoplasm	transcription regulator			285855	66229	317275
RPS10	2210402A09RIK,40S RIBOSOMAL PROTEIN S10,DBA9,RP11-375E1 A.4,RP24-535O17.1,S10	ribosomal protein S10	RPS10	1.098		Cytoplasm	other			6204	67097	81773
WSB2	AA673511,SBA2,Swip2	WD repeat and SOCS box containing 2	WSB2	1.098		unknown	other			55884	59043	288692
SLC35A2	AI327289,Had-1,RP23-443E19.3,Sfc8,UGALT,UGAT,UGT,UGT1,UGT2,UGTL	solute carrier family 35 (UDP-galactose transporter), member A2	SLC35A2	1.098		Cytoplasm	transporter			7355	22232	100158233
SLC14A2	hUT-A6,HUT2,Rut,Slc14a2T,testSymbol,UrT1-C,UrT1-D,UT-A,UT-A1,UT-A2,UT-A3,UT2,UTR	solute carrier family 14 (urea transporter), member 2	SLC14A2	1.098		Plasma Membrane	transporter			8170	27411	54302
PYCRL	1110058B13RIK,2700073G24RIK,FLJ13852	pyrroline-5-carboxylate reductase-like	PYCRL	1.098		unknown	enzyme			65263	66194	300035
FCGR2A	CD16,CD32,CD32A,CDw32,Fc gamma 3R Alpha,FC GAMMA R2A,Fc Gamma R3,Fc Gamma R3 Alpha,FC GAMMA RECEPTOR 2,FC GAMMA RECEPTOR 2A,FC GAMMA RIIA,FCG2,FCGR,FCGR2,FCGR2A1,Fcgr3,Fcgr3a,FcRII-a,IGFR2,IgG Fc receptor II-a,RP11-5K23.6	Fc fragment of IgG, low affinity IIa, receptor (CD32)	FCGR2A	1.098		Plasma Membrane	transmembrane receptor	Prognosis,Response to Therapy		2212	14131	116591
SLC30A5	1810010K08Rik,AF233321,FLJ12496 FIS,MGC5499,UNQ863/PRO1879,Zip5,ZNT5,ZNTL1,ZTL1	solute carrier family 30 (zinc transporter), member 5	SLC30A5	1.098	6	Plasma Membrane	transporter			64924	69048	294698
GPD1	AI747587,FLJ26652,Gdc-1,Glycerol-3-phosphate dehydrogenase,Glycerolphosphate Dehydrogenase,Glycerophosphate dehydrogenase,Gopdh,Gpd3,GPDH,GPDH-C,mKIAA4010	glycerol-3-phosphate dehydrogenase 1 (soluble)	GPD1	1.098		Cytoplasm	enzyme	Unspecified Application		2819	14555	60666
ARID4B	5930400I17,6330417L24Rik,6720480E17Rik,9330186M13,BCAA,BRCAA1,RBBP1L1,RBP1-LIKE,RBP1L1,RP11-382D8.2,RP23-332P8.1,SAP180	AT rich interactive domain 4B (RBP1-like)	ARID4B	1.098		Nucleus	other			51742	94246	84481
PDIA2	1810041F13RIK,AI661267,LA16c-314G4.2,MGC144891,PDA2,PDI,PDIP,PDIPL,PDIR	protein disulfide isomerase family A, member 2	PDIA2	1.097		Cytoplasm	enzyme			64714	69191	287164
HIST1H2AB/HIST1H2AE	1190022L06,9030420B16,ENSMUSG00000060262,Gm11276,H2a-291A,H2a-53,H2A.1,H2A.2,H2A/a,H2A/m,H2AFA,H2AFM,HIST1H2AB,Hist1h2ac,Hist1h2ad,HIST1H2AE,Hist1h2ag,Hist1h2ai,HIST1H2AN,HIST1H2AO,Hist1h2ap,OTTMUSG00000000448,RGD1562827,Rp23-480b19.10,RP23-480B19.10-001	histone cluster 1, H2ae	HIST1H2AB	1.097		Nucleus	other			8335|3012	319191|319164|319170|665433|319171|319165|319166|319167|319172	306970|502129|306962
MDFI	I-MF,I-mfa,RGD1560271,RP4-696P19.1	MyoD family inhibitor	MDFI	1.097	10	Cytoplasm	other			4188	17240	501097
HS3ST2	3-OST2,30ST2,6430516N12RIK,A830061E14,A830061E14Rik,AW491345,h3-OST-2,UNQ2442/PRO5004	heparan sulfate (glucosamine) 3-O-sulfotransferase 2	HS3ST2	1.097		Cytoplasm	enzyme	Diagnosis		9956	195646	293451
CCR8	CC-CKR-8,CDw198,CHEMOKINE CC8 RECEPTOR,CKRL1,CMKBR8,CMKBRL2,CY6,GPRCY6,mCCR8,TER1	chemokine (C-C motif) receptor 8	CCR8	1.097		Plasma Membrane	G-protein coupled receptor			1237	12776	301066
TREH	2210412M19Rik,TRE,TREA,Trehalase	trehalase (brush-border membrane glycoprotein)	TREH	1.097		Plasma Membrane	enzyme			11181	58866	60576
CDK1	CDC2,CDC2 kinase,CDC28A,Cdc2a,GROWTH-ASSOCIATED HISTONE H1 KINASE,P34,P34CDC2	cyclin-dependent kinase 1	CDC2	1.097		Nucleus	kinase	Disease Progression,Efficacy,Prognosis	flavopiridol	983	12534	54237
FAP	DPPIV,F19,FAPA,RP23-343C17.4,SEPRASE	fibroblast activation protein, alpha	FAP	1.097		Cytoplasm	peptidase			2191	14089	192203
OSM	OncoM,ONCOSTATIN M,RP23-453B22.1	oncostatin M	OSM	1.097		Extracellular Space	cytokine	Unspecified Application		5008	18413	289747
IDH1	AI314845,AI788952,E030024J03Rik,Id-1,IDCD,IDH,IDP,IDPC,ISOCITRATE DEHYDROGENASE,PICD	isocitrate dehydrogenase 1 (NADP+), soluble	IDH1	1.097		Cytoplasm	enzyme			3417	15926	24479
METTL3	2310024F18Rik,IME4,M6A,MT-A70,Spo8	methyltransferase like 3	METTL3	1.097	25	Nucleus	enzyme			56339	56335	361035
ARHGAP11A	6530401L14RIK,mKIAA0013,RGD1309107,RP23-288M21.5	Rho GTPase activating protein 11A	ARHGAP11A	1.097		Cytoplasm	other			9824	228482	296060
CSK	AW212630,p50 Csk	c-src tyrosine kinase	CSK	1.097		Cytoplasm	kinase			1445	12988	315707
VNN1	HDLCQ8,Tiff66,V-1,Vanin-1	vanin 1	VNN1	1.097		Plasma Membrane	enzyme			8876	22361	29142
POLR2B	hRPB140,hsRPB2,MGC47046,POL2RB,RNA PIIB,Rpb140,RPB2	polymerase (RNA) II (DNA directed) polypeptide B, 140kDa	POLR2B	1.097		Nucleus	enzyme			5431	231329	289561
YIF1A	5330422J23Rik,54TM,FinGER7,YIF1,YIF1P	Yip1 interacting factor homolog A (S. cerevisiae)	YIF1A	1.097		Cytoplasm	other			10897	68090	171441
RAB25	AV012978,CATX-8,RAB11C	RAB25, member RAS oncogene family	RAB25	1.097		Cytoplasm	enzyme			57111	53868	310632
AGFG1	Agfg1-ps1,AU045498,C130049H11Rik,C85612,D730048C23RIK,DKFZp686I15205,Hiv1 rev binding,HRB,LOC285086,MGC116938,MGC116940,RAB,RIP	ArfGAP with FG repeats 1	AGFG1	1.097		Nucleus	other			3267	15463	689529
TTC37	KIAA0372,mKIAA0372,RGD1306062	tetratricopeptide repeat domain 37	TTC37	1.097		unknown	other			9652	218343	294595
DUSP5	Cpg21,DSP5,DUAL-SPECIFICITY PHOSPHATASE 5,DUAL-SPECIFICITY PROTEIN PHOSPHATASE,DUSP,Gm337,HVH3,VH3	dual specificity phosphatase 5	DUSP5	1.097		Nucleus	phosphatase			1847	240672	171109
HRH3	AW049250,GPCR97,H3 Receptor,H3R,HH3R,HR3,RP24-74N4.2	histamine receptor H3	HRH3	1.097		Plasma Membrane	G-protein coupled receptor		tesmilifene, triprolidine, buclizine	11255	99296	85268
SLC25A2	ORC2,ORNT2	solute carrier family 25 (mitochondrial carrier; ornithine transporter) member 2	SLC25A2	1.097		Cytoplasm	transporter			83884	83885	291640
ATAD2	2610509G12RIK,ANCCA,L16,PRO2000	ATPase family, AAA domain containing 2	ATAD2	1.097		Nucleus	other			29028	70472	314993
OPN1SW	AW551857,BCP,BLUE CONE OPSIN,BLUE OPSIN,BOP,CBT,S-OPSIN	opsin 1 (cone pigments), short-wave-sensitive	OPN1SW	1.097		Plasma Membrane	G-protein coupled receptor			611	12057	81644
FCRL3	CD307c,FCRH3,Fcrl5,IFGP3,IRTA3,LOC686262,mBXMH2,SPAP2	Fc receptor-like 3	FCRL3	1.097		Plasma Membrane	other			115352	329693	680697
CSF2RB	AI848964,AIC2A,AIC2B,BC,BETA C,BETA IL-3,Bil3,CD131,CDW131,CITF22-45C1.4,CSF2RB1,Csf2rb2,Csfgmrb,GM-CSFR BETA,Gm-csfr beta IT,GMCSF RECEPTOR BETA C,GMR BETA C,Granulocyte-macrophage colony stimulating factor 2 receptor, beta 1,IL-3R Î²,IL-5 RECEPTOR BETA CHAIN,IL3R,IL3R BETA 1,IL3RB,Il3rb common,Il3rb1,Il3rb2,IL5RB,SMDP5	colony stimulating factor 2 receptor, beta, low-affinity (granulocyte-macrophage)	CSF2RB	1.097		Plasma Membrane	transmembrane receptor		sargramostim	1439	12983|12984	171081
VTA1 (includes EG:292640)	1110001D18Rik,1110059P08RIK,AU040813,C6ORF55,C85340,DRG-1,HSPC228,LIP5,My012,RGD1305031,SBP1	Vps20-associated 1 homolog (S. cerevisiae)	VTA1	1.097		Cytoplasm	other			51534	66201	292640
CCBL2	BC037135,C430041M20,DKFZp547N1117,DKFZp667D0223,KAT3,KATIII,LOC56267,MGC9398,RBMXL1,RP11-82K18.3,RP4-531M19.2	cysteine conjugate-beta lyase 2	CCBL2	1.097		Cytoplasm	enzyme			56267	229905
FAM57A	2310047D13Rik,4932415L08Rik,5430402E13Rik,5430420K21Rik,CT120,RGD1307493,RP23-147P4.4,Wdt3	family with sequence similarity 57, member A	FAM57A	1.096		Plasma Membrane	other			79850	116972	303317
NFATC2	AI607462,NF-ATP,NFAT1,NFAT1-D,RP23-156E17.2,RP5-1009H6.1	nuclear factor of activated T-cells, cytoplasmic, calcineurin-dependent 2	NFATC2	1.096		Nucleus	transcription regulator			4773	18019	311658
GDF11	BMP-11	growth differentiation factor 11	GDF11	1.096		Extracellular Space	growth factor			10220	14561	29454
PLA2G2D	mGIID,RP23-352K10.4,SPLA2 IID,SPLA2S,SPLASH,UNQ768	phospholipase A2, group IID	PLA2G2D	1.096		Extracellular Space	enzyme			26279	18782	298579
GTF3C1	TF3C-alpha,TFIIIC,TFIIIC220,TFIIICalpha	general transcription factor IIIC, polypeptide 1, alpha 220kDa	GTF3C1	1.096		Nucleus	transcription regulator			2975	233863	171063
SLC35B2	1110003M08Rik,AA407792,AI842275,Dsm-1,PAPST1,RP1-302G2.3,Slc35b1,SLL,UGTrel4	solute carrier family 35, member B2	SLC35B2	1.096		Cytoplasm	transporter			347734	73836	501103
ZBTB7B	C-KROX,C2H2-Type Domain Containing Protein,hcKrox,RP11-307C12.9,THPOK,ZBTB15,ZFP67,ZNF857B	zinc finger and BTB domain containing 7B	ZBTB7B	1.096		Nucleus	transcription regulator			51043	22724	295248
SLC25A6	AAC3,Adenine nucleotide translocator 2,Adp, atp carrier,ADP/ATP TRANSLOCASE,ANC3,Ant2,ANT3,ANT3Y,Fibroblast ATP/ADP Carrier,RP11-261P4.6,RP23-286I5.1,Slc25a5	solute carrier family 25 (mitochondrial carrier; adenine nucleotide translocator), member 6	SLC25A6	1.096		Cytoplasm	transporter			293	11740	25176
PGM2	3230402E02Rik,MSTP006,Pgm1,Phosphoglucomutase	phosphoglucomutase 2	PGM2	1.096		Cytoplasm	enzyme			55276	66681	289632
CD300C	AF251705,Cd300d,CLM-6,CLM4,CMRF-35,CMRF-35A,CMRF35-A1,DIgR1,IGSF16,IGSF7,LIR,Lmir2,MAIR-II,RP23-331L12.2,RP23-331L12.4	CD300c molecule	CD300C	1.096		Plasma Membrane	transmembrane receptor			10871	387565|140497
HSD3B7	AI195443,BB098564,C(27)-3BETA-HSD,C27-3BETA-HSD,Cca2,HSDB37,PFIC4,SDR11E3	hydroxy-delta-5-steroid dehydrogenase, 3 beta- and steroid delta-isomerase 7	HSD3B7	1.096		Cytoplasm	enzyme			80270	101502	246211
DAK	BC021917,DKFZP586B1621,MGC114371,MGC28742,NET45,RGD1311026	dihydroxyacetone kinase 2 homolog (S. cerevisiae)	DAK	1.096		Cytoplasm	other			26007	225913	361730
IGBP1	AI115586,AI662457,AIpha4,ALPHA-4,AW208785,C81413,IBP1,IG ALPHA BP1,p52,Pc52,Protein Phosphatase 2A AIpha4,Protein Phosphatase 2A Alpha4,RP13-46G5.1,TAP42	immunoglobulin (CD79A) binding protein 1	IGBP1	1.096		Cytoplasm	phosphatase			3476	18518	58845
LOC283867		uncharacterized LOC283867	LOC283867	1.096		unknown	other			283867
LECT1	BRICD3,CHM-I,CHM1,MGC156632,MYETS1,RP11-93H24.1	leukocyte cell derived chemotaxin 1	LECT1	1.096		Extracellular Space	other			11061	16840	81512
ANKRD28	AI465466,AI604979,E430019N21RIK,KIAA0379,mKIAA0379,PITK,PPP1R65,RGD1559931	ankyrin repeat domain 28	ANKRD28	1.096		unknown	other			23243	105522	306264
GUCY2E	GC-E,GCD,Gucy2d	guanylate cyclase 2E	GUCY2E	1.096		Plasma Membrane	kinase			390226	14918	113911
FXYD7	1110035I01Rik	FXYD domain containing ion transport regulator 7	FXYD7	1.096		Plasma Membrane	ion channel			53822	57780	63848
RBM7	1200007M24Rik,1500011D06RIK,AU041934,AW554393,FLJ11153	RNA binding motif protein 7	RBM7	1.096	12	unknown	other			10179	67010	315634
AZI2	AA410145,AZ2,NAP1,TBKBP2,TILP	5-azacytidine induced 2	AZI2	1.096		Cytoplasm	other			64343	27215	316051
SNAP23	AA408749,HsT17016,RP23-158L6.2,SNAP23A,SNAP23B,Sndt,Syndet	synaptosomal-associated protein, 23kDa	SNAP23	1.096		Plasma Membrane	transporter			8773	20619	64630
CCR2	CC-CKR-2,CCR2A,CCR2B,CD192,CHEMOKINE CC2 RECEPTOR,CKR2,CKR2A,CKR2B,CMKBR2,hCG 14621,MCP-1-R,mJe-r	chemokine (C-C motif) receptor 2	CCR2	1.096		Plasma Membrane	G-protein coupled receptor			729230	12772	60463
NRSN1	Neurensin-1,Neuro-p24,p24,RP11-176J5.1,RP23-19G4.1,VMP	neurensin 1	NRSN1	1.096		Plasma Membrane	other			140767	22360	291129
TNNI2	AL603651.3,AMCD2B,DA2B,FAST SKELETAL TROPONIN I,Fast tni,FSSV,fsTnI,Troponin 1, skeletal fast 2	troponin I type 2 (skeletal, fast)	TNNI2	1.096		Cytoplasm	enzyme	Unspecified Application		7136	21953	29389
HNF4A	FLJ39654,HNF-4,HNF4 ALPHA,HNF4a7,HNF4a8,HNF4a9,HNF4Î±,HNF4Î± (MODY1),MODY,MODY1,NR2A1,NR2A21,RP23-36P22.1,RP5-1013A22.1,TCF,TCF14	hepatocyte nuclear factor 4, alpha	HNF4A	1.096	21	Nucleus	transcription regulator	Unspecified Application		3172	15378	25735
PIK3R5	AV230647,F730038I15RIK,FOAP-2,p101,P101-PI3K,PI3K p101,RGD1563261,RP23-432M23.2	phosphoinositide-3-kinase, regulatory subunit 5	PIK3R5	1.096		Cytoplasm	kinase			23533	320207	497931
USP3	AA409661,BC017156,SIH003,UBP	ubiquitin specific peptidase 3	USP3	1.096		Cytoplasm	peptidase			9960	235441	363084
ZNF138	pHZ-32	zinc finger protein 138	ZNF138	1.096		Nucleus	transcription regulator			7697
SYP	A230093K24RIK,AI848995,MRXSYP,p38,RP23-54C14.4,SYN,SYNAPTOPHYSIN,Synaptophysin1,Synaptoporin,SYP1	synaptophysin	SYP	1.096		Cytoplasm	transporter	Prognosis		6855	20977	24804
LALBA	ALPHA LACTALBUMIN,AW208827	lactalbumin, alpha-	LALBA	1.096		Extracellular Space	enzyme			3906	16770	24528
SCRIB	AI118201,CRC,CRIB,CRIB1,HSCRIB,mKIAA0147,RGD1565055,SCRB1,SCRIB1,SCRIBBLE,Vartul	scribbled homolog (Drosophila)	SCRIB	1.096		Cytoplasm	other			23513	105782	362938
BPIFB2	2310034L21RIK,2310069A01Rik,AV089125,BPIL1,C20orf184,dJ726C3.2,LPLUNC2,RP23-244H7.7,RP4-726C3.7,RYSR	BPI fold containing family B, member 2	BPIL1	1.096	21	Extracellular Space	other			80341	66557	296290
CD84	A130013D22Rik,CDW84,hCD84,leukocyte antigen CD84,LY9B,mCD84,RGD1564553,SLAMF5	CD84 molecule	CD84	1.096		Plasma Membrane	other			8832	12523	501872
[truncated: 11,186 more rows]
