# Supplementary material for: Validation of Novel Biomarkers for Prostate Cancer Progression by the Combination of Bioinformatics, Clinical and Functional Studies
Source: PLoS One. 2016 May 19;11(5):e0155901. doi: 10.1371/journal.pone.0155901 (PMC4873225; doi:10.1371/journal.pone.0155901)
Supplement: S2 File — (XLS) [file pone.0155901.s002.xls]

## Sheet: MSKCC metastasis vs primary (al
Supplemental file 2 MSKCC metastasis vs primary (all molecules).xls
Â© 2000-2012 Ingenuity Systems, Inc. All rights reserved.
Symbol	Synonym(s)	Entrez Gene Name	Gene symbol -- human (Hugo / HGNC, Entrez Gene)	Fold Change	Networks	Location	Type(s)	Biomarker Application(s)	Drug(s)	Entrez Gene ID for Human	Entrez Gene ID for Mouse	Entrez Gene ID for Rat
HBB	AA409645,Adult (beta major) globin,BETA -THALASSEMIA,Beta 1 globin,BETA GLOBIN,BETA MAJ GLOBIN,Beta major globin,beta1,CD113t-C,HB BETA,HBB-B1,HBB1,Hbbt1,Hbbt2,hemoglobin,Hemoglobin, beta adult major chain,LOC293265,LOC689064,Zero beta-globin	hemoglobin, beta	HBB	5.939		Cytoplasm	transporter			3043	15129	689064|24440|361619
UGT2B15	C730031G17,HLUG4,LOC728160,UDPGT 2B8,UDPGT2B15,UDPGTH3,UGT2B12,Ugt2b35,Ugt2b36,Ugt2b4,UGT2B8	UDP glucuronosyltransferase 2 family, polypeptide B15	UGT2B15	5.372		Cytoplasm	enzyme			7366	231396|243085	83808
UGT2B17	0610033E06RIK,9430041C03RIK,AA986709,AI118071,M-1,Rlug38,UDP-Glucuronosyl-Transferase 2 Family,UDPGT,UDPGT 2B5,Udpgt-2b3,Udpgt-3,UDPGT2B17,Udpgtr-3,Ugt2b3,Ugt2b37,Ugt2b38,UGT2B5	UDP glucuronosyltransferase 2 family, polypeptide B17	UGT2B17	5.097		Cytoplasm	enzyme	Diagnosis		7367	22238|112417|100559	29623|266685
GRIN3A	6430537F04,A830097C19,A830097C19Rik,chi-1,mCG 120729,mKIAA1973,NMDAR-L,NR3,NR3A	glutamate receptor, ionotropic, N-methyl-D-aspartate 3A	GRIN3A	4.098		Plasma Membrane	ion channel		dextromethorphan/guaifenesin, morphine/dextromethorphan, neramexane, bicifadine, delucemine, CR 2249, besonprodil, UK-240455, dextromethorphan/quinidine, ketamine, felbamate, memantine, orphenadrine, cycloserine, N-(2-indanyl)glycinamide, dextromethorphan, brompheniramine/dextromethorphan/pseudoephedrine, chlorpheniramine/dextromethorphan/phenylephrine, carbinoxamine/dextromethorphan/pseudoephedr…	116443	242443	191573
HBA1/HBA2	ALPHA GLOBIN 2,Alpha-2 globin,Alpha-Globin,ALPHA1 GLOBIN,CD31,Hba,HBA-A1,HBA-A2,HBA1,HBA2,HBAM,Hbat1,HBH,HEMOGLOBIN ALPHA 2,Hemoglobin alpha, adult chain 1,LOC360504	hemoglobin, alpha 1	HBA2	3.937		Cytoplasm	transporter	Diagnosis,Efficacy,Safety		3040|3039	110257|15122	360504|25632
CDHR1	CORD15,mKIAA1775,Mt-procadherin,MT-PROTOCADHERIN,PCDH21,PRCAD	cadherin-related family member 1	PCDH21	3.358		Plasma Membrane	other			92211	170677	93662
SPP1 (includes EG:20750)	2AR,Apl-1,BNSP,Bone Sialoprotein,Bopn,Bsp,BSPI,Eta,ETA-1,LOC100503439,Minopontin,NEPHROPONTIN,OP,OPN,OPNI,Opnl,OSP,OSTEOPONTIN,PSEC0156,Ric,Secreted phosphoprotein 1,SPP1 isoform 1,UROPONTIN	secreted phosphoprotein 1	SPP1	3.080		Extracellular Space	cytokine	Diagnosis,Efficacy,Response to Therapy,Unspecified Application		6696	20750	25353
HIST1H3A (includes others)	H3-143,H3-291,H3-53,H3-614,H3-615,H3-616,H3-b,H3-f,H3-H,H3.1,H3.1-221,H3.2-221,H3.2-614,H3.f,H3/A,H3/b,H3/c,H3/d,H3/f,H3/h,H3/i,H3/j,H3/k,H3/l,H3F1K,H3FA,H3FB,H3FC,H3FD,H3FF,H3FH,H3FI,H3FJ,H3FK,H3FL,Hist1,HIST1H3B,HIST1H3C,HIST1H3D,HIST1H3E,HIST1H3F,HIST1H3G,HIST1H3H,HIST1H3I,HIST1H3J,HIST2H3B,HIST2H3C2,Hist2h3c2-ps,Hist2h3ca1,Histone 3.2,Histone h3 (h3.2),LOC680498,LOC682450,M32460,M32461,MGC144…	histone cluster 1, H3a	HIST1H3B	3.079		Nucleus	other			8968|8350|8356|8352|8355|8353|8358|8354|8357|8351	319150|319149|319148|97114|319154|260423|319151	680498
TOP2A	DNA TOPOISOMERASE II ALPHA,RP23-333D2.5,TOP2,TOPO II,TOPO2 ALPHA,TOPOISOMERASE II ALPHA,TP2A	topoisomerase (DNA) II alpha 170kDa	TOP2A	3.071		Nucleus	enzyme	Diagnosis,Efficacy,Response to Therapy	novobiocin, etoposide, CPI-0004Na, pixantrone, becatecarin, elsamitrucin, AQ4N, BN 80927, tafluposide, mitoxantrone, norfloxacin, dexrazoxane, tirapazamine, TAS-103, gatifloxacin, valrubicin, gemifloxacin, nemorubicin, nalidixic acid, epirubicin, doxorubicin, daunorubicin	7153	21973	360243
AKR1C3	17-BETA HSD5,20-alpha-hydroxysteroid dehydrogenase,3 ALPHA HYDROXYSTEROID DEHYDROGENASE TYPE2,3alpha-HSD(II),AKR1C18,AW146047,DD3,DDX,HA1753,HAKRB,HAKRe,hluPGFS,HSD17B5,KIAA0119,LOC171516,PGFS,Prostaglandin F synthase	aldo-keto reductase family 1, member C3 (3-alpha hydroxysteroid dehydrogenase, type II)	AKR1C3	2.993		Cytoplasm	enzyme			8644	105349	171516
CADPS	AU067781,Ca2+ dependent activator for secretion,CADPS1,CAPS,CAPS1,Caps2,mKIAA1121	Ca++-dependent secretion activator	CADPS	2.955		Plasma Membrane	other			8618	27062	26989
PPFIA2	5330438O12,B230207K17RIK,E130120L08RIK,Liprin alpha2,mKIAA4112	protein tyrosine phosphatase, receptor type, f polypeptide (PTPRF), interacting protein (liprin), alpha 2	PPFIA2	2.913		Plasma Membrane	phosphatase			8499	327814	362876
SLC17A4	9130214H05RIK,KAIA2138,RP23-462P2.2	solute carrier family 17 (sodium phosphate), member 4	SLC17A4	2.865		Plasma Membrane	transporter	Unspecified Application		10050	319848	679784
ABCA12	4832428G11,4832428G11Rik,4833417A11RIK,ICR2B,ICR5,LI2	ATP-binding cassette, sub-family A (ABC1), member 12	ABCA12	2.854		Plasma Membrane	transporter			26154	74591	301482
GPR116	8430401C09RIK,9330185D23,AI528491,DKFZp564O1923,FLJ90640,G protein-coupled heptahelical receptor ig-hepta,Gprhep,IG-HEPTA,KIAA0758,KPG 001,mKIAA0758	G protein-coupled receptor 116	GPR116	2.787		Plasma Membrane	G-protein coupled receptor			221395	224792	245977
AR	AIS,Andr,ANDROGEN RECEPTOR,AW320017,DHTR,HUMARA,HYSP1,KD,NR3C4,RP11-383C12.1,RP23-405B8.1,SBMA,SMAX1,Testosterone receptor,TFM	androgen receptor	AR	2.751		Nucleus	ligand-dependent nuclear receptor	Diagnosis,Disease Progression,Efficacy,Prognosis	estradiol valerate/testosterone enanthate, estradiol cypionate/testosterone cypionate, BMS-641988, nilutamide, bicalutamide, flutamide, nandrolone decanoate, testosterone cypionate, medroxyprogesterone acetate, oxandrolone, danazol, dihydrotestosterone, stanozolol, spironolactone, testosterone, oxymetholone, testosterone propionate, testosterone enanthate	367	11835	24208
AIDA	2610208M17RIK,BC004835,C1orf80,FLJ12806,FLJ32421,RP11-378J18.7	axin interactor, dorsalization associated	AIDA	2.657		Cytoplasm	other			64853	108909
LRRC31	FLJ23259,RGD1561499,UNQ9367/PRO34156	leucine rich repeat containing 31	LRRC31	2.618		unknown	other			79782		310256
CHGA	CGA,CHROMOGRANIN A,parathyroid secretory protein 1,PST	chromogranin A (parathyroid secretory protein 1)	CHGA	2.491		Extracellular Space	other	Diagnosis,Efficacy,Prognosis,Unspecified Application		1113	12652	24258
LRRC7	AK122498,densin,DENSIN 180,KIAA1365,LOC117284,mKIAA1365	leucine rich repeat containing 7	LRRC7	2.437		Plasma Membrane	other			57554	242274	117284
CACNA1D	8430418G19Rik,C79217,CACH3,CACN4,CACNL1A2,CAV1.3,Cav1.3 alpha1,Cchl1a,CCHL1A2,D-LTCC,L Type Calcium Channel alpha1d,L TYPE VOLTAGE DEPENDENT CALCIUM CHANNEL ALPHA 1.3,L-type calcium channedl alpha 1d subunit,Ltcc cav1.3,VDCC alpha 1D	calcium channel, voltage-dependent, L type, alpha 1D subunit	CACNA1D	2.416		Plasma Membrane	ion channel		MEM-1003, clevidipine butyrate, aliskiren/amlodipine/hydrochlorothiazide, mibefradil, bepridil, nisoldipine, isradipine, amlodipine, nicardipine	776	12289	29716
HIST2H3C (includes others)	BE691662,H3,H3-615,H3.2,H3/M,H3/n,H3/o,H3F2,H3FM,H3FN,HIST2H3A,HIST2H3C1,Hist2h3c2,Hist2h3ca1,HIST2H3D,Histone 3.2,Histone H3.2-F,LOC684633	histone cluster 2, H3c	HIST2H3D	2.403	11	Nucleus	other			653604|333932|126961	15077	310678|679950
TPX2	2610005B21RIK,C20orf1,C20orf2,DIL-2,FLS353,GD:C20orf1,HCA519,HCTP4,p100,PROLIFERATION ASSOCIATED NUCLEAR PROTEIN P100,REPP86,RESTRICTED EXPRESSED PROLIFERATION ASSOCIATED PROTEIN 100,RP11-243J16.10-002,RP23-414F8.1	TPX2, microtubule-associated, homolog (Xenopus laevis)	TPX2	2.377		Nucleus	other			22974	72119	311546
NRP1 (includes EG:18186)	BDCA4,C530029I03,CD304,DKFZp686A03134,DKFZp781F1414,NEUROPILIN 1,NP-1,NPN-1,NRP,RP11-342D11.1,VEGF165R	neuropilin 1	NRP1	2.363		Plasma Membrane	transmembrane receptor	Diagnosis		8829	18186	246331
F5	Ac2-120,AI173222,CF5,Coagulation Factor V,FACTOR V,FACTOR5,FV,FVL,PCCF	coagulation factor V (proaccelerin, labile factor)	F5	2.342		Plasma Membrane	enzyme	Diagnosis	drotrecogin alfa, antithrombin alfa	2153	14067	304929
SERPINI1	AI837402,neuroserpin,Ns,PI-12,Pi17,raPIT5a,SERINE (OR CYSTEINE) PROTEINASE INHIBITOR,Spi17	serpin peptidase inhibitor, clade I (neuroserpin), member 1	SERPINI1	2.341		Extracellular Space	other			5274	20713	116459
LRRN1	2810047E21RIK,FIGLER3,KIAA1497,Nbla10449,NLRR-1	leucine rich repeat neuronal 1	LRRN1	2.291		unknown	other			57633	16979	500280
KLK12	2310008B01RIK,AI324852,KLK-L5,UNQ669/PRO1303	kallikrein-related peptidase 12	KLK12	2.288	1	Extracellular Space	peptidase			43849	69511	308564
RELN	LIS2,PRO1598,Reelen,reeler,REELIN,RL	reelin	RELN	2.253		Extracellular Space	peptidase			5649	19699	24718
GPX2	GI-GPx,GPRP,GPX-GI,GSHPx-2,GSHPX-GI	glutathione peroxidase 2 (gastrointestinal)	GPX2	2.220		Cytoplasm	enzyme	Efficacy		2877	14776	29326
ANLN	1110037A17Rik,2900037I21RIK,ANILLIN,C78101,RGD1566097,scra,Scraps	anillin, actin binding protein	ANLN	2.215		Cytoplasm	other	Prognosis		54443	68743	307056
SPINK1	LOC266602,monitor peptide,p12,PCTT,PSTI,Psti-1,Psti-ii,Serine Protease Inhibitor, Kazal Type 1,SPINK3,TATI,Tilp	serine peptidase inhibitor, Kazal type 1	SPINK1	2.199		Extracellular Space	other	Prognosis		6690	20730	266602|24833
EEF1A2	Eef1a,EEF1AL,EF-1-alpha-2,EF1A,EF1alpha,Elongation factor 1 alpha 2,HS1,Ps10,RATPS10,S1,STATIN,STN,STNL,wasted,wst	eukaryotic translation elongation factor 1 alpha 2	EEF1A2	2.161		Cytoplasm	translation regulator	Prognosis,Unspecified Application		1917	13628	24799
MKI67	D630048A14Rik,KI-67,KIA,MIB1,MIKI67A,MKI67A,RP11-380J17.2	antigen identified by monoclonal antibody Ki-67	MKI67	2.151		Nucleus	other	Diagnosis,Disease Progression,Efficacy,Prognosis,Response to Therapy,Unspecified Application		4288	17345	291234
KCNJ3	GIRK1,Kcnf3,KGA,KIR3.1,RP23-256M16.2	potassium inwardly-rectifying channel, subfamily J, member 3	KCNJ3	2.143		Plasma Membrane	ion channel			3760	16519	50599
NCAM2	NCAM21,Ocam,OCAM-GPI,RNCAM	neural cell adhesion molecule 2	NCAM2	2.136		Plasma Membrane	other			4685	17968	288280
CAMK2N1	1810006K23RIK,AI848599,AI891706,CAMKIINALPHA,LOC287005,PRO1489,RP11-401M16.1,RP23-25C1.11-001	calcium/calmodulin-dependent protein kinase II inhibitor 1	CAMK2N1	2.105		Plasma Membrane	kinase			55450	66259	287005
AKR1C1/AKR1C2	2-ALPHA-HSD,20-ALPHA-HSD,3-ALPHA HSD3,9430025F20Rik,AI315367,AKR1C-pseudo,AKR1C1,AKR1C2,AKR1C21,Aldo-keto reductase,BABP,C9,DD,DD1,DD1/DD2,DD2,DDH,DDH1,DDH2,DIHYDRODIOL DEHYDROGENASE,H-37,HAKRC,HAKRD,HBAB,Hepatic Bile Acid Binding,LOC100134257,LOC100508006,MBAB,MCDR2,RP11-69D4.1,SRXY8	aldo-keto reductase family 1, member C2 (dihydrodiol dehydrogenase 2; bile acid binding protein; 3-alpha hydroxysteroid dehydrogenase, type III)	AKR1C1	2.097		Cytoplasm	enzyme			1645|1646	77337	291283
LGALS4	GAL4,Galectin-4,L-36,L36LBI,L36LBP	lectin, galactoside-binding, soluble, 4	LGALS4	2.087		Extracellular Space	other	Diagnosis		3960	16855	25474
SUCNR1	GPR91	succinate receptor 1	SUCNR1	2.081		Plasma Membrane	G-protein coupled receptor			56670	84112	408199
RRM2	AA407299,R2,Ribonucleoside-diphosphate reductase M2 subunit,Ribonucleotide reductase non-heme subunit,RIBONUCLEOTIDE REDUCTASE SMALL SUBUNIT,Rnr-r2,RNRII,RR2,RR2M	ribonucleotide reductase M2	RRM2	2.062		Nucleus	enzyme	Diagnosis	gemcitabine, triapine, hydroxyurea, fludarabine phosphate	6241	20135	362720
MUC6		mucin 6, oligomeric mucus/gel-forming	MUC6	2.061		Extracellular Space	other			4588	353328	282586
CYP4X1	A230025G20,CYP a,Cyp4a28-ps,CYPIVX1,RP11-184J23.1,RP23-246H17.2	cytochrome P450, family 4, subfamily X, polypeptide 1	CYP4X1	2.036		Cytoplasm	enzyme			260293	81906	246767
GCNT3	2010013H22RIK,2210021I22RIK,2210401J11RIK,beta-16-N-acetylglucosaminyltransferase,C2/4GNT,C24GNT,C2GNT-M,C2GNT2,DI/C2/C4GNT,GNTM	glucosaminyl (N-acetyl) transferase 3, mucin type	GCNT3	2.008		Plasma Membrane	enzyme			9245	72077	286976
CRIP2	0610010I23Rik,AW743261,C77570,CRIP,Crp,CRP2,CRP4,Cysteine-rich protein 2,ESP1,Hlp	cysteine-rich protein 2	CRIP2	1.997	13	Plasma Membrane	other			1397	68337	338401
BBOX1	AI874739,BBH,BBOX,G-BBH,gamma-BBH,RP23-300M9.4	butyrobetaine (gamma), 2-oxoglutarate dioxygenase (gamma-butyrobetaine hydroxylase) 1	BBOX1	1.997		Cytoplasm	enzyme			8424	170442	64564
NVL	1200009I24RIK,Nuclear VCP-like protein NVLp.1	nuclear VCP-like	NVL	1.980		Nucleus	other			4931	67459	289323
SLCO1B3	7330442B20RIK,lst-1,LST-3TM13,LST3,mlst-1,OATP-C,OATP1B2,OATP1B3,OATP2,OATP4,OATP8,rlst-1,SLC21A10,Slc21a6,SLC21A8,SLCO1B2	solute carrier organic anion transporter family, member 1B3	SLCO1B3	1.970		Plasma Membrane	transporter			28234	28253	58978
HSPA6	HSP70B,IDBP4	heat shock 70kDa protein 6 (HSP70B')	HSPA6	1.970		unknown	other			3310
IL20RB	AV228068,DIRS1,FNDC6,Gm186,hCG 2022374,IL-20R2,IL20R BETA,MGC34923,RGD1566151	interleukin 20 receptor beta	IL20RB	1.969		Plasma Membrane	other			53833	213208	501043
TMPRSS4	CAPH2,LOC683941,mCAP2,MT-SP2,TMPRSS3,UNQ776/PRO1570	transmembrane protease, serine 4	TMPRSS4	1.963		Plasma Membrane	peptidase	Diagnosis		56649	214523	367074
KIAA0101	2810417H13RIK,AA409629,L5,mKIAA0101,NRG1,Ns5apt9,NS5ATP9,OEATC-1,p15 PAF,p15(PAF),PAF	KIAA0101	KIAA0101	1.962		Nucleus	other			9768	68026	300795
SCGN	CALBL,DJ501N12.8,RP23-462P2.6,SECRET,SECRETAGOGIN,SEGN,setagin	secretagogin, EF-hand calcium binding protein	SCGN	1.959		Cytoplasm	other			10590	214189	306942
CENPF	6530404A22Rik,AI325968,CENF,hcp-1,LEK1,MITOSIN,PRO1779,RP11-262H5.1	centromere protein F, 350/400kDa (mitosin)	CENPF	1.958		Nucleus	other			1063	108000	257649
SLC36A1	5830411H19RIK,AI839897,Dct1,LYAAT,LYAAT1,PAT1,RP24-239D8.3,TRAMD3	solute carrier family 36 (proton/amino acid symporter), member 1	SLC36A1	1.948		Plasma Membrane	transporter			206358	215335	155205
HOXC6	CP25,HHO.C8,Hox-3.3,Hox-6.1,HOX3,HOX3C	homeobox C6	HOXC6	1.943		Nucleus	transcription regulator	Diagnosis		3223	15425	252885
ATP8A2	AI415030,ATP,Atpc1b,ATPIB,IB,ML-1,RP11-141F12.1	ATPase, aminophospholipid transporter, class I, type 8A, member 2	ATP8A2	1.928		Plasma Membrane	transporter			51761	50769
LRRN3	FIGLER5,Nbla10363,NLRR-3	leucine rich repeat neuronal 3	LRRN3	1.920		Extracellular Space	other			54674	16981	81514
PRLR	AI987712,hPRLrI,Pr-1,Pr-3,PRL RECEPTOR,Prlr intermediate,Prlr short,Prlr-rs1,PROLACTIN RECEPTOR,RATPRLR	prolactin receptor	PRLR	1.899		Plasma Membrane	transmembrane receptor			5618	19116	24684
KNTC1	D330012D13,FLJ36151,KIAA0166,KINETOCHORE ASSOCIATED 1,ROD	kinetochore associated 1	KNTC1	1.898		Nucleus	other			9735	208628	304477
KHDRBS3	ETLE,etoile,SALP,SLM-2,T-STAR	KH domain containing, RNA binding, signal transduction associated 3	KHDRBS3	1.892	12	Nucleus	other			10656	13992	64015
GLIPR1	2410114O14Rik,CRISP7,GLIOMA PATHOGENESIS RELATED,GLIPR,mRTVP-1,RTVP-1	GLI pathogenesis-related 1	GLIPR1	1.890		Extracellular Space	other			11010	73690	299783
PTPRT	mKIAA0283,PTP-RHO,RP23-466K24.1,RP5-1121H13.2,RPTP-rfo,RPTPrho	protein tyrosine phosphatase, receptor type, T	PTPRT	1.890		Plasma Membrane	phosphatase			11122	19281	362263
PEG10	AA407948,EDR,HB-1,Mar2,Mart2,MEF3L,MyEF-3,PEG10-RF1,RGAG3	paternally expressed 10	PEG10	1.869		Nucleus	other			23089	170676
NUSAP1	2610201A12Rik,AI481307,ANKT,AW547774,BB165529,BM-037,HQ0310 PRO0310P1,LNP,NUSAP,PRO0310p1,Q0310,RP23-22A15.4,SAPL	nucleolar and spindle associated protein 1	NUSAP1	1.864		Nucleus	other	Prognosis		51203	108907	311336
COL1A1	ALPHA 1 (I) PROCOLLAGEN,ALPHA 1(I) COLLAGEN,Alpha1 type i collagen,Alpha1 Type I Procollagen,Alpha1-1 Collagen,COL I,COL1,Cola-1,COLIA1,COLLAGEN 1 ALPHA1,Collagen alpha 1(I) chain precursor,Collagen alpha1,COLLAGEN ALPHA1 (I),Collagen I,COLLAGEN I ALPHA1,Collagen i-alpha,Collagen type I,COLLAGEN TYPE I ALPHA 1,COLLAGEN TYPE I PRO ALPHA 1,Collagen Type1 Alpha1,Mov-13,OI4,PREPRO COLLAGEN ALPHA1(I),…	collagen, type I, alpha 1	COL1A1	1.863		Extracellular Space	other	Diagnosis	collagenase clostridium histolyticum	1277	12842	29393
TYMS	HST422,OK/SW-cl.29,THYMIDYLATE SYNTHASE,TMS,TS	thymidylate synthetase	TYMS	1.858		Nucleus	enzyme	Diagnosis,Disease Progression,Efficacy,Prognosis,Response to Therapy	flucytosine, 5-fluorouracil, plevitrexed, nolatrexed, capecitabine, trifluridine, floxuridine, LY231514	7298	22171	29261
BMP7	OP-1,osteogenic protein 1,RP23-188A4.1	bone morphogenetic protein 7	BMP7	1.847		Extracellular Space	growth factor	Diagnosis		655	12162	85272
CYP4F2	AI787289,CPF2,CYP4F15,CYP4F4	cytochrome P450, family 4, subfamily F, polypeptide 2	CYP4F2	1.841		Cytoplasm	enzyme			8529	106648	286904
KIAA1199	12H19.01.T7,6330404C01Rik,9930013L23RIK,AY007814,CCSP1,RGD1305254,TMEM2L	KIAA1199	KIAA1199	1.840		Cytoplasm	other			57214	80982	308797
UBE2C	1110015A16Rik,CYCLIN-SELECTIVE UBIQUITIN CARRIER,D2Ertd695e,dJ447F3.2,E2C,RP23-370H21.6,RP3-447F3.1,UBCH10,UBIQUITIN CARRIER PROTEIN E2C	ubiquitin-conjugating enzyme E2C	UBE2C	1.833		Cytoplasm	enzyme			11065	68612	296368
DUOX2	A430065P05,A430065P05Rik,LNOX2,NOXEF2,P138-TOX,RP23-173H17.2,TDH6,THOX2	dual oxidase 2	DUOX2	1.830		unknown	enzyme			50506	214593	79107
AK5	AK6	adenylate kinase 5	AK5	1.829		Cytoplasm	kinase			26289	229949	301115
PBK	2810434B10Rik,AW538537,CT84,D14Ertd732e,Nori-3,SPERMATOGENESIS RELATED PROTEIN KINASE,SPK,TOPK	PDZ binding kinase	PBK	1.826		Cytoplasm	kinase			55872	52033	290326
FAM105A	9830126M18,BC052328,FLJ11127,Loc223433,NET20	family with sequence similarity 105, member A	FAM105A	1.826		unknown	other			54491	223433	310190
OSBPL8	AA536976,AA536995,C730029P18Rik,D330025H14RIK,KIAA1451,MST120,MSTP120,ORP-8,OSBP10,RGD1561474	oxysterol binding protein-like 8	OSBPL8	1.825	22	Cytoplasm	other			114882	237542	314824
DTL	2810047L02RIK,5730564G15RIK,CDT2,DCAF2,L2DTL,RAMP,RGD1310439,RP11-15I11.1	denticleless homolog (Drosophila)	DTL	1.819	4	Nucleus	other			51514	76843	305073
KCNC2	AW047325,B230117I07,KShIIIA,KV3.2,MGC138196	potassium voltage-gated channel, Shaw-related subfamily, member 2	KCNC2	1.817		Plasma Membrane	ion channel			3747	268345	246153
GRPR	Bb2 Receptor,BR,BRS1,RP23-231H22.2	gastrin-releasing peptide receptor	GRPR	1.803		Plasma Membrane	G-protein coupled receptor	Diagnosis,Disease Progression		2925	14829	24938
TBX10	DC,LOC683906,Tbx10-ps1,TBX13,TBX7	T-box 10	TBX10	1.802		Nucleus	transcription regulator			347853	109575	688822
HBD	AI036344,Beta minor globin,Beta1 globin,beta2,DELTA GLOBIN,HBB-B2,HBB2,Hbbt2,Hemoglobin beta adult minor chain	hemoglobin, delta	HBD	1.792		Cytoplasm	transporter			3045	15130
XPO6	2610005L19Rik,AI854665,AL022631,C230091E20Rik,EXP6,KIAA0370,mKIAA0370,R75304,RANBP20	exportin 6	XPO6	1.787		Cytoplasm	transporter			23214	74204	293476
LMNB1	ADLD,LAMIN,LAMIN B,LAMIN B1,LMN,LMN2,LMNB	lamin B1	LMNB1	1.778		Nucleus	other			4001	16906	116685
HIST1H1B	H1,H1.5,H1B,H1F5,H1s-3,LOC682425,MGC126630,MGC126632,RP23-138F20.13-001	histone cluster 1, H1b	HIST1H1B	1.769		Nucleus	other			3009	56702	680522
SPRY4	A030006O18Rik,SMAG84,Sprouty4	sprouty homolog 4 (Drosophila)	SPRY4	1.767		Plasma Membrane	other			81848	24066	291610
KPNA2	2410044B12Rik,ENSMUSG00000066878,ENSMUSG00000069083,Gm10184,Gm10259,IMPORTIN,IMPORTIN ALPHA 1,Importin alpha2,IPOA1,KAP ALPHA2,KARYOPHERIN ALPHA 2,LOC728860,M-IMPORTIN,MGC108637,MGC91246,NPI3,Nuclear Pore-Targeting,PENDULIN,PTAC58,QIP2,RCH1,RCH1 ALPHA,RP23-170A23.5,SRP1ALPHA	karyopherin alpha 2 (RAG cohort 1, importin alpha 1)	KPNA2	1.764		Nucleus	transporter	Diagnosis		3838	100039592|16647|100043906	85245
MCM4	19G,AI325074,AU045576,CDC21,CDC21 homolog,CDC54,hCdc21,mcdc21,Mcmd4,mKIAA4003,P1-CDC21	minichromosome maintenance complex component 4	MCM4	1.754		Nucleus	enzyme	Disease Progression,Prognosis		4173	17217	29728
FKBP10	AI325255,FKBP-65,Fkbp-rs1,Fkbp1-rs,Fkbp6,Fkbprp,hFKBP65,OI6,PPIASE,PSEC0056,RP23-392I3.2	FK506 binding protein 10, 65 kDa	FKBP10	1.751		Cytoplasm	enzyme			60681	14230	360627
HIST1H4A (includes others)	1700024H08Rik,B130044J01Rik,dJ160A22.1,dJ160A22.2,dJ221C16.1,dJ221C16.9,FO108,H4,H4 HISTONE,H4.k,H4/a,H4/b,H4/c,H4/d,H4/e,H4/g,H4/h,H4/I,H4/j,H4/k,H4/m,H4/n,H4/o,H4/p,H4F2,H4F2iii,H4F2iv,H4FA,H4FB,H4FC,H4FD,H4FE,H4FG,H4FH,H4FI,H4FJ,H4FK,H4FM,H4FN,H4M,HIST1H4B,HIST1H4C,HIST1H4D,HIST1H4E,HIST1H4F,HIST1H4H,HIST1H4I,HIST1H4J,HIST1H4K,HIST1H4L,HIST2H4,HIST2H4A,HIST2H4B,HIST4H4,HISTONE H4 FO108,HST4H4,…	histone cluster 1, H4a	HIST1H4K	1.750		Nucleus	other			8360|8366|8364|8370|554313|8294|121504|8365|8368|8367|8359|8362|8363|8361		679840
CCNB1	CCNB,CCNB1-RS1,Ccnb1-rs13,Cycb-4,Cycb-5,CycB1,Cycb1-rs1,CYCLIN B,CYCLIN B1	cyclin B1	CCNB1	1.749		Cytoplasm	other	Diagnosis,Disease Progression,Efficacy,Prognosis		891		25203
CCNE2	AV063769,CYCE2,CYCLIN E2,RP23-343F17.5	cyclin E2	CCNE2	1.749		Nucleus	other			9134	12448	362485
CYFIP2	1500004I01Rik,6430511D02Rik,AA930218,AU022376,KIAA1168,mKIAA1168,p53-INDUCIBLE,PIR121,RP23-370F7.1	cytoplasmic FMR1 interacting protein 2	CYFIP2	1.749		Cytoplasm	other			26999	76884
CDH17	Bill cadherin,CDH16,FLJ26931,HPT-1,HPT-1/LI,MGC138218,MGC142024,RP23-54P14.2	cadherin 17, LI cadherin (liver-intestine)	CDH17	1.746		Plasma Membrane	transporter	Diagnosis,Disease Progression		1015	12557	117048
DNAJB1	0610007I11Rik,HDJ1,HSP40,HSPF1,RSPH16B,Sis1	DnaJ (Hsp40) homolog, subfamily B, member 1	DNAJB1	1.738		Nucleus	other			3337	81489	361384
RHOU	2310026M05Rik,AI182090,ARHU,CDC42L1,DJ646B12.2,fJ646B12.2,FLJ10616,G28K,hG28K,mG28K,SB128,WRCH-1	ras homolog gene family, member U	RHOU	1.734		Cytoplasm	enzyme			58480	69581
KLK11	2310015I08RIK,Hippostasin,KALLIKREIN 11,MGC144345,mGK-11,PRSS20,TLSP,UNQ649/PRO1279	kallikrein-related peptidase 11	KLK11	1.732		Extracellular Space	peptidase	Diagnosis		11012	56538	292849
ABCC5	2900011L11Rik,ABC33,ABCC5A,Abcc5b,AI132311,DKFZp686C1782,EST277145,MOAT-C,MRP5,PABC11,SMRP	ATP-binding cassette, sub-family C (CFTR/MRP), member 5	ABCC5	1.731		Plasma Membrane	transporter	Diagnosis,Response to Therapy		10057	27416	116721
TMSB10/TMSB4X	1700129I15RIK,4930488E11Rik,AW544206,ENSMUSG00000050347,FX,Gm3787,Gm9844,LOC100046954,LOC100047613,MIG12,Ptmb10,PTMB4,RP23-139P21.1,RP23-250F8.6,RP23-389M3.7,T beta 4,TB10,Tb15a,Tb15r,Tb4,TB4X,THYb10,THYB4,THYMOSIN BETA 4,Thymosin beta 4, X chromosome,Thymosin beta10,Tms4bx,TMSB10,Tmsb15a,Tmsb15b1-Tmsb15b2,Tmsb15l,Tmsb15r,TMSB4,TMSB4X,Tmsbl1,Tmsl8	thymosin beta 4, X-linked	TMSB10	1.728		Cytoplasm	other	Diagnosis,Disease Progression		9168|7114	100043712|19240|399591|78478|100042318|19241	81814|50665
SNAP91	AP180,AP180/ CALM,CALM,F1-20,mKIAA0656,RP1-120N9.1	synaptosomal-associated protein, 91kDa homolog (mouse)	SNAP91	1.720		Plasma Membrane	other			9892	20616	65178
EZH2	EHZ2,ENX-1,Enx1h,EZH1,KMT6,KMT6A,mKIAA4065	enhancer of zeste homolog 2 (Drosophila)	EZH2	1.716		Nucleus	transcription regulator	Diagnosis,Disease Progression,Efficacy,Prognosis		2146	14056	312299
SYTL2	AI266830,CHR11SYT,EXO4,EXOPHILIN 4,mKIAA1597,SGA72M,SLP2,Slp2-b,Slp2-c,Slp2-d	synaptotagmin-like 2	SYTL2	1.714		Cytoplasm	other			54843	83671	361604
MLF1IP	1700029A22RIK,CENP-50,CENPU,CENPU50,FLJ23468,KLIP1,PBIP1	MLF1 interacting protein	MLF1IP	1.708		Nucleus	other			79682	71876	306464
KCNN2	fri,HSK2,KCa2.2,SK2,SKCA2	potassium intermediate/small conductance calcium-activated channel, subfamily N, member 2	KCNN2	1.707		Plasma Membrane	ion channel			3781	140492	54262
PRAME	CT130,MAPE,OIP4	preferentially expressed antigen in melanoma	PRAME	1.706		Nucleus	other	Diagnosis		23532
RACGAP1	AI227039,AI327394,Band25,gtl11,GTPASE,HsCYK-4,ID-GAP,MGCRACGAP,mKIAA1478	Rac GTPase activating protein 1	RACGAP1	1.700		Cytoplasm	transporter	Unspecified Application		29127	26934	315298
ANKRD29	G630054C21,G630054C21RIK,Gm95,LOC147463	ankyrin repeat domain 29	ANKRD29	1.700		unknown	other			147463	225187	498823
ANKRD30A	NY-BR-1,RP11-20F24.1	ankyrin repeat domain 30A	ANKRD30A	1.697		Nucleus	other	Diagnosis		91074
VNN1	HDLCQ8,Tiff66,V-1,Vanin-1	vanin 1	VNN1	1.695		Plasma Membrane	enzyme			8876	22361	29142
FN1	cFn,CIG,E330027I09,ED-B,FIBNEC,FIBRONECTIN,FIBRONECTIN 1,Fibronectin i,Fibronectin3 M1,FINC,FN,FN1 isoform 1,FNZ,GFND,GFND2,LETS,MSF	fibronectin 1	FN1	1.690		Extracellular Space	enzyme	Diagnosis,Disease Progression,Efficacy,Prognosis,Unspecified Application		2335	14268	25661
MELK	AI327312,HPK38,KIAA0175,Maternal embryonic leucine zipper kinase,mKIAA0175,MPK38,Protein kinase PK38,RP11-8N6.1,RP23-382O11.1	maternal embryonic leucine zipper kinase	MELK	1.687		Cytoplasm	kinase			9833	17279	362510
FOXM1	AA408308,AW554517,BB238854,D1Mgi56,Fkh16,FKHL16,FOCM1,FOXM1B,HFH-11,HFH-11B,HNF-3,INS-1,MPHOSPH2,MPM2,MPP-2,PIG29,TGT3,TRIDENT,WIN	forkhead box M1	FOXM1	1.687		Nucleus	transcription regulator	Prognosis		2305	14235	58921
APLN	6030430G11Rik,APEL,APELIN,Preproapelin,RP23-455F14.1,UNQ471,XNPEP2	apelin	APLN	1.686		Extracellular Space	other	Unspecified Application		8862	30878	58812
ASF1B	1700003K02Rik,AA409591,CIA-II,FLJ10604	ASF1 anti-silencing function 1 homolog B (S. cerevisiae)	ASF1B	1.686		Nucleus	other			55723	66929	304648
PLCH1	BC042549,KIAA1069,PLCeta1,PLCL3,RGD1561991	phospholipase C, eta 1	PLCH1	1.685	2	Cytoplasm	enzyme			23007	269437	310463
ST3GAL1	5330418N22Rik,AI467004,Gal-NAc6S,LOC286167,SIALYLTRANSFERASE 4A,Siat4,SIAT4A,SIATFL,ST3GalA,ST3GalA.1,ST3GALI,ST3GalIA,ST3GalIA,1,ST3O	ST3 beta-galactoside alpha-2,3-sialyltransferase 1	ST3GAL1	1.684		Cytoplasm	enzyme			6482	20442	362924
PLA2G16	ADPLA,C78643,H-REV107-1,HRASLS3,HREV107,HREV107-3,HRSL3,MLP-3	phospholipase A2, group XVI	PLA2G16	1.684		Nucleus	other			11145	225845	24913
HN1	ARM2,Hematological and neurological expressed 1,HN1A,Hnes1,RP23-392H19.9	hematological and neurological expressed 1	HN1	1.682		Nucleus	other	Unspecified Application		51155	15374	287828
PLK2	POLO-LIKE KINASE 2,Serum Inducible Kinase,SNK	polo-like kinase 2	PLK2	1.681		Nucleus	kinase			10769	20620	83722
SYCP2 (includes EG:10388)	3830402K23Rik,4930518F03RIK,RP23-160K5.2,SCP2	synaptonemal complex protein 2	SYCP2	1.675		Nucleus	other			10388	320558	83820
SPAG1	FLJ32920,HSD-3.8,SP75,TPIS	sperm associated antigen 1	SPAG1	1.674		Cytoplasm	other			6674	26942	315033
UBE2T	2700084L22RIK,C80607,HSPC150,PIG50,RGD1310816,UBCH17,UBIQUITIN-CONJUGATING ENZYME E2 HOMOLOG	ubiquitin-conjugating enzyme E2T (putative)	UBE2T	1.672		Nucleus	enzyme			29089	67196	360847
PRC1 (includes EG:233406)	ASE1,D7Ertd348e,PROTEIN REGULATING CYTOKINESIS 1	protein regulator of cytokinesis 1	PRC1	1.672		Nucleus	other			9055	233406	308761
WNT5A	8030457G12Rik,hWNT5A,RP24-345B5.1	wingless-type MMTV integration site family, member 5A	WNT5A	1.670		Extracellular Space	cytokine			7474	22418	64566
BUB1 (includes EG:100307076)	AL022991,BUB1A,BUB1L,C80208,D2Xrf87,hBUB1,RP23-189N15.7	budding uninhibited by benzimidazoles 1 homolog (yeast)	BUB1	1.670		Nucleus	kinase	Diagnosis		699	12235	296137
TTK	AL022661,CT96,ESK,Esk1,MPS1,MPS1L1,PYT,RP3-357D13.2	TTK protein kinase	TTK	1.669		Nucleus	kinase	Diagnosis		7272	22137	315852
RORB	bA133M9.1,LOC100502714,NR1F2,ROR-BETA,RZR-BETA,RZRB	RAR-related orphan receptor B	RORB	1.664		Nucleus	ligand-dependent nuclear receptor			6096	225998	309288
MUC13	114/A10,14/A10,AI159736,DRCC1,LOC207126,Lrrp,Ly64,Lymphocyte antigen 64,Mucin-13,NJ-1,UNQ6194/PRO20221	mucin 13, cell surface associated	MUC13	1.658		Extracellular Space	other			56667	17063	207126
ZNF385B	B830010L13RIK,C130013B13RIK,RP23-276J8.4,ZFN533,Zfp385b,Zfp533,ZNF533	zinc finger protein 385B	ZNF385B	1.654		Nucleus	other			151126	241494	311137
SRD5A1	0610031P22RIK,3-oxo-5 alpha-steroid delta 4-dehydrogenase alpha 1,4930435F02Rik,5 Alpha Reductase,5Alpha r1,5alpha-reductase Type1,S5AR 1,Steroid 5 Alpha Reductase	steroid-5-alpha-reductase, alpha polypeptide 1 (3-oxo-5 alpha-steroid delta 4-dehydrogenase alpha 1)	SRD5A1	1.652		Cytoplasm	enzyme	Disease Progression	dutasteride/tamsulosin, finasteride, dutasteride	6715	78925	24950
LAMA3	BM600,E170,lama3a,Lama3B,LAMININ 5 ALPHA 3,LAMININ 5 ALPHA3-200,LAMININ ALPHA 3,LAMNA,LOCS,[a]3B	laminin, alpha 3	LAMA3	1.652		Extracellular Space	other	Diagnosis		3909	16774	307582
TPTE/TPTE2	CT44,PTEN2,RP11-408K19.2,TPIP,TPTE,TPTE2	transmembrane phosphatase with tensin homology	TPTE	1.648		Plasma Membrane	phosphatase			7179|93492	234129	364629
C5	C5a,Complement C5,CPAMD4,FLJ17816,FLJ17822,Hc,He,MGC142298,RGD1561905,RP23-223C17.1	complement component 5	C5	1.645		Extracellular Space	cytokine		eculizumab	727	15139	362119
SHMT2	2700043D08Rik,AA408223,AA986903,GLYA,M-SHMT,Serine Hydroxymethyltransferase2,SHMT	serine hydroxymethyltransferase 2 (mitochondrial)	SHMT2	1.641		Cytoplasm	enzyme			6472	108037	299857
SPON2	2310045I24Rik,AI504350,DIL-1,LOC100130872-SPON2,LOC171569,M-SPONDIN,MINDIN,UNQ435/PRO866	spondin 2, extracellular matrix protein	SPON2	1.640		Extracellular Space	other	Diagnosis		10417	100689	171569
ENPP3	AI876438,Alkaline phosphodiesterase,B10,CD203c,LOC54410,NPP3,PD-IBETA,PDNP3,RB13-6,RP5-988G15.3	ectonucleotide pyrophosphatase/phosphodiesterase 3	ENPP3	1.639		Plasma Membrane	enzyme			5169	209558	54410
MTERFD1	2410017I18RIK,CGI-12,MTERF3	MTERF domain containing 1	MTERFD1	1.639	9	Cytoplasm	other			51001	66410	299514
CIT	C030025P15RIK,Cit-k,CITRON,CITRON K,CRIK,CRIK-SK,STK21	citron (rho-interacting, serine/threonine kinase 21)	CIT	1.638		Cytoplasm	kinase			11113	12704	83620
GMNN	AW546347,Gem,GEMININ,RP23-92G13.2	geminin, DNA replication inhibitor	GMNN	1.636	23	Nucleus	transcription regulator	Unspecified Application		51053	57441	291137
DAPK1	2310039H24Rik,2810425C21Rik,AI642003,D13Ucla1,DAP-Kinase,DAPK	death-associated protein kinase 1	DAPK1	1.635		Cytoplasm	kinase	Diagnosis,Prognosis		1612	69635	306722
CDK1	CDC2,CDC2 kinase,CDC28A,Cdc2a,GROWTH-ASSOCIATED HISTONE H1 KINASE,P34,P34CDC2	cyclin-dependent kinase 1	CDC2	1.634		Nucleus	kinase	Disease Progression,Efficacy,Prognosis	flavopiridol	983	12534	54237
EXO1 (includes EG:26909)	5730442G03RIK,HEX1,hExoI,Msa,RP11-553N16.2	exonuclease 1	EXO1	1.632		Nucleus	enzyme	Diagnosis		9156	26909	305000
STMN1	19k,C1orf215,FLJ32206,Gm11223,Lag,LAP18,Metablastin,MGC138869,MGC138870,MGC72884,OP18,OTTMUSG00000000267,P18,P19,Phosphoprotein p19,Pig,PP17,Pp18,PP19,PR22,Prosolin,RP1-125I3.5,SMN,STATHMIN,Stathmin1	stathmin 1	STMN1	1.632		Cytoplasm	other	Efficacy		3925	16765|100039888	29332
ZNF804B	FLJ32110	zinc finger protein 804B	ZNF804B	1.632		unknown	other			219578
CRISP3	AEG,Aeg1,Aeg2,AW324342,Crisp-1,CRS3,dJ442L6.3,SGP28	cysteine-rich secretory protein 3	CRISP3	1.628		Extracellular Space	other			10321	11571	64827
SSTR1	GpcrRNA,Smstr-1,SRIF-2,SST1	somatostatin receptor 1	SSTR1	1.623		Plasma Membrane	G-protein coupled receptor	Diagnosis,Prognosis	pasireotide, octreotide	6751	20605	25033
ANXA13	1810034H17Rik,ANX13,AV055219,ISA	annexin A13	ANXA13	1.622		Plasma Membrane	other			312	69787	362915
C7orf58	6720481P07,A430107O13RIK,AI552584,FLJ21986,LOC500046,UNQ9432/PRO34713	chromosome 7 open reading frame 58	C7orf58	1.620		Cytoplasm	other			79974	214642	500046
NCAPG	CAP-G,CHCG,HCAP-G,NY-MEL-3,RGD1562646	non-SMC condensin I complex, subunit G	NCAPG	1.619		Nucleus	other			64151		305392
HELLS	AI323785,E130115I21RIK,Helis helicase,LOC361781,LSH,Lymphoid specific helicase,Lysh,Nbla10143,p105,PASG,SMARCA6,Tbc1d12,YFK8	helicase, lymphoid-specific	HELLS	1.619		Nucleus	enzyme			3070	15201	294071
SGPP2	RGD1565739,SPP2,SPPase2	sphingosine-1-phosphate phosphatase 2	SGPP2	1.618	25	Cytoplasm	phosphatase			130367	433323	301543
KIF20A	AA415432,MKLP2,RAB6KIFL,RABKINESIN 6,RB6K	kinesin family member 20A	KIF20A	1.617		Cytoplasm	transporter			10112	19348	361308
DDIT4	5830413E08Rik,AA415483,Dig2,DKFZP564O2071,FLJ20500,REDD-1,RP11-442H21.1,RTP801	DNA-damage-inducible transcript 4	DDIT4	1.617		Cytoplasm	other			54541	74747	140942
PRG4 (includes EG:10216)	bG174L6.2,C77892,CACP,DOL54,FLJ32635,GS1-174L6.2,HAPO,JCAP,LUBRICIN,MSF,PROTEOGLYCAN 4,SZP,Tpr	proteoglycan 4	PRG4	1.616		Extracellular Space	other			10216	96875	289104
ODF2L	4733401D09Rik,9630045K08RIK,D3ERTD250E,dJ977L11.1,KIAA1229,LOC687582,MGC111060,RGD1308397,RP5-977L11.1	outer dense fiber of sperm tails 2-like	ODF2L	1.616		Cytoplasm	other			57489	52184	685425
SCD	AA589638,ab,AI265570,Delta9 Desaturase,FADS5,MSTP008,PRO1933,SCD1,SCDOS,Stearoyl CoA desaturase 1,STEAROYL-COA DESATURASE,Stearyl CoA Destaurase	stearoyl-CoA desaturase (delta-9-desaturase)	SCD	1.615		Cytoplasm	enzyme	Diagnosis		6319	20249	246074
CKS2	1110038L14Rik,CDC28 PROTEIN KINASE 2,CDC28 PROTEIN KINASE REGULATORY SUBUNIT 2,CDC28 REGULATORY SUBUNIT 2,CKSHS2,Gm15452,LOC100044764,OTTMUSG00000022090,RGD1562047,RP11-8C21.2	CDC28 protein kinase regulatory subunit 2	CKS2	1.613		unknown	kinase			1164	100039474|66197	498709
GRM7	6330570A01RIK,BB176677,C030018L03,E130018M02Rik,GLUR7,Gpr1g,GPRC1G,Metabotropic glutamate receptor 7,MGLU7,MGLUR7	glutamate receptor, metabotropic 7	GRM7	1.612		Plasma Membrane	G-protein coupled receptor		fasoracetam	2917	108073	81672
UGT1A9 (includes others)	A12,A13,HLUGP4,LUGP4,mUGTBr/P,UDPGT,UDPGT 1-7,UDPGT 1-8,UDPGT 1-9,UGT-1G,UGT-1H,UGT-1I,UGT-1J,Ugt1,UGT1-07,UGT1-08,UGT1-09,UGT1-10,UGT1-9,UGT1.10,UGT1.7,UGT1.8,UGT1A10,Ugt1a11,Ugt1a12,Ugt1a13,UGT1A7,UGT1A8,UGT1A8S,UGT1AI	UDP glucuronosyltransferase 1 family, polypeptide A9	UGT1A10	1.609		Cytoplasm	enzyme			54576|54577|54575|54600	394434|394430	301595|396552
PTGFR	AI957154,FP,Fp Receptor,PF2AR,PGF,PGF receptor,Pgf2 alpha -R,PGF2 ALPHA RECEPTOR,PGF2ALPHA,PROSTAGLANDIN RECEPTOR,Ptgf2alpha receptor,RP5-944H6.1	prostaglandin F receptor (FP)	PTGFR	1.603		Plasma Membrane	G-protein coupled receptor		tafluprost, travoprost, isopropyl unoprostone, bimatoprost, latanoprost	5737	19220	25652
PTGR1	2510002C21Rik,Ao,Dig1,LTB4DH,PGR1,RP11-16L21.1,RP23-211P15.3,ZADH3	prostaglandin reductase 1	PTGR1	1.603		Cytoplasm	enzyme			22949	67103	192227
E2F5	AU024671	E2F transcription factor 5, p130-binding	E2F5	1.603		Nucleus	transcription regulator			1875	13559	116651
ONECUT2	C730009D12,OC-2,RGD1564677	one cut homeobox 2	ONECUT2	1.600		Nucleus	transcription regulator			9480	225631	307376
STEAP1	2410007B19Rik,PRSS24,STEAP,tcag7.1170	six transmembrane epithelial antigen of the prostate 1	STEAP1	1.599		Plasma Membrane	transporter			26872	70358	297738
CCNA2	AA408589,CCN1,CCNA,CYCA,CycA2,CYCLIN A2,CYCLIN-A,p60	cyclin A2	CCNA2	1.597		Nucleus	other	Efficacy,Prognosis		890	12428	114494
AGR3	AG3,BCMP11,E030025L21Rik,Gm888,HAG3,PDIA18,RGD1565406,RP23-282B14.2,UNQ642/PRO1272	anterior gradient 3 homolog (Xenopus laevis)	AGR3	1.595		Extracellular Space	other	Diagnosis		155465	403205	298959
ACER3	1110057L18Rik,5430429L08Rik,APHC,AV015045,PHCA,RGD1561254	alkaline ceramidase 3	ACER3	1.595		Cytoplasm	enzyme			55331	66190	499210
VSTM2L	C20ORF102,dJ1118M15.2,Gm691,RP23-91I20.3,RP5-1118M15.2	V-set and transmembrane domain containing 2 like	VSTM2L	1.591		unknown	other			128434	277432
PTPRD	1110002J03RIK,3000002J10Rik,B230219D21RIK,HPTP,HPTPD,HPTPDELTA,Larptp2,MGC119750,MGC119751,MGC119752,MGC119753,MGC36851,Protein-tyrosine phosphatase delta,PTP-DELTA,PTPD,Ptpsigma,Ptpsigma.,R-PTP-DELTA,RP23-461M2.1,RPTPd	protein tyrosine phosphatase, receptor type, D	PTPRD	1.582		Plasma Membrane	phosphatase			5789		313278
REXO2	1810038D15Rik,AW107347,CGI-114,DKFZP566E144,REX2,RFN,SFN,SMFN	REX2, RNA exonuclease 2 homolog (S. cerevisiae)	REXO2	1.581		Cytoplasm	enzyme			25996	104444	300689
KIF4A	AI323435,D330050K22Rik,FLJ12530,FLJ12655,FLJ14204,FLJ20631,KIF4,KIF4G1,Kns4,RP23-213F21.3	kinesin family member 4A	KIF4A	1.580		Nucleus	other			24137	16571	84393
NETO2	5530601C23Rik,AI854825,BTCL2,NEOT2,UNQ1926/PRO4401	neuropilin (NRP) and tolloid (TLL)-like 2	NETO2	1.579		unknown	other			81831	74513	307757
FOXJ1	FKHL-13,HFH-4,MGC35202,RP23-184G6.3	forkhead box J1	FOXJ1	1.578		Nucleus	transcription regulator			2302	15223	116557
GGCT	A030007L17RIK,AA673177,C7orf24,CRF21,GAMMA-GLUTAMYLCYCLOTRANSFERASE,GCTG,GGC,Ggctl1,RGD1304876,RGD1562590	gamma-glutamylcyclotransferase	GGCT	1.575		Cytoplasm	enzyme			79017	110175	685702|362368
LPL	HDLCQ11,Lipase,LIPD,LIPOPROTEIN LIPASE,Lipoprotein lipase 1	lipoprotein lipase	LPL	1.573		Cytoplasm	enzyme	Efficacy,Unspecified Application	nicotinic acid, lovastatin/niacin	4023	16956	24539
MUC15	4732460E09,D730046L02RIK,LOC687476,PAS3,PASIII,RP23-48D8.1,UNQ750/PRO1481	mucin 15, cell surface associated	MUC15	1.568		Extracellular Space	other			143662	269328	690914
DLGAP5	C77459,C86398,DLG7,HURP,KIAA0008,mKIAA0008	discs, large (Drosophila) homolog-associated protein 5	DLGAP5	1.565	12	Nucleus	phosphatase			9787	218977	289997
GPR137C	DKFZP762F0713,TM7SF1L2	G protein-coupled receptor 137C	GPR137C	1.563		unknown	other			283554
FAM65B	1700108N18Rik,6330500D04RIK,Ab2-162,AI225904,Al225904,C6ORF32,DIFF40,DIFF48,E430013J17Rik,PL48,RGD1306939,RP23-461O24.1	family with sequence similarity 65, member B	FAM65B	1.562		unknown	other			9750	193385	306934
PPP3R2	calcineurin B beta type 2,Calcineurin B2,CaNB2,Cblp,Pp2b B-Subunit Beta2,PP2B REGULATORY A SUBUNIT ALPHA3 (TESTIS-SPECIFIC),Pp2b Regulatory B Subunit Beta2 (Testes-Specific),PP2B REGULATORY SUBUNIT B ALPHA 3 (TESTES-SPECIFIC),PPP3RL,RP11-102M4.2,RP23-134A17.3	protein phosphatase 3, regulatory subunit B, beta	PPP3R2	1.561		unknown	phosphatase		cyclosporin A	5535	19059	29749
ESM1	0610042H23Rik,AV004503,endocan,ENDOTHELIAL CELL-SPECIFIC MOLECULE,LOC632677,Pg25	endothelial cell-specific molecule 1	ESM1	1.561		Extracellular Space	growth factor			11082	71690	64536
NKX2-2	NKX-2.2,NKX2B,RP23-236O6.4,tinman	NK2 homeobox 2	NKX2-2	1.556	7	Nucleus	transcription regulator			4821	18088	366214
NCAPG2	5830426I05RIK,CAP-G2,FLJ20311,hCAP-G2,LUZP5,mCAP-G2,MTB,RGD1308406	non-SMC condensin II complex, subunit G2	NCAPG2	1.554		Nucleus	other			54892	76044	362798
APOH	Apolipoprotein H,B2G1,B2GP1,B2GPI,BETA 2 GLYCOPROTEIN I,BETA-2 GLYCOPROTEIN 1,BETA2-GPI,BG,RP23-261J24.1	apolipoprotein H (beta-2-glycoprotein I)	APOH	1.553		Extracellular Space	transporter	Unspecified Application		350	11818	287774
CLSTN2	2900042C18Rik,AI448973,ALC-GAMMA,alcagamma,CDHR13,CS2,Cst-2,CSTN2,FLJ39113,FLJ39499,KIAA4134,MGC119560,mKIAA4134	calsyntenin 2	CLSTN2	1.548		Plasma Membrane	transporter			64084	64085	171394
CA12	2310047E01Rik,AI314958,CAR12,CAXII,FLJ20151,HsT18816	carbonic anhydrase XII	CA12	1.546		Plasma Membrane	enzyme		methazolamide, hydrochlorothiazide, acetazolamide, trichloromethiazide, chlorothiazide, chlorthalidone, benzthiazide, sulfacetamide, topiramate	771	76459	363085
HSPD1	CPN60,GROEL,HLD4,HSP60,HSP65,Hspd1-30p,HuCHA60,MITO-P60,SPG13	heat shock 60kDa protein 1 (chaperonin)	HSPD1	1.545		Cytoplasm	enzyme	Diagnosis,Prognosis		3329	15510	63868
OXGR1	Gm299,GPR80,GPR99,P2RY15,P2Y15	oxoglutarate (alpha-ketoglutarate) receptor 1	OXGR1	1.543		Plasma Membrane	G-protein coupled receptor			27199	239283	290493
ATP12A	ATP1AL1,ATPAL1,ATPase, Hydrogen-Potassium, Alpha 2A Subunit,cHKA,HKalpha2	ATPase, H+/K+ transporting, nongastric, alpha polypeptide	ATP12A	1.542		Plasma Membrane	transporter			479	192113	171028
FAM134B	1810015C04RIK,AU015349,FLJ20152,JK-1	family with sequence similarity 134, member B	FAM134B	1.542		Cytoplasm	other			54463	66270	619558
CYP4Z1	CYP4A20,UNQ3060/PRO9882	cytochrome P450, family 4, subfamily Z, polypeptide 1	CYP4Z1	1.539		Cytoplasm	enzyme			199974
PLK1	PLK,STPK13	polo-like kinase 1	PLK1	1.538		Nucleus	kinase	Unspecified Application	BI 2536	5347	18817	25515
POLD2	P50,po1D2,Polymerase (DNA directed), delta 2, regulatory subunit 50kDa,RP23-385C16.2	polymerase (DNA directed), delta 2, regulatory subunit 50kDa	POLD2	1.538		Nucleus	enzyme			5425	18972	289758
CTSE	A430072O03RIK,C920004C08RIK,CATE,CATHEPSIN E,CE,CEA,CEB,Ctsea	cathepsin E	CTSE	1.538		Cytoplasm	peptidase	Prognosis		1510	13034	25424
PSCA	2210408B04Rik,PRO232,UNQ206/PRO232	prostate stem cell antigen	PSCA	1.534		Plasma Membrane	other	Unspecified Application	AGS-1C4D4	8000	72373
WDHD1	A630092E18,AND-1,CHTF4,CTF4,D630024B06RIK	WD repeat and HMG-box DNA binding protein 1	WDHD1	1.534		Nucleus	other			11169	218973	305827
TSTA3	AI256181,FX,P35B,SDR4E1,Tstap35b	tissue specific transplantation antigen P35B	TSTA3	1.534		Plasma Membrane	enzyme			7264	22122	300036
CXADR	2610206D03RIK,AU016810,AW553441,CAR,CAR VIRUS RECEPTOR,Car1,CAR4/6,COXSACKIE VIRUS AND ADENOVIRUS RECEPTOR,HCAR,MCAR,MCVADR	coxsackie virus and adenovirus receptor	CXADR	1.532		Plasma Membrane	transmembrane receptor			1525	13052	89843
MEST	121a,AA408879,AI256745,DKFZp686L18234,MGC111102,MGC8703,PEG1	mesoderm specific transcript homolog (mouse)	MEST	1.531		Extracellular Space	peptidase			4232	17294	58827
CCNB2	CycB2,CYCLIN-B2,HsT17299	cyclin B2	CCNB2	1.529		Cytoplasm	other			9133	12442	363088
PPYR1 (includes EG:19065)	NPY4-R,NYYR-D,PP1,Y4	pancreatic polypeptide receptor 1	PPYR1	1.528		Plasma Membrane	G-protein coupled receptor			5540	19065	29471
KLK14	GK14,KLK-L6	kallikrein-related peptidase 14	KLK14	1.528		Extracellular Space	peptidase	Prognosis		43847	317653	308562
ASCL1	AI225900,ASH1,bHLHa46,CEPA,HASH1,MASH1	achaete-scute complex homolog 1 (Drosophila)	ASCL1	1.527	7	Nucleus	transcription regulator	Unspecified Application		429	17172	64186
C12orf49	2410131K14RIK,FLJ21415,RGD1562310	chromosome 12 open reading frame 49	C12orf49	1.527		unknown	other			79794	76792	498188
BAMBI	2610003H06Rik,NMA	BMP and activin membrane-bound inhibitor homolog (Xenopus laevis)	BAMBI	1.525		Plasma Membrane	other			25805	68010	83837
NAP1L1	AA407126,AI256722,D10Ertd68e,Dn38,NAP,NAP-1,NAP1-LIKE,NAP1L,NRP	nucleosome assembly protein 1-like 1	NAP1L1	1.524		Nucleus	other			4673	53605	89825
ASPM	AC158946.1,ASP,CALMBP1,D330028K02Rik,FLJ10517,FLJ10517 FIS,FLJ10518,FLJ12505 FIS,MCPH5,RP11-32D17.1,Sha1	asp (abnormal spindle) homolog, microcephaly associated (Drosophila)	ASPM	1.524		Nucleus	other			259266	12316	289054
MTFR1	1300002C08RIK,1700080D04Rik,2810026O10Rik,4930579E05Rik,CHPPR,FAM54A2,KIAA0009,RGD1304936	mitochondrial fission regulator 1	MTFR1	1.522	9	Cytoplasm	other			9650	67472	311403
PCNA	Pcna/cyclin,PCNAR,RP23-33N15.1	proliferating cell nuclear antigen	PCNA	1.522		Nucleus	enzyme	Diagnosis,Disease Progression,Prognosis,Response to Therapy		5111	18538	25737
SLC45A2	1A1,AIM1,blanc-sale,bls,Dbr,MATP,SHEP5,uw	solute carrier family 45, member 2	SLC45A2	1.519		Plasma Membrane	other			51151	22293	310152
PRKDC	AI326420,AU019811,DNA-DEPENDENT PROTEIN KINASE,DNA-PK,DNA-PKCS,DNAPDcs,DNPK1,DOXNPH,dxnph,HYRC,HYRC1,p220,p350,p460,p460DNA-PK,Scid,slip,XRCC7	protein kinase, DNA-activated, catalytic polypeptide	PRKDC	1.518		Nucleus	kinase			5591	19090	360748
TSPAN8	C76990,CO-029,CO-29,D6.1a,E330007O21Rik,TM4SF3	tetraspanin 8	TSPAN8	1.515		Plasma Membrane	other	Unspecified Application		7103	216350	171048
ITGBL1	B930011D01RIK,OSCP,RP23-30A18.3,TIED	integrin, beta-like 1 (with EGF-like repeat domains)	ITGBL1	1.514		unknown	other			9358	223272	498564
COL3A1	Alpha coliii,AW550625,CN3,COL III,COL3 ALPHA,Col3a,COLLAGEN ALPHA 1 (III),COLLAGEN III,COLLAGEN III ALPHA 1,Collagen Type 3,COLLAGEN TYPE 3, ALPHA 1 CHAIN,COLLAGEN TYPE III,COLLAGEN TYPE III ALPHA 1,COLLAGEN TYPE III PRO ALPHA 1,EDS4A,mKIAA4231,MMS10-W,Ms10w,PROCOLLAGEN ALPHA III,PROCOLLAGEN III,Procollagen type iii,PROCOLLAGEN TYPE III ALPHA1,Procollagen3 Alpha1,TYPE3 ALPHA1 PROCOLLAGEN	collagen, type III, alpha 1	COL3A1	1.513		Extracellular Space	other	Diagnosis,Efficacy,Prognosis	collagenase clostridium histolyticum	1281	12825	84032
IL1RAPL1	6330532G10RIK,C030039N24,IL1R8,IL1RACPL,IL1RAPL,MRX10,MRX21,MRX34,Oligophrenin-4,OPHN4,RP23-301L16.1,TIGIRR-2	interleukin 1 receptor accessory protein-like 1	IL1RAPL1	1.512		Plasma Membrane	transmembrane receptor			11141	331461	317553
KIF23	3110001D19Rik,C87313,CHO1,Kinesin-like 5,KNSL5,MKLP-1	kinesin family member 23	KIF23	1.512		Cytoplasm	other	Prognosis		9493	71819	315740
JAG1	AGS,AHD,AWS,CD339,HJ1,Htu,JAGGED 1,JAGL1,Ozz,RP23-173O12.3,Ser-1,SERRATE-1	jagged 1	JAG1	1.509		Extracellular Space	growth factor	Efficacy		182	16449	29146
SLC25A10	DIC,Dicarb,Dicarboxylate carrier,MGC93224	solute carrier family 25 (mitochondrial carrier; dicarboxylate transporter), member 10	SLC25A10	1.508		Cytoplasm	transporter			1468	27376	170943
GDPD1	2610020H15RIK,FLJ37451,GDE4,RGD1311813,RP23-352L3.1	glycerophosphodiester phosphodiesterase domain containing 1	GDPD1	1.507		unknown	enzyme			284161	66569	303407
KRT20	9030623C06RIK,CD20,CK-20,CYTOKERATIN20,K20,KER20,KERATIN20,KRT21,RP23-336D20.9	keratin 20	KRT20	1.507		Cytoplasm	other	Diagnosis,Disease Progression,Prognosis		54474	66809	286912
ST6GALNAC5	AI851940,GD1 alpha synthase,RP4-564M11.3,SIAT7E,ST6GalNAcV	ST6 (alpha-N-acetyl-neuraminyl-2,3-beta-galactosyl-1,3)-N-acetylgalactosaminide alpha-2,6-sialyltransferase 5	ST6GALNAC5	1.507		Cytoplasm	enzyme			81849	26938	365984
TRIP13	16E1BP,2410002G23Rik,D13Ertd328e	thyroid hormone receptor interactor 13	TRIP13	1.506		Cytoplasm	transcription regulator			9319	69716	292206
FOLH1	FGCP,FOLH,GCP2,GCPII,GIG27,mGCP,mopsm,Naalad,NAALAD1,NAALAdase,NAALADase I,PSM,PSMA	folate hydrolase (prostate-specific membrane antigen) 1	FOLH1	1.504		Plasma Membrane	peptidase	Diagnosis,Prognosis	capromab pendetide	2346
OCLN	AI503564,BLCPMG,hCG 1988850,OCCLUDIN,Ocl	occludin	OCLN	1.503		Plasma Membrane	other			100506658
HSD17B11	17-beta-hydroxysteroid dehydrogenase 11,17beta hsd11,17BETA HSDXI,17BHSD11,DHRS8,LOC51170,PAN1B,PSEC0029,RETSDR2,RP23-102H7.2,SDR16C2,SDR2	hydroxysteroid (17-beta) dehydrogenase 11	HSD17B11	1.498		Cytoplasm	enzyme			51170	114664	289456
DDC	AAAD,AADC,ADC,aromatic L-amino acid decarboxylase,Dihydroxyphenylalanine decarboxylase,DOPA DECARBOXYLASE,RP23-373H2.3	dopa decarboxylase (aromatic L-amino acid decarboxylase)	DDC	1.498		Cytoplasm	enzyme	Diagnosis	carbidopa/entacapone/levodopa, carbidopa/levodopa, S(-)-carbidopa, L-dopa	1644	13195	24311
HOXB6	Hox-2.2,HOX2,HOX2B,HU-2,RGD1562142,RP23-85A17.9	homeobox B6	HOXB6	1.497	14	Nucleus	transcription regulator	Diagnosis		3216	15414	497986
MYO6	BC029719,DFNA22,DFNB37,Myosin VI,MYOSIN6,RGD1560646,RP3-472A9.1,sv,TLC	myosin VI	MYO6	1.497		Cytoplasm	other			4646	17920	315840
TCN1	HAPTOCORRIN,TC-1,TCI,VITAMIN B12 BINDING	transcobalamin I (vitamin B12 binding protein, R binder family)	TCN1	1.497		Cytoplasm	transporter	Diagnosis		6947
MMP9	AW743869,B/MMP9,CLG4B,COLLAGENASE TYPE IV,GELATINASE B,GELB,Gl 92-kda,MANDP2,Ngb,pro-MMP-9,RP23-61O3.10-001	matrix metallopeptidase 9 (gelatinase B, 92kDa gelatinase, 92kDa type IV collagenase)	MMP9	1.495		Extracellular Space	peptidase	Diagnosis,Disease Progression,Efficacy,Prognosis,Unspecified Application		4318	17395	81687
BUB1B	AU045529,Bub1A,BUB1beta,BUBR1,hBUBR1,MAD3,MAD3L,RP23-204G5.1,SSK1	budding uninhibited by benzimidazoles 1 homolog beta (yeast)	BUB1B	1.494		Nucleus	kinase			701	12236	171576
LAMB1	C77966,C80098,C81607,CLM,D130003D08Rik,LAMB1-1,Lamb1-1 predicted,Laminin b1,LAMININ BETA 1	laminin, beta 1	LAMB1	1.494		Extracellular Space	other			3912	16777	298941
FAM72D	GCUD2,Ugene,WI2-929E21.1	family with sequence similarity 72, member D	FAM72D	1.493		unknown	other			728833
EPB41L4B	6430543G08RIK,AA589614,AU021054,BB007528,CG1,D4Ertd346e,EHM2,EPB4.1L4B,FLJ21596,RGD1562988,RP23-318H16.1	erythrocyte membrane protein band 4.1 like 4B	EPB41L4B	1.492		unknown	transporter			54566	54357	500464
DUSP4	2700078F24Rik,AI844617,BB104621,E130306H24Rik,HVH2,MKP-2,TYP	dual specificity phosphatase 4	DUSP4	1.491		Nucleus	phosphatase	Diagnosis		1846	319520	60587
UGT1A6	A9',GNT1,HLUGP,HLUGP1,UDP GLUCURONYLTRANSFERASE 1A6,UDPGT,UDPGT 1-6,UGT1,UGT1-06,Ugt1a6a,Ugt1a6b,UGT1A6S,Ugt1a7,Ugt1a9,UGT1F	UDP glucuronosyltransferase 1 family, polypeptide A6	UGT1A6	1.490		Cytoplasm	enzyme			54578	94284|394435	113992
EDARADD	1810032E07Rik,5830469M23Rik,A630043P06,cr,CRINKLED,ED3,EDA3,RGD1564010,RP4-670F13.1	EDAR-associated death domain	EDARADD	1.489		Cytoplasm	other			128178	171211	498769
ECT2	AI528536,ARHGEF31,FLJ10461,MGC138291,mKIAA4037	epithelial cell transforming sequence 2 oncogene	ECT2	1.488		Nucleus	other	Disease Progression		1894	13605	361921
MYBL2	B-MYB,MGC15600,MYB-Related Protein B,MYBB,RP23-335N12.7	v-myb myeloblastosis viral oncogene homolog (avian)-like 2	MYBL2	1.487		Nucleus	transcription regulator			4605	17865	296344
ELOVL6	C77826,Elongase 6,FACE,FAE,LCE,Lce2,LONG CHAIN FATTY ACYL ELONGASE,MGC107467,RELO2	ELOVL fatty acid elongase 6	ELOVL6	1.486		Cytoplasm	enzyme			79071	170439	171402
SYT4	HsT1192,Synaptotagmin IV,SytIV	synaptotagmin IV	SYT4	1.485		Cytoplasm	transporter			6860	20983	64440
GRIK1	A830007B11Rik,D16Ium24,D16Ium24e,EAA3,EEA3,GLR5,Gluk1,GLUK5,GLUR5,Glurbeta1	glutamate receptor, ionotropic, kainate 1	GRIK1	1.484		Plasma Membrane	ion channel			2897	14805	29559
FANCI	BC025462,KIAA1794,MITOCHONDRIAL DNA POLYMERASE GAMMA	Fanconi anemia, complementation group I	FANCI	1.484		Nucleus	other			55215	208836
IGFBP3	AI649005,BP-53,IBP3,IGBP3,IGF binding protein 3,IGFI BP3,IGgfbp3,Insulin-like growth factor-binding protein 3,RP23-20C9.1,tcag7.703	insulin-like growth factor binding protein 3	IGFBP3	1.483		Extracellular Space	other	Diagnosis,Disease Progression,Efficacy,Prognosis,Response to Therapy,Safety		3486	16009	24484
ANXA10	ANNEXIN 14,ANX14,RGD1560956	annexin A10	ANXA10	1.483		Cytoplasm	other			11199	26359	498622
CCL21	6CKBAC1,6CKBAC2,6CKINE,AI159701,ALP,AW987545,Beta chemokine tca4,Ccl21-Ser,CCL21A,CCL21B,CCL21C,CKb9,ECL,ENSMUSG00000073869,ENSMUSG00000073878,Exodus-2,Gm10591,Gm13304,Gm1987,LOC100041504,LOC100041593,OTTMUSG00000011350,Plt,RP11-195F19.22-001,RP23-304I1.5,RP23-411B7.4,SCYA21,SCYA21A,Scya21b,Scya21c,SLC,TCA4	chemokine (C-C motif) ligand 21	CCL21	1.483		Extracellular Space	cytokine	Diagnosis,Disease Progression		6366	100041593|100504346|18829|65956|100041504|100504362|100504239|100042493	298006
SCAMP5	AI426171,AW558254,DKFZp686L1799,MGC24969,Sc5	secretory carrier membrane protein 5	SCAMP5	1.482		Cytoplasm	other			192683	56807	65171
SULT1B1	LOC64305,ST1B1,ST1B2,St1b3,SULT1B2	sulfotransferase family, cytosolic, 1B, member 1	SULT1B1	1.482		Cytoplasm	enzyme			27284	56362	64305
CCL18	AMAC-1,CC chemokine PARC,CKb7,DC-CK1,DCTACTIN,MIP-4,PARC,Pulmonary and Activation-Regulated Chemokine,SCYA18	chemokine (C-C motif) ligand 18 (pulmonary and activation-regulated)	CCL18	1.481		Extracellular Space	cytokine	Efficacy,Safety		6362
C10orf81	9930023K05RIK,bA211N11.2,FLJ23537,HEL185,RGD1559884,RP11-211N11.2	chromosome 10 open reading frame 81	C10orf81	1.479		unknown	other			79949	226245	499377
NEK2	AA617254,C77054,HsPK21,NLK1	NIMA (never in mitosis gene a)-related kinase 2	NEK2	1.477		Cytoplasm	kinase			4751	18005
KIF11	EG5,HKSP,Kif8,Kifl1,KNSL1,TRIP5	kinesin family member 11	KIF11	1.476		Nucleus	other			3832	16551	171304
DNAH11	CILD7,DNAHBL,DNAHC11,DNHBL,DPL11,iv,Lrd	dynein, axonemal, heavy chain 11	DNAH11	1.473		Cytoplasm	enzyme			8701	13411	117253
UGT1A1	BILIQTL1,BILIRUBIN UDP-GLUCURONOSYLTRANSFERASE ISOENZYME1,GNT1,HUG-BR1,Udp Glycosyltransferase 1,UDPGT,UDPGT 1-1,Udpgt-1a,UGT1,UGT1A,UGT1A01,Ugt1a2b,UgtBr1	UDP glucuronosyltransferase 1 family, polypeptide A1	UGT1A1	1.472		Cytoplasm	enzyme	Diagnosis,Efficacy,Safety		54658	394436	24861
CSPP1	2310020J12RIK,4930413O22RIK,AA387550,BC055915,CSPP,Cspp2,Cspp3,RGD1307055	centrosome and spindle pole associated protein 1	CSPP1	1.471		Cytoplasm	other			79848	211660	362472
MAGEC1	CT7,CT7.1,RP6-232G24.1	melanoma antigen family C, 1	MAGEC1	1.470		unknown	other	Disease Progression		9947
CEACAM7	CEA,CGM2	carcinoembryonic antigen-related cell adhesion molecule 7	CEACAM7	1.469		Plasma Membrane	other	Diagnosis		1087
TP53INP1	2700057G22Rik,DKFZP434M1317,FLJ22139,p53DINP1,RP23-343F17.4,SIP,SIP18,SIP27,STINP,Teap,Thymus Expressed Acidic,TP53DINP1,TP53DINP1alpha,TP53INP1A,TP53INP1B,TRP53INP1	tumor protein p53 inducible nuclear protein 1	TP53INP1	1.468		Nucleus	other			94241	60599	297822
ELAVL2	Elav2,Embryonic lethal abnormal vision like 2,HEL N2,HEL-N1,HU-antigen B,HUB,mel-N1,RP11-315I14.4,RP23-52I15.1	ELAV (embryonic lethal, abnormal vision, Drosophila)-like 2 (Hu antigen B)	ELAVL2	1.468		Cytoplasm	other			1993	15569	286973
GNAI1	AU046200,BPGTPB,G ALPHA I1,G PROTEIN ALPHA I1,GI,GI ALPHA1,Gi1 alpha-subunit,MGC128528	guanine nucleotide binding protein (G protein), alpha inhibiting activity polypeptide 1	GNAI1	1.468		Plasma Membrane	enzyme			2770	14677	25686
MED14	9930001L01RIK,AU041628,CRSP150,CRSP2,CSRP,CXorf4,DRIP150,ENSMUSG00000073278,EXLM1,Gm641,ORF1,rCG 42888,RGD1560170,RGR1,RP24-392J24.6,TRAP170	mediator complex subunit 14	MED14	1.465		Nucleus	transcription regulator			9282	26896	317343
CRIP1	CRHP,CRIP,CRP-1,Cysteine-rich intestinal,LOC686293,rCG 27793	cysteine-rich protein 1 (intestinal)	CRIP1	1.464	8	Cytoplasm	other			1396	12925	691657
CDK5	AW048668,Crk6,Neuronal cdc2-like kinase,PSSALRE	cyclin-dependent kinase 5	CDK5	1.462		Nucleus	kinase		flavopiridol	1020	12568	140908
HMMR	AA386826,CD168,IHABP,RHAMM,RP23-382C18.3	hyaluronan-mediated motility receptor (RHAMM)	HMMR	1.462		Plasma Membrane	other			3161	15366	25460
ERO1LB	1300013B24RIK,1700065B09Rik,AI447560,ero1-beta,ERO1-L(BETA),RGD1563548,RP5-985L19.2	ERO1-like beta (S. cerevisiae)	ERO1LB	1.462		Cytoplasm	other			56605	67475	364755
SI	2010204N08RIK,MGC131621,MGC131622,SI-S,Sif1,SUCIMAL,SUCRASE-ISOMALTASE	sucrase-isomaltase (alpha-glucosidase)	SI	1.460		Cytoplasm	enzyme			6476	69983	497756
SLC37A3	2610507O21Rik,AU044904,FLJ16367,LOC100127997,MGC106297,MGC32939,Tsap7	solute carrier family 37 (glycerol-3-phosphate transporter), member 3	SLC37A3	1.459		unknown	transporter			84255	72144	312255
IMPA1	2610002K09Rik,2900059K10RIK,AI325909,IMP,IMPA,Myoinositol 1 (or 4)-monophosphatase	inositol(myo)-1(or 4)-monophosphatase 1	IMPA1	1.459		Cytoplasm	phosphatase			3612	55980	83523
DKK4	RGD1563172	dickkopf homolog 4 (Xenopus laevis)	DKK4	1.458		Extracellular Space	other	Diagnosis		27121	234130	502097
SEMA5A	5930434A13,9130201M22RIK,AI464145,SEMAF,SEMF	sema domain, seven thrombospondin repeats (type 1 and type 1-like), transmembrane domain (TM) and short cytoplasmic domain, (semaphorin) 5A	SEMA5A	1.458		Plasma Membrane	transmembrane receptor			9037	20356	310207
TPH1	MGC119994,TPH,TPRH,TRPH,tryptophan 5-monooxygenase	tryptophan hydroxylase 1	TPH1	1.458		Cytoplasm	enzyme			7166	21990	24848
DGAT2	0610010B06Rik,DKFZp686A15125,GS1999FULL,HMFN1045,MGC108863	diacylglycerol O-acyltransferase 2	DGAT2	1.457		Cytoplasm	enzyme		omacor	84649	67800	252900
TCEB3C (includes others)	EloA3,ELONGIN A3,HsT828,HsT829,LOC100506888,MGC119353,TCEB3CL,TCEB3L2	transcription elongation factor B polypeptide 3C (elongin A3)	TCEB3CL	1.456		Nucleus	other			728929|100506888|162699
CLDN12	RGD1561053	claudin 12	CLDN12	1.454		Plasma Membrane	other			9069	64945	500000
CENPK	AF5alpha,B130045K24Rik,BB232189,C530004N04Rik,FKSG14,P33,SOLT,Solzt	centromere protein K	CENPK	1.453		Nucleus	other			64105	60411	294712
NCOA2	9530095N19,bHLHe75,D1Ertd433e,GRIP-1,KAT13C,SRC-2,TIF-2	nuclear receptor coactivator 2	NCOA2	1.452		Nucleus	transcription regulator			10499	17978	83724
CDH3	AI385538,Cadp,CDHP,HJMD,P-CADHERIN,PCAD	cadherin 3, type 1, P-cadherin (placental)	CDH3	1.451		Plasma Membrane	other	Diagnosis,Efficacy,Prognosis		1001	12560	116777
E2F7	A630014C11Rik,D10ERTD739E	E2F transcription factor 7	E2F7	1.451		Nucleus	transcription regulator			144455	52679	314818
LACTB2	CGI-83,E430032H21Rik,MGC7674	lactamase, beta 2	LACTB2	1.450	13	Cytoplasm	other			51110	212442	297768
LEF1	3000002B05,AI451430,DKFZp586H0919,FLJ46390,LEF,TCF/LEF,TCF10,TCF1ALPHA,TCF7L3	lymphoid enhancer-binding factor 1	LEF1	1.449		Nucleus	transcription regulator			51176	16842	161452
SCUBE2	CEGB1,CEGF1,CEGP1	signal peptide, CUB domain, EGF-like 2	SCUBE2	1.449		unknown	other	Diagnosis,Prognosis,Unspecified Application		57758
CBX3	HECH,HP1-GAMMA,HP1G,HP1Hs-gamma,M32	chromobox homolog 3	CBX3	1.449		Nucleus	transcription regulator			11335	12417	297093
MRPS28 (includes EG:28957)	1500012D08Rik,AW061224,HSPC007,LOC679330,LRRGT00031,MRP-S35,Mrps28l,S28mt	mitochondrial ribosomal protein S28	MRPS28	1.447		Cytoplasm	other			28957	66230	689025
RAD51AP1	2510006L10Rik,LOC683109,PIR51,RAB22,RAD51-INTERACTING	RAD51 associated protein 1	RAD51AP1	1.447		Nucleus	other			10635	19362	689055
PTTG1	AW555095,C87862,EAP1,HPTTG,MGC126883,MGC138276,PDS1,Pituitary tumor transforming 1,PITUITARY TUMOR TRANSFORMING GENE PROTEIN1,PTTG,Pttg3,RP23-26M1.2,SECURIN,TUTR1	pituitary tumor-transforming 1	PTTG1	1.447		Nucleus	transcription regulator	Prognosis		9232	30939	64193
HBG1	GAMMA A GLOBIN,Hbe2,HBGA,HBGR,HSGGL1,PRO2979	hemoglobin, gamma A	HBG1	1.447		Cytoplasm	other			3047		502359
HBG2	Beta h1 globin,betaH1,Bh1,Embryonic (beta h1) globin,HBB-BH1,Hbb-y,Hbe1,Hbg1,TNCY	hemoglobin, gamma G	HBG2	1.447		Cytoplasm	other			3048	15132	94164
KCND2	AI839615,AW555701,KIAA1044,KV4.2,MGC119702,MGC119703,mKIAA1044,MNCb-7013,R75121,RK5,Shal1	potassium voltage-gated channel, Shal-related subfamily, member 2	KCND2	1.446		Plasma Membrane	ion channel			3751	16508	65180
PTK7	8430404F20Rik,CCK4,chz,mPTK7/CCK4,Otk,Srf	PTK7 protein tyrosine kinase 7	PTK7	1.446		Plasma Membrane	kinase			5754	71461	301242
TMEM45A	C630002M10RIK,DERP7,FLJ10134,LOC682422,M32486,p19.5,RP23-178N11.3	transmembrane protein 45A	TMEM45A	1.445		Plasma Membrane	other	Disease Progression		55076	56277	680866
RASAL2	6530401P13,A330066M24RIK,NGAP,RP4-593C16.1	RAS protein activator like 2	RASAL2	1.445		unknown	other			9462	226525	304893
RAI14	1700008J19Rik,1700020L11Rik,Ankycorbin,mKIAA1334,NORPEG,RAI13	retinoic acid induced 14	RAI14	1.445		Nucleus	transcription regulator			26064	75646	294804
MYT1	C20orf36,MTF1,MYTI,Nzf2,Nzf2a,Nzf2b,NZTF2,PLPB1,RP23-322G1.4	myelin transcription factor 1	MYT1	1.444		Nucleus	transcription regulator			4661	17932	362291
TMEM132A	6720481D13Rik,DKFZp547E212,FLJ20539,GBP,HSPA5BP1,MGC138669,Orai1,R74613	transmembrane protein 132A	TMEM132A	1.443		Cytoplasm	other			54972	98170	338474
TIMELESS	C77407,Debt69,HTIM,TIM,TIM1,TIMELESS1	timeless homolog (Drosophila)	TIMELESS	1.442		Nucleus	other			8914	21853	83508
UBE2S	0910001J09Rik,6720465F12Rik,AA409170,E2 25K,E2-EPF,E2-EPF5,EPF5,Gm2296,LOC100048381,OK/SW-cl.73,RGD1564746	ubiquitin-conjugating enzyme E2S	UBE2S	1.441		Nucleus	enzyme			27338	77891|100039535	292588
IQGAP3	AI593484,D030034H08,MGC32192	IQ motif containing GTPase activating protein 3	IQGAP3	1.441		Plasma Membrane	other			128239	404710	310621
HPRT1	C81579,GPT,HGPRT,Hgprtase,HPGRT,HPRT,Hypoxanthine Phosphoribosyltransferase,RP23-173F3.3	hypoxanthine phosphoribosyltransferase 1	HPRT1	1.440		Cytoplasm	enzyme		6-mercaptopurine, thioguanine, azathioprine	3251	15452	24465
RAP2B	4021402C18Rik,AA408554	RAP2B, member of RAS oncogene family	RAP2B	1.440		Plasma Membrane	enzyme			5912	74012	170923
ELOVL4	ADMD,CT118,STGD2,STGD3	ELOVL fatty acid elongase 4	ELOVL4	1.440		Cytoplasm	enzyme	Unspecified Application		6785	83603	315851
SMC4	2500002A22Rik,C79747,CAP-C,DKFZP434F205,HCAP-C,MGC125078,SMC4L1	structural maintenance of chromosomes 4	SMC4	1.439		Nucleus	transporter			10051	70099	295107
IMPDH2	ENSMUSG00000071041,Gm15210,hCG 2002013,Imp dehydrogenase 2,IMPD,IMPD2,Impdh,IMPDH-II,inosine 5'-phosphate dehydrogenase 2,OTTMUSG00000019498	IMP (inosine 5'-monophosphate) dehydrogenase 2	IMPDH2	1.438		Cytoplasm	enzyme		thioguanine, VX-944, interferon alfa-2b/ribavirin, mycophenolic acid, ribavirin	3615	100042069|23918	301005
TMEM106C	AI046681,BC046621,D15Ertd405e,MGC54819,MGC5576,RGD1311532	transmembrane protein 106C	TMEM106C	1.437		unknown	other			79022	380967	315286
CDKN3	2410006H10Rik,CDI1,CDK2-associated dual specificity phosphatase,CIP2,Cyclin Dependent Kinase Inhibitor 3,CYCLIN-DEPENDENT KINASE-ASSOCIATED PROTEIN PHOSPHATASE,KAP,KAP1	cyclin-dependent kinase inhibitor 3	CDKN3	1.437		Nucleus	phosphatase			1033	72391	289993
NETO1	AI851453,BCTL1,BTCL1,C130005O10Rik,RGD1566269	neuropilin (NRP) and tolloid (TLL)-like 1	NETO1	1.437		Extracellular Space	other			81832	246317	307206
UNG	DGU,HIGM4,UDG,UNG1,UNG15,UNG2,Uracil hydrolase,URACIL-DNA GLYCOSYLASE	uracil-DNA glycosylase	UNG	1.437		Nucleus	enzyme	Prognosis		7374	22256	304577
DIRAS2	2900052J15RIK,AI414999	DIRAS family, GTP-binding RAS-like 2	DIRAS2	1.436		Plasma Membrane	enzyme			54769	68203	291006
WSB2	AA673511,SBA2,Swip2	WD repeat and SOCS box containing 2	WSB2	1.435		unknown	other			55884	59043	288692
SCN2A	6430408L10,A230052E19RIK,ALPHA-2 SODIUM CHANNEL SUBUNIT,Alpha-2a sodium channel subunit,BFIC3,BFIS3,BFNIS,EIEE11,HBA,HBSCI,HBSCII,Na(v)1.2,NAC2,NACH,NACHII,NAV1.2,RII/RIIA,RNSCPIIR,RP23-300F1.1,SCN,SCN2A1,SCN2A2,ScpII,Vsnac Type 2a	sodium channel, voltage-gated, type II, alpha subunit	SCN2A	1.434		Plasma Membrane	ion channel		riluzole	6326	110876	24766
TFF1	BCEI,D21S21,Gm3090,HP1.A,HPS2,NEPHROCALCIN,pNR-2,PS2,TIFF1	trefoil factor 1	TFF1	1.433		Extracellular Space	other	Efficacy		7031	100041004|21784	117270
HNF4G	NR2A2,NR2A3	hepatocyte nuclear factor 4, gamma	HNF4G	1.433		Nucleus	transcription regulator			3174	30942	365744
COL11A1	C530001D20RIK,cho,CO11A1,COLL6,STL2	collagen, type XI, alpha 1	COL11A1	1.432		Extracellular Space	other		collagenase clostridium histolyticum	1301	12814	25654
GPR158	5330427M13RIK,LOC678897,mKIAA1136,RP11-59G22.1,RP23-133B16.1	G protein-coupled receptor 158	GPR158	1.432		Plasma Membrane	G-protein coupled receptor	Safety		57512	241263	291352
AGTR1	1810074K20Rik,AG2S,AGTR1A,AGTR1B,AI551199,Angiotensin II receptor type 1,Angiotensin ii receptor type 1a,Angtr-1a,AT1,AT1 RECEPTOR,AT1A,At1a receptor,AT1AR,AT1B,AT1R,AT2R1,AT2R1A,AT2R1B,HAT1R	angiotensin II receptor, type 1	AGTR1	1.431		Plasma Membrane	G-protein coupled receptor		amlodipine/olmesartan medoxomil, amlodipine/valsartan/hydrochlorothiazide, amlodipine/telmisartan, aliskiren/valsartan, azilsartan medoxomil, amlodipine/olmesartan medoxomil/hydrochlorothiazide, losartan/hydrochlorothiazide, valsartan/hydrochlorothiazide, candesartan cilexetil, olmesartan medoxomil, irbesartan, losartan potassium, telmisartan, eprosartan, candesartan cilexetil/hydrochlorothiazide…	185	11607	24180
KLK13	Egfbp-2,KLK-L4,Klk1b26,mGk-13	kallikrein-related peptidase 13	KLK13	1.431		Extracellular Space	peptidase	Prognosis		26085	626834	292848
CDCA3	2410005A12Rik,C8,GRCC8,TOME-1	cell division cycle associated 3	CDCA3	1.430		Cytoplasm	other			83461	14793	297594
SULT1A3/SULT1A4	HAST,HAST3,M-PST,PST M-FORM,ST1A3/ST1A4,ST1A5,STM,SULT1A3,SULT1A4,TL-PST	sulfotransferase family, cytosolic, 1A, phenol-preferring, member 3	SULT1A4	1.429		Cytoplasm	enzyme			445329|6818
CDC45	Cdc45i,CDC45L,CDC45L2,PORC-PI-1,UNQ374/PRO710	cell division cycle 45 homolog (S. cerevisiae)	CDC45L	1.429		Nucleus	other			8318	12544	287961
DBN1	D0S117E,DREBRIN,Drebrin 1,DREBRIN E,DREBRIN E2,RP23-211O9.1	drebrin 1	DBN1	1.429		Cytoplasm	other			1627	56320	81653
MGAT4B	AA407995,GNT-IV,GNT-IVB,RGD1562836,RP23-319B15.2,UNQ906/PRO1927	mannosyl (alpha-1,3-)-glycoprotein beta-1,4-N-acetylglucosaminyltransferase, isozyme B	MGAT4B	1.428		Cytoplasm	enzyme	Diagnosis		11282	103534	303100
CDH7	9330156F07Rik,Cad7,CDH7L1	cadherin 7, type 2	CDH7	1.428		Plasma Membrane	other			1005	241201	29162
CELSR3	CDHF11,EGFL1,flamingo,FMI1,HFMI1,MEGF2,mKIAA0812,RESDA1	cadherin, EGF LAG seven-pass G-type receptor 3 (flamingo homolog, Drosophila)	CELSR3	1.428		Plasma Membrane	G-protein coupled receptor			1951	107934	83466
C8orf34	A830018L16RIK,RGD1564053,VEST-1	chromosome 8 open reading frame 34	C8orf34	1.428		unknown	other			116328	320492	500390
B3GALT5	1190002B21Rik,AU045265,B3GalT-V,B3GalTx,B3T5,BETA3GAL-T5,GLCT5,Ssea 3	UDP-Gal:betaGlcNAc beta 1,3-galactosyltransferase, polypeptide 5	B3GALT5	1.426		Cytoplasm	enzyme			10317	93961	288161
CHEK1	C85740,CHK1,rad27	checkpoint kinase 1	CHEK1	1.425		Nucleus	kinase	Diagnosis,Efficacy	UCN-01	1111	12649	140583
CKLF	1700001C14RIK,1810018M11Rik,C32,Chemokine-like factor 1,CKLF1,CKLF2,CKLF3,CKLF4,CKLF5,Cklf6,HSPC224,UCK-1	chemokine-like factor	CKLF	1.423		Extracellular Space	cytokine			51192	75458	245978
ARL6IP1	AIP-6,AIP1,AL022945,ARL6IP,ARMER,AU042858,C85138,KIAA0069,MGC116042,mKIAA0069	ADP-ribosylation factor-like 6 interacting protein 1	ARL6IP1	1.423		Cytoplasm	other			23204	54208	293551
TACC3	Aint,C86661,ERIC-1,Maskin	transforming, acidic coiled-coil containing protein 3	TACC3	1.423		Nucleus	other			10460	21335	360962
IFI27	1110013J02Rik,2900026P10Rik,D12ERTD647E,FAM14D,IFI27L,Ifi27l1,IRG1,ISG12,isg12(a),ISG12A,P27	interferon, alpha-inducible protein 27	IFI27	1.423		Cytoplasm	other	Disease Progression		3429	52668	170512
CHGB	CGB,CHROMOGRANIN B,RP23-77H16.1,SCG1,Secretogranin I,SECRETOGRANIN1	chromogranin B (secretogranin 1)	CHGB	1.422		Extracellular Space	other	Diagnosis		1114	12653	24259
PLOD3	AI414586,LH3	procollagen-lysine, 2-oxoglutarate 5-dioxygenase 3	PLOD3	1.420		Cytoplasm	enzyme			8985	26433	288583
MRPL15 (includes EG:27395)	HSPC145,L15mt,MRP-L7,RPML7	mitochondrial ribosomal protein L15	MRPL15	1.419		Cytoplasm	other			29088	27395	297799
SLC7A11	9930009M05RIK,AI451155,CCBR1,CYSTEINE GLUATAMINE TRANSPORTER,sut,xCT	solute carrier family 7 (anionic amino acid transporter light chain, xc- system), member 11	SLC7A11	1.417		Plasma Membrane	transporter			23657	26570	310392
GDAP1	CMT4,CMT4A,CMTRIA	ganglioside-induced differentiation-associated protein 1	GDAP1	1.416		Cytoplasm	other			54332	14545	312890
WDR5	2410008O07Rik,AA408785,AA960360,Big,BIG-3,RP23-328F3.2,SWD3,WDRP5	WD repeat domain 5	WDR5	1.415	23	Nucleus	other			11091	140858	362093
SGK2	AI098171,AW146006,dJ138B7.2,H-SGK2,RP23-335N12.5,Serum/glucocorticoid regulated kinase 2,Sgkl	serum/glucocorticoid regulated kinase 2	SGK2	1.414		Cytoplasm	kinase			10110	27219	171497
HIST1H2AG (includes others)	dJ193B12.1,dJ193B12.9,H2a-221,H2a-291A,H2A.1,H2A.1b,H2A.i,H2A/c,H2A/d,H2A/I,H2A/n,H2A/p,H2AFC,H2AFD,H2AFI,H2AFN,H2AFP,HIST1H2AF,HIST1H2AI,HIST1H2AJ,HIST1H2AK,HIST1H2AL,HIST1H2AM,pH2A/f,RGD1564767,RGD1566374,RP23-138F20.11-001,RP23-283N14.4	histone cluster 1, H2ag	HIST1H2AL	1.414		Nucleus	other			8332|8969|8329|8336|8330	319173	498753|499676
BRCA1	BRCA1 (LACKING EXON 11),BRCAI,BRCC1,BROVCA1,IRIS,PNCA4,PPP1R53,PSCP,RNF53,RP23-328K2.8	breast cancer 1, early onset	BRCA1	1.414		Nucleus	transcription regulator	Diagnosis,Efficacy,Prognosis,Response to Therapy		672	12189	497672
UHRF1	Ac2-121,AL022808,hNP95,ICBP90,NP95,RNF106,UHRG1	ubiquitin-like with PHD and ring finger domains 1	UHRF1	1.414	19	Nucleus	transcription regulator	Prognosis		29128	18140	316129
BHLHE41	Bhlhb2l,BHLHB3,DEC2,hDEC2,SHARP-1	basic helix-loop-helix family, member e41	BHLHE41	1.414		Nucleus	transcription regulator			79365	79362	117095
RUVBL1	2510009G06Rik,ECP54,INO80H,NMP238,PONTIN,PONTIN52,RVB1,TAP54 ALPHA,TAP54 BETA,TATA Binding Protein Interacting Protein 49 kDa Variant,TIH1,TIP49,TIP49A	RuvB-like 1 (E. coli)	RUVBL1	1.413		Nucleus	transcription regulator			8607	56505	65137
SRGAP2	9930124L22RIK,AI448945,ARHGAP34,FBP2,FNBP2,RGD1566016,RP11-421E17.2,SRGAP3,WRP	SLIT-ROBO Rho GTPase activating protein 2	SRGAP2	1.413		Cytoplasm	other			23380	14270	360840
CD36	BDPLT10,CD36 Antigen,CHDS7,FAT,FATTY ACID TRANSLOCASE,GP3B,GP4,GPIV,LOC683013,LOC685953,PASIV,Platelet glycoprotein 4,PLATELET RECEPTOR FOR TYPE I COLLAGEN,RGD1565355,SCARB3	CD36 molecule (thrombospondin receptor)	CD36	1.413		Plasma Membrane	transmembrane receptor	Efficacy		948	12491	499985|29184|685953
BIRC5	AAC-11,AP14,API4,EPR-1,RP23-268N22.2,SURVIVIN,SURVIVIN 2B,Survivin delta ex3,survivin40,TIAP	baculoviral IAP repeat containing 5	BIRC5	1.413		Cytoplasm	other	Diagnosis,Disease Progression,Efficacy,Prognosis,Response to Therapy		332	11799	64041
PPBP	2400003M24Rik,AI854500,B-TG1,Beta-TG,CTAP-III,CTAP3,CXCL7,LA-PF4,LDGF,MDGF,NAP-2,NAP-2-L1,NEUTROPHIL-ACTIVATING PEPTIDE 2,PBP,PLATELET BASIC,Pro-platelet basic,SCAR10,SCYB7,TC1,TC2,TGB,TGB1,THBGB,THBGB1	pro-platelet basic protein (chemokine (C-X-C motif) ligand 7)	PPBP	1.412		Extracellular Space	cytokine			5473	57349	246358
TMPO	5630400D24Rik,AI195756,AI606875,AW214352,AW547477,CMD1T,LAP2,LEMD4,PRO0868,TP,TP alpha,TP beta/gamma	thymopoietin	TMPO	1.412		Nucleus	other	Disease Progression		7112	21917	25359
AKR1C4	17beta-HSD-5,20 alpha SDH,20 alpha-HSD,3-alpha-HSD,Akr1c1,AKR1C6,C11,CDR,CHDR,DD-4,HAKRA,Hsd17b5,MGC22581,rCG 55844	aldo-keto reductase family 1, member C4 (chlordecone reductase; 3-alpha hydroxysteroid dehydrogenase, type I; dihydrodiol dehydrogenase 4)	AKR1C4	1.411		Cytoplasm	enzyme			1109	83702	307092
COPS5	AI303502,CSN5,JAB1,JUN ACTIVATION DOMAIN BINDING,MGC3149,MOV-34,P38,p38 JAB1,SGN5	COP9 constitutive photomorphogenic homolog subunit 5 (Arabidopsis)	COPS5	1.410		Nucleus	transcription regulator			10987	26754	312916
ESRP1	2210008M09Rik,A630065D16,BC031468,FLJ20171,RBM35A,RGD1560481,RMB35A,RP23-322G9.1	epithelial splicing regulatory protein 1	ESRP1	1.410		Nucleus	other			54845	207920	500409
SKP2 (includes EG:27401)	cyclin A-associated kinase,F-box protein Skp2,FBL1,FBXL1,FLB1,p45Skp2,RGD1562456,S-PHASE KINASE-ASSOCIATED PROTEIN 2	S-phase kinase-associated protein 2 (p45)	SKP2	1.409		Nucleus	other	Prognosis		6502	27401	294790
CA2	AI131712,CA-II,CAR2,Carbonic anhydrase 2,Ltw-5,Lvtw-5	carbonic anhydrase II	CA2	1.409		Cytoplasm	enzyme	Diagnosis,Unspecified Application	methazolamide, hydrochlorothiazide, acetazolamide, trichloromethiazide, dorzolamide, chlorothiazide, dorzolamide/timolol, brinzolamide, chlorthalidone, benzthiazide, sulfacetamide, topiramate	760	12349	54231
LY6E	Ly67,OIP-1,RIG-E,SCA-2,Thymic Shared Antigen 1,TSA-1	lymphocyte antigen 6 complex, locus E	LY6E	1.409		Plasma Membrane	other			4061	17069	362934
RRS1	5730466A07Rik,AA415037,D1Ertd701e,MNCb-2643,Regulator for ribosome resistance homolog,Rrr	RRS1 ribosome biogenesis regulator homolog (S. cerevisiae)	RRS1	1.409		Nucleus	other			23212	59014	297784
SCN8A	AI853486,C630029C19Rik,CERIII,CIAT,dmu,MED,mnd-2,NaCh6,NaV1.6,nmf2,nmf335,nmf58,nur14,PN4,seal	sodium channel, voltage gated, type VIII, alpha subunit	SCN8A	1.408		Plasma Membrane	ion channel		riluzole	6334	20273	29710
CD163	CD163v2,CD163v3,Ed2,HBSR,M130,MM130	CD163 molecule	CD163	1.408		Plasma Membrane	transmembrane receptor	Prognosis		9332	93671	312701
CDCA5	2610036L13RIK,AL024086,AW536684,C85404,MGC16386,RGD1560863,SORORIN	cell division cycle associated 5	CDCA5	1.407		Cytoplasm	other			113130	67849	684771
SCG2	Chcg,CHGC,PRO-SN,Secretogranin 2,SECRETOGRANIN II,Secretoneurin,Sg2,SgII,SN	secretogranin II	SCG2	1.407		Extracellular Space	cytokine			7857	20254	24765
HIST1H2AB/HIST1H2AE	1190022L06,9030420B16,ENSMUSG00000060262,Gm11276,H2a-291A,H2a-53,H2A.1,H2A.2,H2A/a,H2A/m,H2AFA,H2AFM,HIST1H2AB,Hist1h2ac,Hist1h2ad,HIST1H2AE,Hist1h2ag,Hist1h2ai,HIST1H2AN,HIST1H2AO,Hist1h2ap,OTTMUSG00000000448,RGD1562827,Rp23-480b19.10,RP23-480B19.10-001	histone cluster 1, H2ae	HIST1H2AB	1.405		Nucleus	other			8335|3012	319191|319164|319170|665433|319171|319165|319166|319167|319172	306970|502129|306962
GLO1	0610009E22Rik,1110008E19Rik,2510049H23Rik,AW550643,Glo-1r,Glo-1s,GLOD1,GLY1,GLYI,Glyoxalase 1,GLYOXALASE I,GLYOXYLASE I,LACTOYL GLUTATHIONE LYASE,Qglo	glyoxalase I	GLO1	1.405		Cytoplasm	enzyme			2739	109801	294320
TBX15	de,RP23-49O14.1,RP4-794L19.1,TBX14,Tbx8	T-box 15	TBX15	1.404		Nucleus	transcription regulator			6913	21384	295315
BTG1	AI426953,AW546738	B-cell translocation gene 1, anti-proliferative	BTG1	1.404		Nucleus	transcription regulator			694	12226	29618
PLA2G7	LDL-PLA2,LP-PLA2,Lyso-Paf Acetyltransferase,PAF ACETYLHYDROLASE,PAF-AH,PAFAD,PAFAH MP,Plasma paf-ah,R75400	phospholipase A2, group VII (platelet-activating factor acetylhydrolase, plasma)	PLA2G7	1.404		Extracellular Space	enzyme	Diagnosis,Efficacy	darapladib	7941	27226	301265
VPS13B	1810042B05RIK,2310042E16RIK,4732488H20,C330002D13RIK,C87206,CHS1,COH1,Cohh1,D230005K13,KIAA0532,mKIAA0532,mKIAA5032	vacuolar protein sorting 13 homolog B (yeast)	VPS13B	1.404		Nucleus	transporter			157680	666173	315036
PPP1R14B	AOM172,FG-4095,PHI-1,Phospholipase c neighboring,PLCB3N,PNG,Protein phosphatase 1,SOM172	protein phosphatase 1, regulatory (inhibitor) subunit 14B	PPP1R14B	1.402		Cytoplasm	phosphatase			26472	18938	259225
PEX10	AV128229,Gm142,LOC687157,NALD,Peroxin10,PEX10P,RNF69,RP23-298E4.1	peroxisomal biogenesis factor 10	PEX10	1.401		Cytoplasm	other			5192	668173	680424
MS4A8B	2010004L09Rik,4SPAN4,AI481240,CD20L5,MS4A4,Ms4a8,MS4A8A	membrane-spanning 4-domains, subfamily A, member 8B	MS4A8B	1.401	3	Plasma Membrane	other			83661	64381	361733
HOXC4	cp19,Hox-3.5,HOX3,HOX3E,Hox3r3,Hs.567289	homeobox C4	HOXC4	1.400		Nucleus	transcription regulator	Diagnosis		3221	15423	24459
ITGA10	A630048L14,INTEGRIN ALPHA 10,PRO827,UNQ468/PRO827	integrin, alpha 10	ITGA10	1.399		Plasma Membrane	other			8515	213119	310683
DHRS2	HEP27,SDR25C1,SHORT CHAIN ALCOHOL DEHYDROGENASE FAMILY MEMBER	dehydrogenase/reductase (SDR family) member 2	DHRS2	1.399		Nucleus	enzyme			10202
PLXNA3	6.3,HSSEXGENE,mKIAA4078,PlexA3,PLEXIN-A3,Plxa3,PLXN3,PLXN4,RP23-436K3.11-001,SEX,XAP-6,XX-FW81657B9.3	plexin A3	PLXNA3	1.399		Plasma Membrane	transmembrane receptor			55558	18846	309280
SLC16A6	AW743111,ESTM12,MCT6,MCT7,Mct7B,RP23-465A12.4	solute carrier family 16, member 6 (monocarboxylic acid transporter 7)	SLC16A6	1.399		Plasma Membrane	transporter			9120	104681	303772
ZNF706	3110006P09RIK,AA793007,AW536850,C77232,HSPC038,LOC51123,PNAS-106,PNAS-113,Zfp706	zinc finger protein 706	ZNF706	1.398		unknown	other			51123	68036	500855
CPNE7	AW047065	copine VII	CPNE7	1.398		unknown	transporter			27132	102278	361433
ASNS	AS,ASPARAGINE SYNTHETASE,TS11	asparagine synthetase (glutamine-hydrolyzing)	ASNS	1.397		Cytoplasm	enzyme			440	27053	25612
TMEM37	AI173373,AW540203,PR,PR1	transmembrane protein 37	TMEM37	1.397		Plasma Membrane	ion channel			140738	170706	245953
CLDN7	CEPTRL2,CLAUDIN 7,claudin-1,CPETRL2,Hs.84359,RP23-172M21.4	claudin 7	CLDN7	1.396		Plasma Membrane	other	Unspecified Application		1366	53624	65132
MCM2	AA959861,AW476101,BM28,CCNL1,cdc19,CDCL1,D3S3194,Mcmd2,MITOTIN,mKIAA0030	minichromosome maintenance complex component 2	MCM2	1.396		Nucleus	enzyme	Diagnosis,Disease Progression,Efficacy,Prognosis,Unspecified Application		4171	17216	312538
ATAD5	C130052G03RIK,C17orf41,ELG1,FLJ12735,FRAG1,Gm17,rCG 32850,RGD1561464,RP23-328O2.1	ATPase family, AAA domain containing 5	ATAD5	1.396	16	unknown	other			79915	237877	303348
OMP		olfactory marker protein	OMP	1.395		Cytoplasm	other			4975	18378	24612
INSIG2	2900053I11Rik,C730043J18Rik	insulin induced gene 2	INSIG2	1.395		Cytoplasm	other	Diagnosis		51141	72999	288985
NLN	4930472G13RIK,AGTBP,C79345,Endopeptidase 3.4.24.16,EP24.16,MEP,MOP	neurolysin (metallopeptidase M3 family)	NLN	1.394		Cytoplasm	peptidase			57486	75805	117041
ASAP2	6530401G17RIK,AMAP2,CENTB3,DDEF2,Gm1523,Gm592,LOC211914,PAG3,PAP,Pap Alpha,SHAG1	ArfGAP with SH3 domain, ankyrin repeat and PH domain 2	ASAP2	1.393		Nucleus	other			8853	211914	362719
SKA3	C13ORF3,F630043A04Rik,IMAGE:3604003,RAMA1,RGD1307201,RP11-101P17.12-002	spindle and kinetochore associated complex subunit 3	C13orf3	1.393		Nucleus	other			221150	219114	361047
PLD1	AA536939,C85393,Pc-Plc,Phospholipase D1,PLD1A,PLD1B,Plda,Pldb	phospholipase D1, phosphatidylcholine-specific	PLD1	1.392		Cytoplasm	enzyme			5337	18805	25096
NLGN4X	ASPGX2,AUTSX2,HLNX,HNL4X,HNLX,Neuroligin X,NLGN,NLGN4,UNQ365/PRO701	neuroligin 4, X-linked	NLGN4X	1.391		Plasma Membrane	enzyme			57502
RAB6B	9630015C03,AI844641,C330006L04Rik,D9BWG0185E	RAB6B, member RAS oncogene family	RAB6B	1.391		Cytoplasm	enzyme			51560	270192	363123
CALML4	2010002G05Rik,Calmodulin related,Calmodulin-like 4,LOC686783,MGC4809,NY-BR-20	calmodulin-like 4	CALML4	1.391		unknown	other			91860	75600	691455
IBSP	BNSP,BONE SIALOPROTEIN,BSP,BSP-II,Bsp2,Integrin binding sialoprotein,SP-II	integrin-binding sialoprotein	IBSP	1.390		Extracellular Space	other	Disease Progression,Efficacy		3381	15891	24477
TMED6	1810015P03RIK,1810018I24Rik,MGC107643,MGC23911,PRO34237,RGD1305260,SPLL9146,UNQ9146/PRO34237	transmembrane emp24 protein transport domain containing 6	TMED6	1.390		Cytoplasm	other			146456	66269	291991
CENPI	AI504163,FSHPRH1,LRPR1,MIS6,RNALRP,RP23-162B19.4,RP5-1188J21.1	centromere protein I	CENPI	1.390		Nucleus	other			2491	102920	25448
BZW2	1110001I24Rik,Bdm2,HFB2,HSPC028,MST017,MSTP017	basic leucine zipper and W2 domains 2	BZW2	1.389		Cytoplasm	translation regulator			28969	66912	171439
SERPINA4	KAL,KALLISTATIN,KLST,KST,LOC246328,PI-4	serpin peptidase inhibitor, clade A (alpha-1 antiproteinase, antitrypsin), member 4	SERPINA4	1.389		Extracellular Space	other			5267		246328
ZWINT	2010007E07Rik,2600001N01Rik,D10ERTD749E,HZwint-1,KNTC2AP,Snap25 interacting protein 30,ZWINT-1	ZW10 interactor	ZWINT	1.389		Nucleus	other			11130	52696
PTDSS1	AU044268,AW539008,mKIAA0024,PSS-1,PSSA	phosphatidylserine synthase 1	PTDSS1	1.388		Cytoplasm	enzyme			9791	19210	314553
PCDH20	C630015B17RIK,PCDH13	protocadherin 20	PCDH20	1.388		unknown	other			64881	219257	306081
KCNC4	AI850292,C1ORF30,HKSHIIIC,Kcr2-4,KSHIIIC,KV3.4,MGC126818	potassium voltage-gated channel, Shaw-related subfamily, member 4	KCNC4	1.388		Plasma Membrane	ion channel			3749	99738	684516
SLC25A17	PMP34,PMP47	solute carrier family 25 (mitochondrial carrier; peroxisomal membrane protein, 34kDa), member 17	SLC25A17	1.388		Cytoplasm	transporter			10478	20524	300083
SESN3	5630400E15Rik,BC003348,SEST3,SESTRIN 3	sestrin 3	SESN3	1.388		unknown	other			143686	75747	315427
STRBP	6430510M02RIK,AI852513,C230082I21RIK,C86322,DKFZp434N214,FLJ11307,FLJ14223,FLJ14984,FLJ21960,ILF3L,MGC21529,MGC3405,p74,SPNR	spermatid perinuclear RNA binding protein	STRBP	1.388	10	Cytoplasm	other			55342	20744	84476
DNAJC22	2810451A06RIK,AI506245,FLJ13236,RGD1311098,wus	DnaJ (Hsp40) homolog, subfamily C, member 22	DNAJC22	1.387		unknown	other			79962	72778	362998
RPSA	37LRP,40kDa Ribosomal,40S RIBOSOMAL PROTEIN SA,67LR,AL022858,LAMBR,LAMININ RECEPTOR,LAMININ RECEPTOR 1,Lamr,LAMR1,Lamrl1,LBP,LBP/p40,LPS-binding,LRP,LRP/LR,MLR,NEM/1CHD4,P40,P40-3,P40-8,SA,SA p40	ribosomal protein SA	RPSA	1.387		Cytoplasm	translation regulator			3921	16785	29236
DGKK	C130007D14,DGK KAPPA,Gm360,RGD1561510,RP23-163A2.1	diacylglycerol kinase, kappa	DGKK	1.386		Cytoplasm	kinase			139189	331374	367745
CAPN5	FLJ46245,HTRA3,nCL-3	calpain 5	CAPN5	1.386		Cytoplasm	peptidase			726	12337	171495
KIF15	3110023M17Rik,3930402I10Rik,D330038N01,HKLP2,KLP2,KNSL7,NY-BR-62	kinesin family member 15	KIF15	1.385		Nucleus	other			56992	209737	353302
MAP2	AC091465.1,DKFZp686I2148,MAP2A,MAP2B,MAP2C,MAP2R,Microtubule associated protein 2,MTAP2	microtubule-associated protein 2	MAP2	1.384		Cytoplasm	other			4133	17756	25595
GINS4	2810037C03RIK,4933405K01Rik,MGC14799,RGD1307397,SLD5	GINS complex subunit 4 (Sld5 homolog)	GINS4	1.384		Nucleus	other			84296	109145	290842
MCM7	AI747533,CDC47,D16Mgi24,mCDC47,MCM2,Mcmd7,P1.1-MCM3,P1CDC47,P85MCM,PNAS146	minichromosome maintenance complex component 7	MCM7	1.384		Nucleus	enzyme	Diagnosis,Disease Progression,Prognosis		4176	17220	288532
CSRP2	AW551867,CRP2,LMO5,SmLIM,Smooth Muscle Cell Lim	cysteine and glycine-rich protein 2	CSRP2	1.383		Nucleus	other			1466	13008	29317
AMIGO2	AC004010,AI415330,ALI1,Alivin,AW208913,DEGA	adhesion molecule with Ig-like domain 2	AMIGO2	1.383		Plasma Membrane	other			347902	105827	300186
AP3M2	5830445E16Rik,AP-3B,AP3 MU3B,AP47B,CLA20,P47B,p47MU3B	adaptor-related protein complex 3, mu 2 subunit	AP3M2	1.383		Cytoplasm	transporter			10947	64933	140667
COL5A2	1110014L14RIK,D230017N05,MGC105115,PROCOLLAGEN TYPE V ALPHA2	collagen, type V, alpha 2	COL5A2	1.383		Extracellular Space	other		collagenase clostridium histolyticum	1290	12832	85250
NUP210	9830001L10,AI836801,FLJ22389,Gp120,gp190,GP210,KIAA0906,POM210,PSEC0245	nucleoporin 210kDa	NUP210	1.382		Nucleus	transporter			23225	54563	58958
ZFAND1	2310008M20RIK,AW048890,FLJ14007,MGC107161,RGD1309519	zinc finger, AN1-type domain 1	ZFAND1	1.382		unknown	other			79752	66361	361917
B4GALNT4	BC038881,beta4GalNAcT4,FLJ25045,Gm1095,RGD1310052	beta-1,4-N-acetyl-galactosaminyl transferase 4	B4GALNT4	1.382		unknown	enzyme			338707	330671	309105
NLGN1	6330415N05Rik,BB179718,KIAA1070,MGC45115,mKIAA1070,NEUROLIGIN1,NL1,Similar to aconitase	neuroligin 1	NLGN1	1.382		Plasma Membrane	enzyme			22871	192167	116647
GATA2	DCML,MGC2306,MONOMAC,NFE1B	GATA binding protein 2	GATA2	1.382		Nucleus	transcription regulator			2624	14461	25159
DEGS1	AA536663,Degenerative spermatocyte homolog,DEGS,Des-1,Dihydroceramide desaturase,FADS7,Mdes,MIG15,MLD	delta(4)-desaturase, sphingolipid 1	DEGS1	1.381		Plasma Membrane	enzyme			8560	13244	58970
CDK2AP1	Apc10,Cdk associated protein 1,CDKAP1,DOC1,DORC1,Gm12184,LOC687549,OTTMUSG00000005522,p12,p12DOC-1,RP23-14F5.5,ST19	cyclin-dependent kinase 2 associated protein 1	CDK2AP1	1.381		Nucleus	other			8099	100039945|13445	360804
TRAPPC9	1810044A24RIK,2900005P22Rik,4632408O18Rik,IBP,IKBKBBP,mKIAA1882,MRT13,NIBP,RGD1309461,T1,Tppc9,TRS120,TRS130	trafficking protein particle complex 9	TRAPPC9	1.380		Plasma Membrane	other			83696	76510	315059
PMAIP1	APR,NOXA	phorbol-12-myristate-13-acetate-induced protein 1	PMAIP1	1.380		Cytoplasm	other			5366
ESCO2	2410004I17RIK,D030072L07Rik,EFO2,LOC157570,RBS	establishment of cohesion 1 homolog 2 (S. cerevisiae)	ESCO2	1.379		Nucleus	other			157570	71988
PAR1	D15S227E	Prader-Willi/Angelman region-1	PAR1	1.379		unknown	other	Prognosis		145624
AKR1B10	2310005E10RIK,AKR1B11,AKR1B12,Akr1b16,ALDRLn,AR (ALDOSE REDUCTASE),ARL-1,HIS,HSI	aldo-keto reductase family 1, member B10 (aldose reductase)	AKR1B10	1.379		Cytoplasm	enzyme	Unspecified Application		57016	67861	296972
PTPRO	D28,GLEPP1,NPHS6,PTP PHI,PTP-BK,PTP-OC,PTP-OMICRON,PTP-U2,PTPN15,PTPROT,R-PTP-O,RPTP-BK	protein tyrosine phosphatase, receptor type, O	PTPRO	1.379		Plasma Membrane	phosphatase			5800	19277	50677
RNF34	AW061037,AW536122,BC004042,C88279,CARP-1,hRFI,MGC7670,Momo,RFI,RIF,RIFF	ring finger protein 34	RNF34	1.377		Cytoplasm	enzyme			80196	80751	282845
HSPA1A/HSPA1B	DAAP-21F2.7,DAQB-147D11.1,HEAT SHOCK 70-KDA,heat shock protein 1A,hsp68,HSP70,HSP70-1,HSP70-1A,HSP70-1B,HSP70-2,Hsp70-3,Hsp70.1,Hsp70.3,HSP70A,hsp70A1,HSP70I,HSP72,HSPA1,HSPA1A,HSPA1B,Hspa2,IHSP70,p72	heat shock 70kDa protein 1A	HSPA1B	1.377		Cytoplasm	other	Unspecified Application		3303|3304	193740|15511	294254|24472
RMI1 (includes EG:306734)	BLAP75,C9ORF76,FAAP75,FLJ12888,RGD1310671,RP11-346I8.1	RMI1, RecQ mediated genome instability 1, homolog (S. cerevisiae)	RMI1	1.377		Nucleus	other			80010		306734
SMC2	5730502P04Rik,AI255214,AW545314,CAP-E,Fin16,HCAP-E,PRO0324,RP23-122I3.3,SMC2L1	structural maintenance of chromosomes 2	SMC2	1.376		Nucleus	transporter			10592	14211	362519
TK1	D530002A18Rik,EG619653,Gm6091,RP23-151N19.8,Thymidine Kinase 1,TK,Tk1a,Tk1b,TK2	thymidine kinase 1, soluble	TK1	1.376		Cytoplasm	kinase	Diagnosis,Prognosis		7083	619653|21877	24834
HPGD	15-HYDROXY PROSTAGLANDIN DEHYDROGENASE,15-PGDH,AV026552,Hydroxyprostaglandin Dehydrogenase,PGDH,PGDH1,SDR36C1	hydroxyprostaglandin dehydrogenase 15-(NAD)	HPGD	1.376		Cytoplasm	enzyme	Prognosis		3248	15446	79242
NME1 (includes EG:18102)	AL024257,AWD,GAAD,NB,NBS,NDKA,NDPK-A,NM23,NM23-H1,NM23-M1,NM23A,Nucleotide diphosphate kinase beta,RP23-378I13.1	non-metastatic cells 1, protein (NM23A) expressed in	NME1	1.375		Nucleus	kinase			4830	18102	191575
CAD	2410008J01Rik,AU018859,Cad trifunctional,Carbamoyl-p synthase/aspartate transcarbamylase/dihydroorotase,Cpad	carbamoyl-phosphate synthetase 2, aspartate transcarbamylase, and dihydroorotase	CAD	1.375		Cytoplasm	enzyme			790	69719	24240
SLC25A5	2F1,AAC2,ADP/ATP CARRIER,ANC2,ANT2,EG433923,Gm5560,RGD1560896,RP23-286I5.1,Slc25a6,T2,T3	solute carrier family 25 (mitochondrial carrier; adenine nucleotide translocator), member 5	SLC25A5	1.375		Cytoplasm	transporter			292	433923	498885
PAQR4	1500004C10RIK,FLJ30002,MNCb-0914	progestin and adipoQ receptor family member IV	PAQR4	1.375		unknown	other			124222	76498	302967
NDUFA4L2	BC064011,LOC56901,NUOMS	NADH dehydrogenase (ubiquinone) 1 alpha subcomplex, 4-like 2	NDUFA4L2	1.375		unknown	enzyme			56901	407790
SERPINB5	1110036M19RIK,AI462524,AI646751,MASPIN,ovalbumin,PI-5,Spi7	serpin peptidase inhibitor, clade B (ovalbumin), member 5	SERPINB5	1.374		Extracellular Space	other	Diagnosis,Disease Progression,Efficacy,Prognosis		5268	20724	116589
KYNU	4432411A05Rik,KYNURENINASE,l-kynurenine hydrolase,RP23-303O15.1	kynureninase	KYNU	1.374		Cytoplasm	enzyme			8942	70789	116682
RIPK2	2210420D18RIK,8Q21.3 RICK,CARD3,CARDIAK,CCK,D4Bwg0615e,GIG30,RICK,RIP2,RP23-378L22.1,WUGSC:H RG437L15.1	receptor-interacting serine-threonine kinase 2	RIPK2	1.372		Plasma Membrane	kinase			8767	192656	362491
CDC7 (includes EG:12545)	AI597260,CDC7-RELATED KINASE,Cdc71l,CDC7L1,HISTONE H1 KINASE,HSCDC7,Hsk1,huCDC7,muCdc7	cell division cycle 7 homolog (S. cerevisiae)	CDC7	1.372		Nucleus	kinase	Disease Progression		8317	12545	360908
FIGNL1	Fidgetin-Like 1,RP23-373H2.1	fidgetin-like 1	FIGNL1	1.371		unknown	enzyme			63979	60530	289777
SLC6A11	D930045G19Rik,E130202I16Rik,GABT3,GABT4,GAT-3,GAT4	solute carrier family 6 (neurotransmitter transporter, GABA), member 11	SLC6A11	1.370		Plasma Membrane	transporter		tiagabine	6538	243616	79213
NDC80	2610020P18Rik,AV139730,HEC,HEC1,HsHec1,hsNDC80,Kinetochore associated 2,KNTC2,TID3	NDC80 kinetochore complex component homolog (S. cerevisiae)	NDC80	1.370		Nucleus	other			10403	67052	301701
EPPK1	6230424I18Rik,EPIPL,EPIPL1,EPIPLAKIN,EPPK,Eppk1-ps1	epiplakin 1	EPPK1	1.370		Cytoplasm	other			83481	223650	680860
GLP1R	Glip,GLP1 RECEPTOR,GLP1Rc,Glucagon-Like Peptide 1 Receptor,RATGL1RCP,Rip	glucagon-like peptide 1 receptor	GLP1R	1.370	17	Plasma Membrane	G-protein coupled receptor		liraglutide, T-0632, GLP-1 (7-36) amide, exenatide	2740	14652	25051
FAM102A	AI426465,bA203J24.7,C230093N12RIK,C9orf132,EEIG1,RP11-203J24.7,RP23-255P20.4	family with sequence similarity 102, member A	FAM102A	1.369		unknown	other			399665	98952
NFE2L3	NFE2-RELATED FACTOR1,NRF3,Nuclear factor, erythroid derived 2, like 3	nuclear factor (erythroid-derived 2)-like 3	NFE2L3	1.368		Nucleus	transcription regulator			9603	18025	312331
SLPI	ALK1,ALP,ANTILEUKOPROTEASE,antileukoproteinase,BLPI,HUSI,HUSI-I,MPI,RP23-462O16.7,Secretory Leukoprotease Inhibitor,SLP1,WAP4,WFDC4	secretory leukocyte peptidase inhibitor	SLPI	1.368		unknown	other	Diagnosis,Prognosis		6590	20568
HSPA2	HSP70-2,HSP70-3,HSP70.2,HSP70A2,HSPT70,Hst70	heat shock 70kDa protein 2	HSPA2	1.368		Cytoplasm	other			3306	15512	60460
TLE1	C230057C06Rik,ESG,ESG1,Esp1,Estm14,GRG1,GROUCHO 1,RP11-203D19.1,RP24-535M24.1,TLE4L,transducin-like enhancer of split 1	transducin-like enhancer of split 1 (E(sp1) homolog, Drosophila)	TLE1	1.366		Nucleus	transcription regulator			7088	21885	362533
MORC1	CT33,MORC,RGD1565610,ZCW6	MORC family CW-type zinc finger 1	MORC1	1.366		Nucleus	other			27136	17450	360712
THBS2	THROMBOSPONDIN 2,TSP-2,XXyac-YX65C7 A.1	thrombospondin 2	THBS2	1.366		Extracellular Space	other			7058	21826	292406
ARFGEF1	ARFGEP1,BIG1,D130059B05RIK,D730028O18Rik,P200,p200 ARF-GEP1,RGD1560793	ADP-ribosylation factor guanine nucleotide-exchange factor 1 (brefeldin A-inhibited)	ARFGEF1	1.365		Cytoplasm	other			10565	211673	312915
UNC119B	AA407659,AI414892,hCG 27366,Image:3588380,MGC5139,POC7B,RGD1309359	unc-119 homolog B (C. elegans)	UNC119B	1.365		unknown	other			84747	106840	288702
TARBP1	RP5-827C21.5,TRM3,TRP-185	TAR (HIV-1) RNA binding protein 1	TARBP1	1.365		Nucleus	transcription regulator			6894
PLAT	alteplase,alteplase, recombinant,AU020998,AW212668,D8Ertd2e,PATISS,SCTPA,T-PA,tissue plasminogen activator	plasminogen activator, tissue	PLAT	1.364		Extracellular Space	peptidase	Diagnosis,Efficacy,Prognosis,Safety,Unspecified Application		5327	18791	25692
CYP4F3	1810054N16Rik,CPF3,CYP4F,CYP4F18,Cypf18,CYPLTBV,LTB4H	cytochrome P450, family 4, subfamily F, polypeptide 3	CYP4F3	1.364		Cytoplasm	enzyme			4051	72054	290623
LAD1	LadA,LADININ 1	ladinin 1	LAD1	1.364		Extracellular Space	other			3898	16763	313325
CEP85	2410030J07RIK,AI173272,AI173504,CCDC21,RGD1311520,RP23-314D24.8	centrosomal protein 85kDa	CCDC21	1.363		Nucleus	other			64793	70012	362622
RAD54B	E130016E03Rik,FSBP,hCG 2009220,LOC100128414,LOC100503583,LOC100506448,RDH54,RGD1306507,RP23-242O9.3	RAD54 homolog B (S. cerevisiae)	RAD54B	1.363	12	Nucleus	enzyme			25788	623474	313063
REPIN1	AI425994,AP4,E430037F08Rik,MGC19105,RIP60,Zfp-464,ZNF464	replication initiator 1	REPIN1	1.363		Nucleus	other			29803	58887	445541
GGH	gamma-GH,GH,LOC667301,RP23-259B18.3	gamma-glutamyl hydrolase (conjugase, folylpolygammaglutamyl hydrolase)	GGH	1.363		Cytoplasm	peptidase			8836	14590	25455
PKIB	cAMP-Dependent Protein Kinase Inhibitor,cAMP-Dependent Protein Kinase Inhibitor 2,PKIBETA,PKINH,PRKACN2,RATPKINH,RP11-95G17.1	protein kinase (cAMP-dependent, catalytic) inhibitor beta	PKIB	1.363		unknown	other			5570	18768	24678
DNAH5	AU022615,CILD3,DLP5,DNAHC5,Dnahc8,HL1,KTGNR,Mdnah5,mKIAA1603,PCD	dynein, axonemal, heavy chain 5	DNAH5	1.363		unknown	enzyme			1767	110082	294854
ENPP4	4933413N07RIK,AA986363,AI195364,Gm90,KIAA0879,mKIAA0879,NPP4	ectonucleotide pyrophosphatase/phosphodiesterase 4 (putative)	ENPP4	1.362		unknown	enzyme			22875	224794	301261
KIF14	D1Ertd367e,E130203M01,KIAA0042	kinesin family member 14	KIF14	1.362	5	Cytoplasm	other	Diagnosis		9928	381293	360849
CDK14	mKIAA0834,PFTAIRE1,PFTK1	cyclin-dependent kinase 14	PFTK1	1.361		Nucleus	kinase			5218	18647	362316
POLA1	ALPHA PRIMASE p180,AW321876,DKFZp686K1672,DNA POLYMERASE ALPHA,DNA polymerase alpha subunit 1,P180,POLA,POLYMERASE ALPHA,PolÎ±,RP23-53K18.2	polymerase (DNA directed), alpha 1, catalytic subunit	POLA1	1.361		Nucleus	enzyme		nelarabine, MB07133, clofarabine, fludarabine phosphate, cytarabine, trifluridine, vidarabine, entecavir	5422	18968	85241
MC4R	Fatboy,Glu3	melanocortin 4 receptor	MC4R	1.361		Plasma Membrane	G-protein coupled receptor	Unspecified Application		4160	17202	25635
NME2	NDKB,NDP KINASE B,NDPK-B,NDPK2,nm23-2,NM23-H2,Nm23-m2,NM23B,NUCLEOSIDE DIPHOSHATE KINASE,Nucleoside diphosphate kinase alpha,p18-12d,PUF,RP23-378I13.2	non-metastatic cells 2, protein (NM23B) expressed in	NME2	1.361		Nucleus	kinase	Diagnosis		4831	18103	83782
SYK	p72 SYK,Ptk72,Sykb	spleen tyrosine kinase	SYK	1.360		Cytoplasm	kinase	Response to Therapy		6850	20963	25155
PKHD1	AI118496,AI182499,ARPKD,FCYT,FPC,TIGM1	polycystic kidney and hepatic disease 1 (autosomal recessive)	PKHD1	1.360		Plasma Membrane	other			5314	241035	301287
TCEB3B	ELOA2,ELONGIN A2,HsT832,TCEB3L	transcription elongation factor B polypeptide 3B (elongin A2)	TCEB3B	1.360	12	Nucleus	transcription regulator			51224
LAS1L	1810030A06RIK,5830482G23RIK,dJ475B7.2,FLJ12525,Las1-like,rCG 36348,RGD1565755,RP23-476N7.1,RP3-475B7.2	LAS1-like (S. cerevisiae)	LAS1L	1.360		Nucleus	other			81887	76130	296865
FASN	A630082H08Rik,FAS,FATTY ACID SYNTHASE,FATTY ACID SYNTHETASE,Long chain fatty acyl-coa synthetase,NADP Dependent Oxidoreductase,OA-519,RP23-99M13.6,SDR27X1	fatty acid synthase	FASN	1.360		Cytoplasm	enzyme	Diagnosis,Efficacy,Prognosis		2194	14104	50671
CDC20	2310042N09Rik,bA276H19.3,C87100,CDC20A,P55CDC,RP23-145E1.5	cell division cycle 20 homolog (S. cerevisiae)	CDC20	1.359		Nucleus	other			991	107995	64515
FGFRL1	FGFR5,FGFR5beta,FGFR5gamma,FHFR,UNQ480/PRO943	fibroblast growth factor receptor-like 1	FGFRL1	1.359		Plasma Membrane	transmembrane receptor			53834	116701	360903
POLQ	A430110D14Rik,POLH,PRO0327	polymerase (DNA directed), theta	POLQ	1.358		Nucleus	enzyme			10721	77782	288079
THY1	CD7,CD90,LOC94105,T25,Thy-1.2,Thy1.1,Thymus cell antigen 1, theta	Thy-1 cell surface antigen	THY1	1.358		Plasma Membrane	other	Diagnosis,Disease Progression		7070	21838	24832
SFTPC	pro-SpC,PSP-C,SFTP2,SMDP2,SP-C,SP5	surfactant protein C	SFTPC	1.358		Extracellular Space	other			6440	20389	50683
SPOCK2	AA407235,GCAP26,KIAA0275,mKIAA0275,TESTICAN2,UNQ269/PRO306	sparc/osteonectin, cwcv and kazal-like domains proteoglycan (testican) 2	SPOCK2	1.358		Extracellular Space	other	Diagnosis		9806	94214	361840
TKT	p68,TK,TKT1,TRANSKETOLASE	transketolase	TKT	1.357		Cytoplasm	enzyme			7086	21881	64524
RNF19A	AA032313,DORFIN,RNF19,Ubce7ip2,UIP117,XYbp	ring finger protein 19A	RNF19A	1.356		Nucleus	other			25897	30945	362900
NRXN1	1700062G21Rik,9330127H16Rik,A230068P09Rik,Hs.22998,mKIAA0578,Neurexin 1 beta,NEUREXIN-1,Neurexin-1 alpha,Nrxn1a,Nrxn1b,PTHSL2,SCZD17	neurexin 1	NRXN1	1.356		Plasma Membrane	transporter			9378	18189	60391
LAMC2	AA589349,B2T,BM600,CSF,CSF 140 kDa subunit,EBR2,EBR2A,GAMMA2 140,KALININ,LAMB2T,LAMININ 5 GAMMA2,Laminin B2t chain,LAMININ GAMMA2,LAMNB2	laminin, gamma 2	LAMC2	1.355		Extracellular Space	other	Diagnosis		3918	16782	192362
CDK4	CMM3,Crk3,PSK-J3	cyclin-dependent kinase 4	CDK4	1.355		Nucleus	kinase	Diagnosis,Prognosis	PD-0332991, flavopiridol	1019	12567	94201
SDC1 (includes EG:20969)	AA408134,AA409076,BB4,CD138,HSPG,SDC,Sstn,SYN1,Synd,SYND1,SYNDECA,Syndecan,SYNDECAN-1,Z48199	syndecan 1	SDC1	1.355		Plasma Membrane	enzyme			6382	20969	25216
TM7SF2	3110041O18Rik,ANG1,Av156900,C14SR,Dhcr14,DHCR14A,NET47	transmembrane 7 superfamily member 2	TM7SF2	1.354		Cytoplasm	enzyme			7108	73166	293688
CDCA7L	BC006933,DKFZp762L0311,JPO2,R1,RAM2	cell division cycle associated 7-like	CDCA7L	1.354		Nucleus	other			55536	217946	619566
MAOB	6330414K01Rik,RP1-201D17 B.1,RP23-68J21.2	monoamine oxidase B	MAOB	1.353		Cytoplasm	enzyme		safinamide, ladostigil, rasagiline, selegiline, dextroamphetamine, procainamide, tranylcypromine, phenelzine, isocarboxazid, benzphetamine	4129	109731	25750
POP7 (includes EG:100004610)	0610037N12Rik,AI852017,RPP2,RPP20,tcag7.985	processing of precursor 7, ribonuclease P/MRP subunit (S. cerevisiae)	POP7	1.353	22	Nucleus	enzyme			10248	74097	288564
DONSON	1110025J21Rik,AI845729,B17,C21orf60,C2TA,DKFZp434M035,ORF60	downstream neighbor of SON	DONSON	1.353		unknown	other			29980	60364	288257
GPR137B	AI788917,AU016435,AW546472,C730041E01,C80550,C80741,D13Abb1e,RP5-985L19.1,TM7SF1,Transmembrane 7 superfamily member 1	G protein-coupled receptor 137B	GPR137B	1.352		Plasma Membrane	other			7107	83924	289287
MTNR1A	MEL-1A-R,Melatonin Receptor,MelR,MR,MT1	melatonin receptor 1A	MTNR1A	1.352		Plasma Membrane	G-protein coupled receptor		ramelteon	4543	17773	114211
MDK	Mek,MIDKINE,MK,NEGF2,RP23-273F8.3	midkine (neurite growth-promoting factor 2)	MDK	1.351		Extracellular Space	growth factor	Diagnosis		4192	17242	81517
TTYH3	2900029G13RIK,AI414930,KIAA1691	tweety homolog 3 (Drosophila)	TTYH3	1.351		Plasma Membrane	ion channel			80727	78339	304315
RNASEH2A	2400006P09RIK,AGS4,JUNB,RIBONUCLEASE H1 LARGE SUBUNIT,RNASEHI,RNHIA,RNHL	ribonuclease H2, subunit A	RNASEH2A	1.350		Nucleus	enzyme			10535	69724	364974
COX6C	COVIc,COX-VIc,COX-VIC-1,Cox6c-ps1,Cox6c1,Cox6c2,Cytochrome C Oxidase Subunit Vic,EG621837,EG622296,Gm16399,Gm6265,LOC100045109	cytochrome c oxidase subunit VIc	COX6C	1.350		Cytoplasm	enzyme			1345	621837|12864|100041785	286962
FAM110B	1700012H17RIK,5031405P22,AW049855,C8orf72,MGC39325,RP23-322G17.1	family with sequence similarity 110, member B	FAM110B	1.350		Cytoplasm	other			90362	242297	500400
ZNF367	8030486J21RIK,CDC14B,RP11-172F4.6,RP23-216H9.1,ZFF29,ZFF29a,ZFF29b,Zfp367	zinc finger protein 367	ZNF367	1.350		Nucleus	transcription regulator			195828	238673	306695
E2F8	4432406C08RIK,AA410048,RGD1308091	E2F transcription factor 8	E2F8	1.349		Nucleus	other			79733	108961	308607
BOP1/LOC727967	AU020183,AW146150,BOP1,D18861,Erb1p,KIAA0124,LOC727967,mKIAA0124	block of proliferation 1	LOC727967	1.349		Nucleus	other			23246|727967	12181	300050
PPIF	AW457192,CYCLOPHILIN F,CYCLOPHILIN3,CyP-D,CyP-F,CYP3,FLJ90798,hCyP3,PPIase,RP11-342M3.4	peptidylprolyl isomerase F	PPIF	1.349		Cytoplasm	enzyme			10105	105675	282819
NOTCH3	AW229011,CADASIL,CASIL	notch 3	NOTCH3	1.349		Plasma Membrane	transcription regulator	Unspecified Application		4854	18131	56761
MUC1	CA 15-3,CD227,EMA,EMA1,Episialin,EPITHELIAL MEMBRANE ANTIGEN,H23AG,KL-6,MAM6,MUC-1/SEC,MUC-1/X,MUC1/ZD,Mucin,Mucin 1 (episialin),Mucin1,PANCREATIC MUCIN,PEM,PEMT,PUM,RP11-263K19.2	mucin 1, cell surface associated	MUC1	1.348		Plasma Membrane	other	Diagnosis,Disease Progression,Efficacy,Prognosis,Safety,Unspecified Application	HuHMFG1	4582	17829	24571
CDCA2	2610311M19RIK,AI586158,Repo-Man	cell division cycle associated 2	CDCA2	1.348		Nucleus	other			157313	108912	305984
ITIH2	AI747202,H2P,HC2,I ALPHA I HC2,IGHEP2,Inter alpha trypsin inhibitor heavy chain 2,Intin2,RP11-264C14.2,RP23-119N4.3,SHAP	inter-alpha-trypsin inhibitor heavy chain 2	ITIH2	1.348		Extracellular Space	other			3698	16425
ATP6V0E2	0610006O14RIK,ATP6V0E2L,C7ORF32,CHROMOSOME 7 OPEN READING FRAME 32,NM9.2	ATPase, H+ transporting V0 subunit e2	ATP6V0E2	1.348		Cytoplasm	enzyme			155066	76252	436582
NEIL3	AI449477,BC034753,C85903,FGP2,FLJ10858,FPG2,hFPG2,hNEI3,NEI3,RGD1310562	nei endonuclease VIII-like 3 (E. coli)	NEIL3	1.348		Nucleus	enzyme			55247	234258	290729
UGT1A5	UDPGT,UDPGT 1-3,UDPGT 1-5,Ugt1,Ugt1a3,Ugt1a4,UGT1E	UDP glucuronosyltransferase 1 family, polypeptide A5	UGT1A5	1.347		Cytoplasm	enzyme			54579		396551
APH1A	6530402N02Rik,APH-1,Aph-1alpha,CGI-78,ENSMUSG00000040323,Gm15429,OTTMUSG00000021627,RP4-790G17.3	anterior pharynx defective 1 homolog A (C. elegans)	APH1A	1.347		Cytoplasm	peptidase			51107	100039623
ORAI2	A730041O15RIK,C7ORF19,CBCIP2,MEM142B,PP1729,RGD1310213,TMEM142B	ORAI calcium release-activated calcium modulator 2	ORAI2	1.347		unknown	other			80228	269717	304592
DEPDC1	5830484J08RIK,DEP DOMAIN CONTAINING 1,DEP.8,DEPDC1-V2,DEPDC1A,SDP35	DEP domain containing 1	DEPDC1	1.347		Nucleus	transcription regulator	Diagnosis		55635	76131	295538
FANCC	BB116513,FA3,FAC,FACC,RP11-80I15.2	Fanconi anemia, complementation group C	FANCC	1.346		Nucleus	other	Efficacy		2176	14088	24361
ENPP5	AW061004,D17Abb1e,mKIAA4152,Npp5,RP23-392N1.1,UNQ550/PRO1107	ectonucleotide pyrophosphatase/phosphodiesterase 5 (putative)	ENPP5	1.346		Extracellular Space	enzyme			59084	83965	316249
RGS4	AA004315,AA597169,DKFZp761F1924,ESTM48,ESTM50,GRS4,MGC2124,MGC60244,RGP4,RP11-430G6.1,SCZD9	regulator of G-protein signaling 4	RGS4	1.346		Cytoplasm	other			5999	19736	29480
SGOL1	3300001M08RIK,C81037,FLJ14230,IMAGE 4685140,LOC151648,NY-BR-85,SGO,SGO1	shugoshin-like 1 (S. pombe)	SGOL1	1.346		Nucleus	other			151648	72415	363174
UCP2	BMIQ4,SLC25A8,UCPH,Uncoupling protein 2, mitochondrial	uncoupling protein 2 (mitochondrial, proton carrier)	UCP2	1.345		Cytoplasm	transporter			7351	22228	54315
OAS3	2',5'-OAS,Oasl10,P/OKcl.4,p100	2'-5'-oligoadenylate synthetase 3, 100kDa	OAS3	1.345		Cytoplasm	enzyme			4940	246727
SSX2 (includes others)	CT5.2a,CT5.2b,CT5.3,HD21,HOM-MEL-40,RP11-344N17.4,RP11-552J9.2,RP13-77O11.9,SSX,SSX2B,SSX3	synovial sarcoma, X breakpoint 2	SSX2B	1.344	11	Nucleus	transcription regulator			6757|10214|727837
NUP54	3110079L04Rik,MGC13407	nucleoporin 54kDa	NUP54	1.343		Nucleus	transporter			53371	269113	53372
FCGR3B	Antigen CD16-B,CD16,CD16B,FC GAMMA RIIIB,Fc-gamma RIII-beta,FCG3,FCGR3,FCR-10,FCRIII,FCRIIIb,RP11-25K21.3	Fc fragment of IgG, low affinity IIIb, receptor (CD16b)	FCGR3B	1.343		Plasma Membrane	transmembrane receptor			2215
BICC1	BICC,bpk,jcpk	bicaudal C homolog 1 (Drosophila)	BICC1	1.343		unknown	other			80114	83675	361832
CYC1	2610002H19Rik,AA408921,Cytochrome c1,UQCR4	cytochrome c-1	CYC1	1.342		Cytoplasm	enzyme			1537	66445	300047
AADAC	5033417E09Rik,Aada,AI265437,CES5A1,DAC	arylacetamide deacetylase (esterase)	AADAC	1.342		Cytoplasm	enzyme			13	67758	57300
GABRR2	GABA-C RECEPTOR RHO2,RHO2,RP1-131H7.1,RP23-12I24.2	gamma-aminobutyric acid (GABA) receptor, rho 2	GABRR2	1.342		Plasma Membrane	ion channel			2570	14409	29695
AGRN	AGR,AGRIN,LOC100503504,Neural agrin,nmf380,RP11-54O7.13-009,RP23-139J18.2	agrin	AGRN	1.342		Plasma Membrane	other			375790	11603	25592
SHCBP1	mPAL,PAL,Shc SH2-domain binding protein 1	SHC SH2-domain binding protein 1	SHCBP1	1.342		unknown	other			79801	20419	364648
NLRP2	CLR19.9,E330007A02,E330007A02Rik,NALP2,NBS1,PAN1,PYPAF2	NLR family, pyrin domain containing 2	NLRP2	1.341		Nucleus	other			55655	232827
CYTH3	AI648983,ARNO3,CLM3,CYTOHESIN-3,GRP1,PSCD3,Sec7,Sec7C	cytohesin 3	CYTH3	1.340		Cytoplasm	transporter			9265	19159	116693
DARS2	5830468K18RIK,Asp synthetase,Aspartyl-tRNA Synthetase 2,ASPRS,FLJ10514,LBSL,MGC124683,MT-ASPRS,RGD1308286,RP3-383J4.2	aspartyl-tRNA synthetase 2, mitochondrial	DARS2	1.340		Cytoplasm	enzyme			55157	226539	304919
RPS19	DBA,DBA1,Dsk3,Ribosomal Protein S19,S19	ribosomal protein S19	RPS19	1.340		Cytoplasm	other			6223	20085	29287
MAL2	AI461653	mal, T-cell differentiation protein 2 (gene/pseudogene)	MAL2	1.339		Plasma Membrane	transporter			114569	105853	362911
SLC35B2	1110003M08Rik,AA407792,AI842275,Dsm-1,PAPST1,RP1-302G2.3,Slc35b1,SLL,UGTrel4	solute carrier family 35, member B2	SLC35B2	1.339		Cytoplasm	transporter			347734	73836	501103
NCAPH	A730011O11RIK,BRRN1,CAP-H,HCAP-H,KIAA0074,LOC680089,LOC688088,mKIAA0074	non-SMC condensin I complex, subunit H	NCAPH	1.339		Nucleus	other			23397	215387	680089
FGF12	AV114868,bc030485,FGF12B,FHF1,FHF1B,LOC100505888	fibroblast growth factor 12	FGF12	1.338		Extracellular Space	growth factor			2257	14167	170630
CLCA2	4732440A06,AI586120,CACC,CaCC-3,Clca5,CLCRG2	chloride channel accessory 2	CLCA2	1.338		Plasma Membrane	ion channel			9635	229933	308016
GARS	CMT2D,DSMAV,Glycine--tRNA ligase,GLYCYL TRNA SYNTHETASE,GlyRS,GRS,HMN5,Nmf249,SGRP23,SMAD1	glycyl-tRNA synthetase	GARS	1.338		Cytoplasm	enzyme			2617	353172	297113
CTNND2	CATND2,DELTA-CATENIN,GT24,neurojugin,NPRAP	catenin (cadherin-associated protein), delta 2 (neural plakophilin-related arm-repeat protein)	CTNND2	1.338		Plasma Membrane	other			1501	18163	114028
SLC5A6	DKFZp434F152,E430023I20,MGC109689,SMVT	solute carrier family 5 (sodium-dependent vitamin transporter), member 6	SLC5A6	1.338		Plasma Membrane	transporter			8884	330064	170551
CHAF1B	2600017H24Rik,C76145,CAF-1,CAF-1 subunit B,CAF-I 60 kDa subunit,CAF-IP60,CAF1A,CAF1P60,MPHOSPH7,MPP7	chromatin assembly factor 1, subunit B (p60)	CHAF1B	1.338		Nucleus	other	Unspecified Application		8208	110749	288242
LPCAT1	2900035H07Rik,AYTL2,BB137372,BC005662,C87117,FLJ12443,FLJ41609,LOC100128216,LPCAT,PFAAP3,rd11,RGD1311599	lysophosphatidylcholine acyltransferase 1	LPCAT1	1.337		Cytoplasm	enzyme			79888	210992	361467
BMX	ETK,Etk/Bmx,PSCTK2,PSCTK3,RGD1565643,RP23-330O24.2,TYRO8	BMX non-receptor tyrosine kinase	BMX	1.337		Cytoplasm	kinase			660	12169	367786
ARF5		ADP-ribosylation factor 5	ARF5	1.337		Cytoplasm	transporter			381	11844	79117
RRM1	R1,RIBONUCLEOTIDE REDUCTASE,RIBONUCLEOTIDE REDUCTASE M1,RIR1,Rnr-r1,RnrM1,RR1,Rrm1-ps1	ribonucleotide reductase M1	RRM1	1.337		Nucleus	enzyme	Efficacy,Prognosis,Response to Therapy	gemcitabine, clofarabine, fludarabine phosphate	6240	20133	365320
TCF19	5730403J10Rik,AW495861,DAMA-213L4.5,SC1,SC1-1	transcription factor 19	TCF19	1.337		Nucleus	transcription regulator			6941	106795	406195
HOXC5	AI181837,CP11,Hox-3.4,Hox-6.2,HOX3,HOX3D	homeobox C5	HOXC5	1.337		Nucleus	transcription regulator	Diagnosis		3222	15424	315341
SRPK1	AU017960,RP23-480B9.4,RP3-422H11.1,SFRSK1,SR Protein Kinase 1	SRSF protein kinase 1	SRPK1	1.337	17	Nucleus	kinase			6732	20815	361811
DCTPP1	2410015N17RIK,AI854235,CDA03,RS21-C6,XTP3TPA	dCTP pyrophosphatase 1	DCTPP1	1.336		Cytoplasm	enzyme			79077	66422	192252
PRSS2	ANIONIC TRYPSINOGEN,Ptryss2,Ta,Tesp4,TRY2,TRY8,TRYP,TRYP2,TRYPSIN 2,TRYPSINOGEN2	protease, serine, 2 (trypsin 2)	PRSS2	1.336		Extracellular Space	peptidase			5645
MIA2		melanoma inhibitory activity 2	MIA2	1.336		Extracellular Space	other			117153	338320	362743
NCAPD2	2810406C15Rik,2810465G24RIK,CAP-D2,CNAP1,EG7,hCAP-D2,KIAA0159,mKIAA0159,RGD1562596	non-SMC condensin I complex, subunit D2	NCAPD2	1.335		Nucleus	other			9918	68298	362438
DAB1	AI956902,C630028C02RIK,LOC100502604,RP23-356E21.1,RP6-239D12.2,scm,scr,Scrambler,yot	disabled homolog 1 (Drosophila)	DAB1	1.335		Cytoplasm	other			1600	13131	266729
SRGAP3	AI452337,ARHGAP14,D130026O08RIK,Gbi,MEGAP,mKIAA0411,RGD1563152,SRGAP2,WRP	SLIT-ROBO Rho GTPase activating protein 3	SRGAP3	1.335		Cytoplasm	other			9901	259302	500287
CPNE3	5430428M23Rik,5730450C07Rik,C85108,CPN3,PRO1071,RP23-109G18.2	copine III	CPNE3	1.334		Cytoplasm	kinase			8895	70568	313087
ATP11A	4930558F19Rik,ATPase, class 1, member h,Atpc1h,ATPIH,ATPIS,AU040868,Ih,RP11-120K24.1,UA20	ATPase, class VI, type 11A	ATP11A	1.334		Plasma Membrane	transporter			23250	50770	306600
ST18	AV348974,mKIAA0535,Myt3,NZF3,r-MyT3,zinc finger protein 387,ZNF387	suppression of tumorigenicity 18 (breast carcinoma) (zinc finger protein)	ST18	1.333		Nucleus	transcription regulator			9705	240690	266680
ADAM12	KIAA4001,MCMP,MCMPMltna,meltrin alpha,mKIAA4001,MLTN,MLTNA,RP11-295J3.5	ADAM metallopeptidase domain 12	ADAM12	1.333		Plasma Membrane	peptidase	Diagnosis		8038	11489	679837
RFC4	A1,AI894123,AU040575,p37,RFC P37,RFC37	replication factor C (activator 1) 4, 37kDa	RFC4	1.330		Nucleus	other			5984	106344	288003
CTAG1B (includes others)	CAMEL,CT2,CT6.1,CT6.2,CT6.2a,CT6.2b,CTAG,CTAG1,CTAG1A,CTAG2,ESO1,ESO2,LAGE-1,LAGE-2,LAGE2A,LAGE2B,MGC138724,MGC3803,NY-ESO-1	cancer/testis antigen 1B	CTAG1B	1.330		Cytoplasm	other	Disease Progression,Prognosis		1485|30848|246100
TIAM1	AI847750,D16Ium10,D16Ium10e,TIAM	T-cell lymphoma invasion and metastasis 1	TIAM1	1.330		Cytoplasm	other			7074	21844	304109
ADAM7	9230104J12RIK,ADAM,EAP,EAP I,EAP1,GP-83	ADAM metallopeptidase domain 7	ADAM7	1.330	24	Plasma Membrane	peptidase			8756	11500	29641
JUP	ARVD12,CTNNG,D930025P04Rik,DP3,DPIII,GAMMA-CATENIN,PDGB,PG,PKGB,PLAKOGLOBIN,RP23-392I3.6	junction plakoglobin	JUP	1.330		Plasma Membrane	other	Diagnosis		3728	16480	81679
H2AFX	AW228881,Gamma-h2afx,GAMMA-H2AX,H2A/X,H2AX,Hist5-2ax,RGD1566119	H2A histone family, member X	H2AFX	1.329		Nucleus	other	Efficacy		3014	15270	500987
MARCKS	80K-L,FLJ14368,FLJ90045,KINC,LOC681252,MAC,MACS,PKCSL,PRKCSL	myristoylated alanine-rich protein kinase C substrate	MARCKS	1.328		Plasma Membrane	other			4082	17118	25603
VCAN	5430420N07RIK,9430051N09,CHONDROITIN SULFATE PROTEOGLYCAN,Chondroitin sulfate proteoglycan 2,CSPG2,DPEAAE,ERVR,GHAP,hdf,NG2,PG-M,PG-M(V0),PG-M(V1),VERSICAN,Versican V1,Versican V2,WGN,WGN1	versican	VCAN	1.328		Extracellular Space	other			1462	13003	114122
NACC1	2010001H03Rik,4930511N13Rik,BEND8,BTBD14B,NAC-1	nucleus accumbens associated 1, BEN and BTB (POZ) domain containing	NACC1	1.328		Nucleus	transcription regulator			112939	66830	171454
MAGEC2 (includes others)	CT10,CT7.2,HCA2,HCA587,LOC392555,MAGE-C2 antigen,MAGEC3,MAGEC4,MAGEE1,MGC13377,RP6-232G24.3	melanoma antigen family C, 2	MAGEC2	1.328		Plasma Membrane	other	Disease Progression		139081|392555|51438
FANCA	AW208693,FA,FA-H,FA1,FAA,FACA,FANCH	Fanconi anemia, complementation group A	FANCA	1.327		Nucleus	other	Efficacy,Safety		2175	14087	361435
NBEAL2	1110014F23Rik,BC042396,BDPLT4,GPS,KIAA0540,mKIAA0540,Nbeal2-ps1,RGD1306501,UNQ253/PRO290	neurobeachin-like 2	NBEAL2	1.327		Cytoplasm	other			23218	235627	316014
MID1IP1	3110038L01RIK,G12-like,MIG12,RP23-130J1.1,S14R,slap,STRAIT11499,THRSPL	MID1 interacting protein 1 (gastrulation specific G12 homolog (zebrafish))	MID1IP1	1.327		Cytoplasm	other			58526	68041	404280
ARPC1B	AA408064,AA408534,AA571392,AF007010,ARC41,AW208418,L72,p40-ARC,p41-ARC,SOP2HS	actin related protein 2/3 complex, subunit 1B, 41kDa	ARPC1B	1.327		Cytoplasm	other			10095	11867	54227
PLXNA1	2600013D04RIK,DKFZP564A176,KIAA4053,mKIAA4053,NOV,NOVP,PlexA1,PLEXIN 1,PLEXIN-A1,PLXN1,RGD1560871	plexin A1	PLXNA1	1.326		Plasma Membrane	transmembrane receptor			5361	18844	362398
MRPL24 (includes EG:295224)	2010005E08RIK,2810470K06Rik,6720473G22Rik,AA407670,L24mt,MRP-L18	mitochondrial ribosomal protein L24	MRPL24	1.326		Cytoplasm	other			79590	67707	295224
DOC2A	Doc2,Doc2 alpha	double C2-like domains, alpha	DOC2A	1.325		Cytoplasm	transporter			8448	13446	65031
LYPLA1	25KDL,APT-1,hAPT1,LPL1,LYSOPLA,Pla1a	lysophospholipase I	LYPLA1	1.325		Cytoplasm	enzyme			10434	18777	25514
CTNNAL1	ACRP,AI616177,ALPHA CATENIN LIKE,ALPHA CATULIN,alpha-CATU,AW545119,C86009,CATNAL1,CLLP,RP11-115J22.1,RP23-455B1.2	catenin (cadherin-associated protein), alpha-like 1	CTNNAL1	1.325		Plasma Membrane	other			8727	54366	298019
GOLIM4	3110027H23RIK,GIMPC,GOLPH4,GPP130,MGC102202,P138	golgi integral membrane protein 4	GOLIM4	1.325		Cytoplasm	other			27333	73124	310526
OLFML2B	1110018N05RIK,4832415H08RIK,AI467542,DKFZP586L151,RP11-227F8.1	olfactomedin-like 2B	OLFML2B	1.324		Extracellular Space	other			25903	320078	304960
IFLTD1	4933403M22RIK,AI482300,FLJ36004,Lmna-rs1,Lmna1,Pas1c1,RGD1560077	intermediate filament tail domain containing 1	IFLTD1	1.324		Nucleus	other			160492	74071	500362
INTS8	2810013E07RIK,AV063769,C8orf52,D130008D20RIK,FLJ20530,INT8,MGC131633,RGD1310592,RP23-343F17.6	integrator complex subunit 8	INTS8	1.323		Nucleus	other			55656	72656	297823
ARHGAP11A	6530401L14RIK,mKIAA0013,RGD1309107,RP23-288M21.5	Rho GTPase activating protein 11A	ARHGAP11A	1.323		Cytoplasm	other			9824	228482	296060
ARMC1	2310016N05Rik,2900046P06Rik,3110009G21Rik,AA409258,ARCP,AW048872,C330014L16Rik,FLJ10511,RGD1560393	armadillo repeat containing 1	ARMC1	1.322		Cytoplasm	other			55156	74252	294948
GSTA2	GST YC2,GST2,Gst2-2,Gsta1,GSTA2-2,Gsta6,Gstc-2,GTA2,GTH2,HA SUBUNIT2,LOC501110,MGC29061,YC2	glutathione S-transferase alpha 2	GSTA2	1.322		Cytoplasm	enzyme			2939		501110
YKT6	0610042I15Rik,1810013M05Rik,AW105923,RP23-340E18.4	YKT6 v-SNARE homolog (S. cerevisiae)	YKT6	1.322		Cytoplasm	enzyme			10652	56418	64351
VSIG4	A530061A11,BC025105,CRIg,RP23-23B17.3,RP6-159A1.1,Z39IG	V-set and immunoglobulin domain containing 4	VSIG4	1.322		Plasma Membrane	other			11326	278180	312102
ABCA2	ABC2,AI413825,D2H0S1474E,mKIAA1062,RP11-229P13.8,RP23-47P18.8	ATP-binding cassette, sub-family A (ABC1), member 2	ABCA2	1.321		Plasma Membrane	transporter			20	11305	79248
STX3	AA960228,AV006285,AW536415,STX3A,Syn-3,SYNTAXIN 3,Syntaxin 3A	syntaxin 3	STX3	1.321		Plasma Membrane	transporter			6809	20908	81802
TCEB1	2610043E24Rik,2610301I15RIK,AA407206,AI987979,AW049146,EloC,Elongation Factor SIII p15 Subunit,ELONGIN C,MGC72822,SIII,SIII p15,Tcebf1	transcription elongation factor B (SIII), polypeptide 1 (15kDa, elongin C)	TCEB1	1.321	19	Nucleus	transcription regulator			6921	67923	64525
POLA2	AI573378,p68,p70	polymerase (DNA directed), alpha 2 (70kD subunit)	POLA2	1.320		Nucleus	enzyme			23649	18969	85242
SERPINA1	A1-PI,A1A,A1AT,AAT,AAT2,AI118301,ALPHA 1 PROTEINASE INHIBITOR,Alpha at1,Alpha-1-antiproteinase,Alpha-1-antitrypsin,Alpha-1-antitrypsin isomer 1,Alpha-1-antitrypsin isomer 2,ALPHA1 AT,ALPHA1 PROTEASE INHIBITOR,alpha1-PI,ANTITRYPSIN,D12Ucla2,Dom1,Dom2,Dom4,Dom5,PI,PI1,PI2,Pi3,PI4,PI5,PI6,Pre-1,PRO0684,PRO2275,proteinase inhibitor (human), alpha1,Serine protease inhibitor 1-2,SERPINA1A,SERPINA1B,Ser…	serpin peptidase inhibitor, clade A (alpha-1 antiproteinase, antitrypsin), member 1	SERPINA1	1.319		Extracellular Space	other	Diagnosis,Disease Progression,Unspecified Application		5265	20703|20704|20702|20701|20700	24648
ARSG	6330406P08RIK,AI846872,ASG,KIAA1001,RGD1306571,RP23-465A12.5,UNQ839/PRO1777	arylsulfatase G	ARSG	1.318		Cytoplasm	enzyme			22901	74008	303631
RGS13	AL713991.1,RGD1562103,RP11-92K2.1	regulator of G-protein signaling 13	RGS13	1.318		Nucleus	other			6003	246709	498246
LRRC46	1700006D24RIK,MGC16309,RP23-428N4.4	leucine rich repeat containing 46	LRRC46	1.318		unknown	other			90506	69297	287653
CDR2L	D030068L24,D030068L24Rik,Gm21,HUMPPA,RGD1306881	cerebellar degeneration-related protein 2-like	CDR2L	1.318		unknown	other			30850	237988	360656
CDCA7	JPO1	cell division cycle associated 7	CDCA7	1.317		Nucleus	other			83879
ZHX3	1810059C13Rik,4932418O04Rik,9530010N21Rik,KIAA0395,mKIAA0395,RP23-393F23.2,RP3-511B24.3,TIX1,Triple homeobox1	zinc fingers and homeoboxes 3	ZHX3	1.317		Nucleus	transcription regulator			23051	320799	311604
CD276	4IG-B7-H3,6030411F23RIK,AU016588,B7-H3,B7RP-2,PSEC0249	CD276 molecule	CD276	1.317		Plasma Membrane	other	Prognosis		80381	102657	315716
LINGO1	4930471K13RIK,AV148400,FLJ14594,LERN1,LRRN6A,MGC17422,UNQ201	leucine rich repeat and Ig domain containing 1	LINGO1	1.317		Plasma Membrane	other			84894	235402	315691
HIP1 (includes EG:176224)	2610109B09Rik,A930014B11Rik,E130315I21Rik,Hippi,ILWEQ,KIAA4113,MGC126506,MGC27616,mKIAA4113	huntingtin interacting protein 1	HIP1	1.317		Cytoplasm	other			3092	215114	192154
HSPE1	CHAPERONIN 10,CPN10,Cpn10-rs1,EARLY PREGNANCY FACTOR,EG628438,EPF,GROES,HSP10,HSPE1-RS1,Mt-cpn10	heat shock 10kDa protein 1 (chaperonin 10)	HSPE1	1.316		Cytoplasm	enzyme			3336	15528|628438	25462
ENO1	0610008I15,AL022784,ALPHA ENOLASE,EG433182,ENO1L1,ENOLASE,ENOLASE 1,Enolase 1 alpha,Enolase alpha,Gm5506,MBP-1,MGC103111,MGC107267,MPB1,NNE,Phosphopyruvate hydratase,PPH	enolase 1, (alpha)	ENO1	1.316		Cytoplasm	transcription regulator	Diagnosis		2023	13806|433182	24333
FEN1	AW538437,MF1,RAD2	flap structure-specific endonuclease 1	FEN1	1.316		Nucleus	enzyme			2237	14156	84490
APLNR	AGTRL1,Apelin Receptor,APJ,Apj receptor,APJR,HG11,msr/apj,RP23-366I14.3	apelin receptor	APLNR	1.315		Plasma Membrane	G-protein coupled receptor			187	23796	83518
PYCR1	ARCL2B,P5C,P5CR,PIG45,PP222,PRO3,PYCR,RP23-84C12.10-001	pyrroline-5-carboxylate reductase 1	PYCR1	1.315		Cytoplasm	enzyme			5831	209027	287877
CMTM4	CKLFSF4,D19397,ENSMUSG00000051554,Gm9853,LOC681504,RGD1565098	CKLF-like MARVEL transmembrane domain containing 4	CMTM4	1.314		Extracellular Space	cytokine			146223	97487	498902
EDA	ED1,ED1-A1,ED1-A2,EDA1,EDA2,HED,ODT1,RGD1563178,RP11-351K23.1,RP23-281K21.1,STHAGX1,Ta,tabby,XHED,XLHED	ectodysplasin A	EDA	1.314		Extracellular Space	cytokine			1896	13607	302424
RALA	3010001O15Rik,AW322615,RAL,Rasl1,RP23-5P19.1	v-ral simian leukemia viral oncogene homolog A (ras related)	RALA	1.314		Cytoplasm	enzyme			5898	56044	81757
ASB9	1700011M07Rik,LOC684606,RGD1560537,RP23-186J21.1	ankyrin repeat and SOCS box containing 9	ASB9	1.314		Nucleus	transcription regulator			140462	69299	367785
FABP4	422/AP2,A-fab,A-FABP,Adipocyte fatty acid binding,ALBP,ALBP/AP2,AP2,Ap2 lipid-binding protein,Ap4,Lbpl	fatty acid binding protein 4, adipocyte	FABP4	1.314		Cytoplasm	transporter	Disease Progression		2167	11770	79451
CENPO	2810429O05RIK,8430427C03Rik,D12Ertd482e,ICEN-36,MCM21R,MGC11266,MGC36863,RP23-6C18.1	centromere protein O	CENPO	1.314		unknown	other			79172	52504
PHF6	2700007B13Rik,4931428F02RIK,AC004383.6,BFLS,BORJ,CENP-31,mKIAA1823	PHD finger protein 6	PHF6	1.313		Nucleus	other			84295	70998
TERC	HTR,LOC100133738,mTER,mTR,SCARNA19,TELOMERASE,Ter,TR,TRC3	telomerase RNA component	TERC	1.312		unknown	other	Prognosis		7012	21748
PLEKHB1	AI315628,Evt1,KPL1,PHR1,PHRET1	pleckstrin homology domain containing, family B (evectins) member 1	PLEKHB1	1.312	16	Cytoplasm	other			58473	27276	64471
MAD2L2	2310033C13RIK,MAD2B,REV7,RP23-139J21.8,RP3-330O12.4	MAD2 mitotic arrest deficient-like 2 (yeast)	MAD2L2	1.312		Nucleus	enzyme			10459	71890	313702
ZMYND8	1110013E22Rik,2010005I16Rik,3632413B07RIK,AI316811,AL024039,MGC31836,mKIAA1125,PKC BINDING PROTEIN 1,PRKCBP1,PRO2893,PROTEIN KINASE C BINDING PROTEIN 1,RACK7,RP23-108D12.1,RP5-890O15.1,SE14-3	zinc finger, MYND-type containing 8	ZMYND8	1.312	11	Nucleus	transcription regulator			23613	228880	296374
BMP2	AI467020,BDA2,BMP2A,BONE MORPHOGENIC PROTEIN 2,RP23-384M14.3	bone morphogenetic protein 2	BMP2	1.312		Extracellular Space	growth factor			650	12156	29373
NUF2	2410003C07Rik,AU044112,C85691,CDCA1,CT106,NUF2R	NUF2, NDC80 kinetochore complex component, homolog (S. cerevisiae)	NUF2	1.312		Nucleus	other			83540	66977	304951
IL1R2	CD121b,CDW121B,DECOY R2,IL-1R type II,IL1RB,MGC47725	interleukin 1 receptor, type II	IL1R2	1.312		Plasma Membrane	transmembrane receptor			7850	16178	117022
RFC5	2610020K06Rik,2610209F07Rik,36.5kDa,MGC113787,p36,RECC5,RFC,RFC36,RFCP36	replication factor C (activator 1) 5, 36.5kDa	RFC5	1.312		Nucleus	enzyme			5985	72151	304528
SLX1A/SLX1B	GIYD1,GIYD2,MGC5178,SLX1A,SLX1B	SLX1 structure-specific endonuclease subunit homolog B (S. cerevisiae)	GIYD2	1.311		unknown	enzyme			79008|548593
CDK16	Crk5,FLJ16665,PCTAIR1,PCTAIRE,PCTAIRE1,PCTGAIRE,PCTK1,RP23-394F6.3	cyclin-dependent kinase 16	PCTK1	1.311		Cytoplasm	kinase			5127	18555	81741
ANGPT2	AGPT2,ANG II,ANG-2,ANGIOPOIETIN,ANGIOPOIETIN 2,Angiotensin 2,Angrp	angiopoietin 2	ANGPT2	1.311		Extracellular Space	growth factor	Diagnosis,Efficacy,Prognosis,Unspecified Application		285	11601	89805
GTSE1	B99,G2 AND S PHASE EXPRESSED 1,RGD1563164,RP5-1163J1.2	G-2 and S-phase expressed 1	GTSE1	1.311		Cytoplasm	other			51512	29870	300126
NOP16 (includes EG:28126)	AA409471,CGI-117,D13WSU177E,HSPC111,HSPC185,RGD1305727	NOP16 nucleolar protein homolog (yeast)	NOP16	1.311		Nucleus	other			51491	28126	306768
RNF213	6030403J01,ALO17,C17ORF27,D11ERTD759E,FRAG-6,hCG 1812857,KIAA1554,KIAA1618,LOC100287062,mKIAA1554,MYMY2,mysterin,mystr,NET57,rCG 34389,RGD1308168,RP23-25M3.4	ring finger protein 213	RNF213	1.311		Plasma Membrane	other			57674	672511	303735
LSM5 (includes EG:23658)	2010208O10Rik,2310034K10Rik,YER146W	LSM5 homolog, U6 small nuclear RNA associated (S. cerevisiae)	LSM5	1.311		Cytoplasm	other			23658	66373	306222
CRABP2	AI893628,Cellular retinoic acid binding protein ii,CRAB II,Crabp(II),CRABP-II,RBP6,RP11-66D17.4	cellular retinoic acid binding protein 2	CRABP2	1.310		Cytoplasm	transporter			1382	12904	29563
HMGB2	C80539,High mobility group 2,HMG-2,RGD1564519	high mobility group box 2	HMGB2	1.310		Nucleus	transcription regulator	Unspecified Application		3148	97165	29395|498072
AVIL	ADVIL,DOC6,p92,Putative actin binding protein doc6	advillin	AVIL	1.310		Cytoplasm	other			10677	11567	79253
EIF2C2	AGO2,ARGONAUTE 2,ENSMUSG00000072493,Factor 2c2,GERP95,Gm10365,mKIAA4215,Q10,Su Antigen	eukaryotic translation initiation factor 2C, 2	EIF2C2	1.309		Cytoplasm	translation regulator			27161	239528	59117
GRINA	1110025J15RIK,HNRGW,Lag,LFG1,NMDARA1,TMBIM3	glutamate receptor, ionotropic, N-methyl D-aspartate-associated protein 1 (glutamate binding)	GRINA	1.309		unknown	ion channel			2907	66168	266668
ARHGDIG	Gdi5,LA16c-314G4.1,RHO-GDI2,RHOGDI GAMMA,RHOGDI-3,RIP2	Rho GDP dissociation inhibitor (GDI) gamma	ARHGDIG	1.308		Cytoplasm	other			398	14570	360500
FCGR3A	4833442P21Rik,Antigen CD16-A,CD16,CD16-2,CD16A,Fc Gamma R3,FC GAMMA RIII,FC GAMMA RIIIA,FC GAMMA RIIIA ALPHA,Fc-gamma RIII-alpha,FCG3,FcgammaRIV,FCGR3,Fcgr4,FCGRIII,FcgRIV,FCR-10,FCRIII,FCRIIIA,FCRL3,FcÎ³R IIIa,IGFR3,RP11-5K23.1	Fc fragment of IgG, low affinity IIIa, receptor (CD16a)	FCGR3A	1.308		Plasma Membrane	transmembrane receptor	Prognosis,Response to Therapy		2214	246256	304966
TXN (includes EG:116484)	ADF,AW550880,EOSINOPHIL CYTOTOXICITY FACTOR,RP11-427L11.1,RP23-332H16.1,THIOREDOXIN,TRDX,TRX,TRX1,TXN1	thioredoxin	TXN	1.307		Cytoplasm	enzyme	Efficacy,Unspecified Application		7295	22166	116484
P2RY11	P2Y11	purinergic receptor P2Y, G-protein coupled, 11	P2RY11	1.307		Plasma Membrane	G-protein coupled receptor			5032
LAGE3	1110049G11RIK,CVG5,DXS9879E,DXS9951E,EG546696,EG626952,ESO3,Gm16391,Gm6723,ITBA2,RGD1562476,RP23-436K3.12-003,XX-FW81657B9.4	L antigen family, member 3	LAGE3	1.307	13	unknown	other			8270	100043886|626952|66192	293863
KCTD13	1500003N18RIK,AV259508,CTB52,D5Mgi41,FKSG86,hBACURD1,PDIP1,PDIP1alpha,POLDIP1	potassium channel tetramerisation domain containing 13	KCTD13	1.307	19	Nucleus	ion channel	Unspecified Application		253980	233877	293497
ZMIZ2	2410117E06Rik,D11BWG0280E,DKFZP761I2123,HRIHFB2007,hZIMP7,NET27,R74931,RGD1309256,RP23-198N14.8,TRAFIP20,ZIMP7	zinc finger, MIZ-type containing 2	ZMIZ2	1.306		Nucleus	transcription regulator			83637	52915	289783
YWHAZ	1110013I11RIK,14-3-3 DELTA,14-3-3 S1,14-3-3 ZETA/DELTA,14-3-3-ZETA,14-3-3z,AI596267,AL022924,AU020854,KCIP-1,Protein kinase c inhibitor 1 beta/alpha,Protein kinase C inhibitor protein 1 zeta/delta,Tyr mono,TYROSINE 3-MONOOXYGENASE ZETA POLYPEPTIDE,YMHAZ,YWHAD	tyrosine 3-monooxygenase/tryptophan 5-monooxygenase activation protein, zeta polypeptide	YWHAZ	1.306		Cytoplasm	enzyme	Diagnosis		7534	22631	25578
CDC25C	CDC25,PPP1R60	cell division cycle 25 homolog C (S. pombe)	CDC25C	1.306		Nucleus	phosphatase	Efficacy		995	12532	307511
PGAM2	D14Mgh1,GSD10,PGAM-M,Pgmut,Phosphoglycerate mutase 2,RP23-385C16.3	phosphoglycerate mutase 2 (muscle)	PGAM2	1.305		Cytoplasm	phosphatase	Unspecified Application		5224	56012	24959
AMACR	2-Methylacyl-CoA Racemase,ALPHA METHYLACYL COA RACEMASE,AMACRD,CBAS4,Da1-8,Macr1,Marc1,RACE,RM	alpha-methylacyl-CoA racemase	AMACR	1.305		Cytoplasm	enzyme	Diagnosis,Disease Progression		23600	17117	25284
NIPSNAP1	4-Nitrophenylphosphatase domain and non-neuronal snap25-like protein,RP23-64E17.1	nipsnap homolog 1 (C. elegans)	NIPSNAP1	1.305		Cytoplasm	enzyme			8508	18082	360971
VAT1	MEMBRANE PROTEIN OF CHOLINERGIC SYNAPTIC VESICLES,RP23-328K2.5,VATI	vesicle amine transport protein 1 homolog (T. californica)	VAT1	1.305		Plasma Membrane	transporter			10493	26949	287721
MCM3	AL033361,C80350,HCC5,HRLF BETA SUBUNIT (P102 PROTEIN),Mcmd,Mini chromosome maintenance deficient 3,P1,P1-MCM3,P1.h,p1.m,RLFB,RP1-108C2.3	minichromosome maintenance complex component 3	MCM3	1.305		Nucleus	enzyme			4172	17215	316273
HOXB5	AI385717,HHO.C10,Hox-2.1,HOX2,HOX2A,HU-1,RGD1562292,RP23-85A17.10-001	homeobox B5	HOXB5	1.305		Nucleus	transcription regulator	Diagnosis		3215	15413	497987
POC1A	2510040D07RIK,DKFZP434C245,PIX2,RGD1565004,WDR51A	POC1 centriolar protein homolog A (Chlamydomonas)	WDR51A	1.305		Cytoplasm	peptidase			25886	70235	501048
SSX1	CT5.1,MGC150425,MGC5162,RP11-552E4.1,RP23-93E11.4,SSRC,Ssxb2	synovial sarcoma, X breakpoint 1	SSX1	1.305		Nucleus	transcription regulator			6756	387132
FANCB	BC022692,FA2,FAAP90,FAAP95,FAB,FACB,FLJ34064,RGD1561555,RP23-132J17.2	Fanconi anemia, complementation group B	FANCB	1.305		Nucleus	other			2187	237211	501552
EIF2AK1	EHSIF2A KINASE,HCR,HRI,PRO1362	eukaryotic translation initiation factor 2-alpha kinase 1	EIF2AK1	1.304		Cytoplasm	kinase			27102	15467	27137
EME1	6820428D13,EME1A,MMS4L,RP23-290B5.3,SLX2A	essential meiotic endonuclease 1 homolog 1 (S. pombe)	EME1	1.304		Nucleus	other			146956	268465	287634
GAS5 (includes EG:14455)	LOC348531,NCRNA00030,SNHG2	growth arrest-specific 5 (non-protein coding)	GAS5	1.303		unknown	other			60674	14455	81714
ATP6V0B	2310024H13Rik,ATP6F,ATPASE, H+ TRANSPORTING, LYSOSOMAL 21 KDA,HATPL,RP11-7O11.6,RP23-133J9.4,VMA16	ATPase, H+ transporting, lysosomal 21kDa, V0 subunit b	ATP6V0B	1.303		Cytoplasm	transporter			533	114143	298451
NRGN	0710001B06Rik,AI838505,HNG,NEUROGRANIN,NG,NG/RC3,Pss1,R75334,RC3	neurogranin (protein kinase C substrate, RC3)	NRGN	1.303		Cytoplasm	other			4900	64011	64356
TESC	1010001A17RIK,2410011K10RIK,CHP3,FLJ20607,RGD1566317,TE-1,TESCALCIN,TSC	tescalcin	TESC	1.303		Cytoplasm	other			54997	57816	288689
E2F3	DKFZp686C18211,E2F3A,KIAA0075,LOC691420,MGC104598,mKIAA0075,RGD1561600,RP1-177P22.2,RP23-235O1.1	E2F transcription factor 3	E2F3	1.303		Nucleus	transcription regulator	Diagnosis,Efficacy,Unspecified Application		1871	13557	291105
CCT6A	CCT-zeta,CCT-zeta-1,CCT6,Cctz,Cctz-1,Chaperonin 6a,HTR3,LOC100038887,MoDP-2,TCP-1-zeta,TCP20,TCPZ,TTCP20	chaperonin containing TCP1, subunit 6A (zeta 1)	CCT6A	1.303		Cytoplasm	other	Diagnosis		908	12466	288620
LGI1	BB130740,EPITEMPIN,EPT,ETL1,IB1099,UNQ775/PRO1569	leucine-rich, glioma inactivated 1	LGI1	1.303		Plasma Membrane	other			9211	56839	252892
VN1R1	V1RL1,V1rm3,V1rm4,V1rm5,V1rm6,VNR19I1,Vom1r51,Vom1r52,Vom1r53,Vom1r54,ZVNH1,ZVNR1	vomeronasal 1 receptor 1	VN1R1	1.303		Plasma Membrane	G-protein coupled receptor			57191		292607|365190|494278|494281
SULT1A2	(PST)G,HAST-I,HAST4,mOLFST,P-PST,P-SULT,ST1A2,ST1C1,STP2,Sult1c1,TSPST2	sulfotransferase family, cytosolic, 1A, phenol-preferring, member 2	SULT1A2	1.303		Cytoplasm	enzyme			6799
NDUFB11	CTD-2522E6.3,D5Bwg0566e,D5Bwg0577e,ESSS,Neuronal protein 15.6,NP15,NP15.6,NP17.3,P17.3,RGD1563698,RP23-333P16.5	NADH dehydrogenase (ubiquinone) 1 beta subcomplex, 11, 17.3kDa	NDUFB11	1.302		Cytoplasm	enzyme			54539	104130	299310
DSN1 (includes EG:100002916)	1700022L09RIK,AW552447,C20ORF172,dJ469A13.2,hKNL-3,KNL3,MIS13,Q9H410,RP23-430P1.2,RP3-469A13.1	DSN1, MIND kinetochore complex component, homolog (S. cerevisiae)	DSN1	1.302		Nucleus	other			79980	66934	499933
CNTF	AI429687,CILIARY NEUROTROPHIC FACTOR,HCNTF	ciliary neurotrophic factor	CNTF	1.302		Extracellular Space	cytokine			1270	12803	25707
ANAPC11	1110011I19Rik,APC11,Apc11p,HSPC214,R75218,RGD1561880,RP23-84C12.5	anaphase promoting complex subunit 11	ANAPC11	1.302		Cytoplasm	enzyme			51529	66156	498030
MIF	GIF,GLIF,MACROPHAGE INHIBITOR FACTOR,Macrophage migration inhibitory factor,MMIF	macrophage migration inhibitory factor (glycosylation-inhibiting factor)	MIF	1.302		Extracellular Space	cytokine	Diagnosis,Prognosis,Response to Therapy		4282	17319	81683
MUC16	1110008I14RIK,CA125,Gm1480,LOC100293231,LOC100508913,LOC686731,RGD1308422	mucin 16, cell surface associated	MUC16	1.302		Extracellular Space	other	Diagnosis,Disease Progression,Efficacy,Prognosis,Safety,Unspecified Application		94025	73732	315451
ZIC1	ZIC,ZNF201	Zic family member 1	ZIC1	1.301		Nucleus	transcription regulator			7545	22771	64618
CEP55	1200008O12RIK,2700032M20Rik,C10ORF3,CT111,FLJ10540,RGD1305340,RP11-30E16.2,URCC6	centrosomal protein 55kDa	CEP55	1.301		Cytoplasm	other			55165	74107	294074
LBH	1810009F10Rik,6720416L16Rik,LOC100048380,MSTP014	limb bud and heart development homolog (mouse)	LBH	1.301		Nucleus	transcription regulator			81606	77889
NEK11	4932416N14RIK	NIMA (never in mitosis gene a)- related kinase 11	NEK11	1.301		Nucleus	kinase			79858	208583	315978
COL9A2	AI427499,DJ39G22.4,EDM2,MED,RP23-227I2.1,STL5	collagen, type IX, alpha 2	COL9A2	1.300		Extracellular Space	other		collagenase clostridium histolyticum	1298	12840	362584
STIP1	HOP,IEF-SSP-3521,mSTI1,P60,SIP1,STI1,STI1L,Stress-induced phosphoprotein 1	stress-induced-phosphoprotein 1	STIP1	1.300		Cytoplasm	other	Diagnosis		10963	20867	192277
MCM10 (includes EG:307126)	2410041F14RIK,AU018508,C330019M07Rik,C79164,CNA43,DNA43,PRO2249,RP23-379M5.1	minichromosome maintenance complex component 10	MCM10	1.300		Nucleus	other			55388	70024	307126
TMEM2	3110012M15Rik,KIAA1412,MGC102198,mKIAA1412,RP11-52I12.1	transmembrane protein 2	TMEM2	1.299		unknown	other			23670	83921	309400
FASTKD2	2810421I24RIK,KIAA0971,RGD1307883	FAST kinase domains 2	FASTKD2	1.299		Cytoplasm	other			22868	75619	301463
PSAT1	D8Ertd814e,EPIP,Phosphoserine Aminotransferase,PSA,PSA1,PSAT,Similar to phosphoserine aminotransferase	phosphoserine aminotransferase 1	PSAT1	1.298		Cytoplasm	enzyme			29968	107272	293820
VPS13A	4930425F11,4930516E05RIK,4930543C13RIK,9930023P20,CHAC,CHOREIN,D330038K10RIK,KIAA0986,mKIAA0986,RGD1311340,RP11-498N2.1	vacuolar protein sorting 13 homolog A (S. cerevisiae)	VPS13A	1.298		Cytoplasm	transporter			23230	271564	309243
PYGO2	1190004M21Rik,mpygo2,PP7910,RGD1308535	pygopus homolog 2 (Drosophila)	PYGO2	1.298		Nucleus	other			90780	68911	295251
TDP1 (includes EG:104884)	2810481F14RIK,4921509N21Rik,AI838772,AW493413,E430034L06Rik,MLZ-501,RP24-311F12.2,SCAN1	tyrosyl-DNA phosphodiesterase 1	TDP1	1.297		Nucleus	enzyme			55775	104884	314380
AURKA	AIK,AIRK1,ARK-1,AU019385,AURA,AURORA A,AURORA KINASE,Aurora Related Kinase1,AURORA2,AURORA2/AIK,AW539821,Ayk1,BTAK,IAK,IAK1,PPP1R47,RP5-1167H4.6,STK15,STK6,STK7	aurora kinase A	AURKA	1.297		Nucleus	kinase	Diagnosis,Efficacy,Prognosis	MLN8054	6790	20878	261730
ATAD2	2610509G12RIK,ANCCA,L16,PRO2000	ATPase family, AAA domain containing 2	ATAD2	1.297		Nucleus	other			29028	70472	314993
GC	DBP,DBP/GC,DBP02,GRD3,Group-specific Component,RATDBP02,VDB,VDBG,VDBP,Vitamin D binding,Vitamin D binding protein,Vitamin d binding protein prepeptide	group-specific component (vitamin D binding protein)	GC	1.297		Extracellular Space	transporter			2638	14473	24384
DIAPH3	4930417P13Rik,AN,AUNA1,Dia2,DIAP3,DKFZp434C0931,DKFZp686A13178,DRF3,FLJ34705,mDia2,mKIAA4117,NSDAN,p134MDia2,RP11-26P21.1	diaphanous homolog 3 (Drosophila)	DIAPH3	1.296		Cytoplasm	enzyme			81624	56419	290396
UNC13A	2410078G03RIK,C630025L14,MUNC13-1,Munc13-2,Unc13h1	unc-13 homolog A (C. elegans)	UNC13A	1.296		Plasma Membrane	other			23025	382018	64829
KIF2C	4930402F02Rik,ESTM5,KNSL6,KRP2,MCAK,RP11-269F19.1,RP23-59L24.10-001,X83316	kinesin family member 2C	KIF2C	1.296	5	Nucleus	other			11004	73804	171529
UQCRH	ENSMUSG00000037438,Gm9763,LOC100046686,QCR6,UQCR8	ubiquinol-cytochrome c reductase hinge protein	UQCRH	1.296		Cytoplasm	enzyme			7388	100042918
S100A8	60B8AG,AI323541,B8Ag,CAGA,calgranulin A,CALPROTECTIN,CFAG,CGLA,CP-10,CYSTIC FIBROSIS ANTIGEN,L1Ag,MA387,MIF,MIGRATION INHIBITORY FACTOR RELATED PROTEIN 8,MRP8,NIF,P8,PM-2K	S100 calcium binding protein A8	S100A8	1.296		Cytoplasm	other	Diagnosis,Efficacy,Response to Therapy,Unspecified Application		6279	20201	116547
RPL38 (includes EG:3355144)	Gm13020,L38,LOC638514,LOC681502,LOC682969,LOC685963,LOC688248,LOC690468,OTTMUSG00000009978,RP23-25C1.9,Rpl38-ps1,Rpl38-ps2,Rpl38-ps3	ribosomal protein L38	RPL38	1.295		Cytoplasm	other			6169	625646	690468|685963|681221|690833|689284|689671
WNK3	LOC279561,PRKWNK3,RP3-390O13.2,Wnk3-ps	WNK lysine deficient protein kinase 3	WNK3	1.295		Cytoplasm	kinase			65267	279561
PYCRL	1110058B13RIK,2700073G24RIK,FLJ13852	pyrroline-5-carboxylate reductase-like	PYCRL	1.295		unknown	enzyme			65263	66194	300035
FANCG	AU041407,FAG,LOC684204,RP23-124L1.6,XRCC9	Fanconi anemia, complementation group G	FANCG	1.295		Nucleus	other	Efficacy		2189	60534	691105
JPH1	ENSMUSG00000054314,JP-1,LOC100504883	junctophilin 1	JPH1	1.294		Plasma Membrane	other			56704	57339	297748
CAPN8	CL-2',Cls4,LOC644151,nCL-2,nCL-2',RP11-105I12.2	calpain 8	CAPN8	1.294		Cytoplasm	peptidase			388743	170725	170808
MTHFD1	C1-tetrahydrofolate synthase,C1-TETRAHYDROFOLATE SYNTHASE C,CYTOPLASMIC C1-THF SYNTHASE,DCS,E430024A07Rik,LOC64300,MTHFC,MTHFD	methylenetetrahydrofolate dehydrogenase (NADP+ dependent) 1, methenyltetrahydrofolate cyclohydrolase, formyltetrahydrofolate synthetase	MTHFD1	1.294		Cytoplasm	enzyme			4522	108156	64300
TAS2R3	mt2r41,RGD1560602,T2R3,T2R37,Tas2r137	taste receptor, type 2, member 3	TAS2R3	1.293		Plasma Membrane	G-protein coupled receptor			50831	574417	500089
MAP4K4	9430080K19RIK,AU043147,AU045934,AW046177,FLH21957,FLJ20373,HEMOPOIETIC PROGENITOR KINASE,HGK,MEKKK4,NIK	mitogen-activated protein kinase kinase kinase kinase 4	MAP4K4	1.293		Cytoplasm	kinase			9448	26921	301363
UGT1A3	3-methylcholanthrene-inducible udp-glucuronosyltransferase,Bilirubin Udp-Glucuronosyltransferase Isoenzyme 1,Gnt1,UDP Glucoronosyltransferase,UDPGT,UDPGT 1-2,UDPGT 1-3,Udpgt-1a,Udpgt1,UGT-1C,Ugt1,UGT1-03,Ugt1a1,Ugt1a2	UDP glucuronosyltransferase 1 family, polypeptide A3	UGT1A3	1.293		Cytoplasm	enzyme			54659	22236	396527
FCGBP	A430096B05RIK,FC(GAMMA)BP,LOC100133944,LOC435957	Fc fragment of IgG binding protein	FCGBP	1.293		Extracellular Space	other			8857	215384
SQLE	AI323792,SQUALENE EPOXIDASE	squalene epoxidase	SQLE	1.293		Cytoplasm	enzyme			6713	20775	29230
ATIC	2610509C24Rik,AA536954,AICAR,AICAR TFASE,AICARFT,AW212393,IMP CHASE,OK/SW-cl.86,PURH	5-aminoimidazole-4-carboxamide ribonucleotide formyltransferase/IMP cyclohydrolase	ATIC	1.292		Cytoplasm	enzyme			471	108147	81643
DENND1A	6030446I19RIK,connecdenn,FAM31A,KIAA1608,RGD1307927,RP11-230L22.3,RP23-399K8.1	DENN/MADD domain containing 1A	DENND1A	1.292		Plasma Membrane	other			57706	227801	311913
UGT1A4	HUG-BR2,UDPGT,UDPGT 1-4,UDPGT 1-5,UGT-1D,Ugt1,UGT1-04,Ugt1a5,Ugt1a6	UDP glucuronosyltransferase 1 family, polypeptide A4	UGT1A4	1.292		Cytoplasm	enzyme			54657	394433	574523
FN3K	2310074G21Rik,Fnsk,RP23-293H17.4	fructosamine 3 kinase	FN3K	1.291		Cytoplasm	kinase			64122	63828	498034
GPI	AMF,G6PI,Glucose phosphate isomerase 1,Gnpda,GNPI,Gpi-1r,Gpi-1s,Gpi-1t,GPI1,MF,Neuroleukin,NK,NK/GPI,NLK,Org,PGI,PHI,Phosphoglucoisomerase,RP23-349I9.4,SA-36	glucose-6-phosphate isomerase	GPI	1.291		Extracellular Space	enzyme	Unspecified Application		2821	14751	292804
PAG1	CBP,F730007C19Rik,FLJ37858,PAG	phosphoprotein associated with glycosphingolipid microdomains 1	PAG1	1.291		Plasma Membrane	other			55824	94212
MYB	AI550390,C-MYB,c-myb CDS,efg,M16449,RGD1560020 predicted,RP1-32B1.1	v-myb myeloblastosis viral oncogene homolog (avian)	MYB	1.291		Nucleus	transcription regulator			4602	17863	498982
AURKB	AIK2,AIM-1,AIRK2,AL022959,ARK-2,AurB,aurkb-sv1,aurkb-sv2,AURORA B,IPL1,PPP1R48,RP23-19I2.1,Serine/threonine kinase 5,STK-1,STK12,STK5,YRK	aurora kinase B	AURKB	1.291		Nucleus	kinase	Diagnosis	AZD-1152	9212	20877	114592
GPR12	Gpcr01,GPCR12,Gpcr20,GPCR21,LOC283535	G protein-coupled receptor 12	GPR12	1.291		Plasma Membrane	G-protein coupled receptor			2835	14738	80840
CCDC99	1700018I02Rik,2600001J17RIK,2810049B11Rik,AA409762,FLJ20364,RGD1306908,RP23-329D21.1	coiled-coil domain containing 99	CCDC99	1.291		Nucleus	other			54908	70385	303037
HIST1H2BN	H2b-291b,H2B/d,H2BFD,Hist1h2bc,Hist1h2bcl1,Hist1h2bh,Hist1h2bm,HIST1H3I,mCG 49395,RP1-193B12.10-001	histone cluster 1, H2bn	HIST1H2BN	1.290	22	Nucleus	other			8341	319186	306945|291157|680403
NOP56	2310044F10Rik,NOL5A,RP23-20A6.6,RP4-686C3.1,SCA36	NOP56 ribonucleoprotein homolog (yeast)	NOP56	1.290		Nucleus	other			10528	67134	362214
SCARB1	AI120173,CD36,CD36L1,CLA-1,D5Ertd460e,HDL Receptor,Hdlq1,HDLQTL6,Hlb398,mSR-BI,SCAVENGER RECEPTOR B1,Scavenger receptor class b1,SR-B,SR-B1,SR-BI	scavenger receptor class B, member 1	SCARB1	1.290		Plasma Membrane	transporter			949	20778	25073
KAT2A	1110051E14Rik,AW212720,GCN5,GCN5L2,hGCN5,mmGCN5,PCAF-b,RP23-390D17.6	K(lysine) acetyltransferase 2A	KAT2A	1.290		Cytoplasm	enzyme			2648	14534	303539
TPI1	AI255506,LOC500959,RGD1563601,TIM,TPI,Triosephosphate isomerase,Triosephosphate isomerase 1	triosephosphate isomerase 1	TPI1	1.290		Cytoplasm	enzyme	Diagnosis,Unspecified Application		7167	21991	498731|500959|24849
STK36	1700112N14RIK,B930045J24,FU,Fused,mKIAA1278,Stk36 (predicted)	serine/threonine kinase 36	STK36	1.289		Cytoplasm	kinase			27148	269209	301516
CYP2C18	2010318C06Rik,CPCI,CYP2C,CYP2C17,CYP2C55,Cyp2c80,CYPIIC18,Cytochrome p450 Mut-2,P450-6B/29C,P450IIC17,RP11-466J14.4	cytochrome P450, family 2, subfamily C, polypeptide 18	CYP2C18	1.289		Cytoplasm	enzyme			1562	72082	292330
STYXL1	1700011C14RIK,DUSP24,MK-STYX,RGD1305845	serine/threonine/tyrosine interacting-like 1	STYXL1	1.288		unknown	phosphatase	Diagnosis		51657	76571	360792
MDH2 (includes EG:17448)	M-MDH,Malate Dehydrogenase,Malate dehydrogenase 1 mitochondrial,Malate dehydrogenase 2 mitochondrial,MDH,MGC:3559,MOR1	malate dehydrogenase 2, NAD (mitochondrial)	MDH2	1.288		Cytoplasm	enzyme			4191	17448	81829
TBRG4	2310042P22Rik,AA120735,AA408001,AI527316,CPR2,FASTKD4,mKIAA0948,R74877,RP23-169J19.2,Tb-12	transforming growth factor beta regulator 4	TBRG4	1.288		Cytoplasm	other			9238	21379	360977
SLC25A6	AAC3,Adenine nucleotide translocator 2,Adp, atp carrier,ADP/ATP TRANSLOCASE,ANC3,Ant2,ANT3,ANT3Y,Fibroblast ATP/ADP Carrier,RP11-261P4.6,RP23-286I5.1,Slc25a5	solute carrier family 25 (mitochondrial carrier; adenine nucleotide translocator), member 6	SLC25A6	1.287		Cytoplasm	transporter			293	11740	25176
TRAF7	RFWD1,RGD1559653,RNF119	TNF receptor-associated factor 7	TRAF7	1.287		Cytoplasm	enzyme			84231	224619	360491
UBR5	4432411E13RIK,AW549941,C77315,D030042K14,DD5,EDD,EDD1,HYD,mKIAA0896,Rat100	ubiquitin protein ligase E3 component n-recognin 5	UBR5	1.287		Nucleus	enzyme			51366	70790	117060
SUV39H1	AI852103,AL022883,DXHXS7466e,KMT1A,MG44,mIS6,RGD1565028,RP23-27I6.1,SUV39H	suppressor of variegation 3-9 homolog 1 (Drosophila)	SUV39H1	1.287		Nucleus	enzyme			6839	20937	302553
RAD54L	hHR54,HR54,HRAD54,RAD54,RAD54A,rCG 50332,RP23-383D12.1	RAD54-like (S. cerevisiae)	RAD54L	1.287		Nucleus	enzyme	Diagnosis,Unspecified Application		8438	19366	298429
BRIP1	3110009N10Rik,8030460J03Rik,BACH1,FACJ,FANCJ,FLJ90232,MGC126521,MGC126523,OF,RP23-36C4.3	BRCA1 interacting protein C-terminal helicase 1	BRIP1	1.287		Nucleus	enzyme			83990	237911	360588
ZNF467	1190001I08Rik,AB041616,AI426952,AV017623,EZI,MNCb-3350,ZFP467	zinc finger protein 467	ZNF467	1.287		Nucleus	other			168544	68910	500110
TSPAN12	9030619E17,AI426782,AI663988,AW111457,EVR5,NET-2,TM4SF12,UNQ774/PRO1568	tetraspanin 12	TSPAN12	1.286		Plasma Membrane	transmembrane receptor			23554	269831	362326
MRPS7	bMRP27a,MRP-S,RP-S7,RP23-392H19.13-001,RPMS7,S7mt	mitochondrial ribosomal protein S7	MRPS7	1.286		Cytoplasm	other			51081	50529	113958
ATP2B1	2810442I22RIK,Brain Calcium-Transporting Plasma Membrane Type ATPase Class 1 Isoform,CALCIUM PUMPING ATPASE,E130111D10RIK,PMCA1,Pmca1a,Pmca1ab,Pmca1b,Pmca1c,PMCA1kb,Similar to plasma membrane calcium pump 1b	ATPase, Ca++ transporting, plasma membrane 1	ATP2B1	1.286		Plasma Membrane	transporter			490	67972	29598
PPAP2C	LPP2,PAP-2c,PAP2-g	phosphatidic acid phosphatase type 2C	PPAP2C	1.285		Plasma Membrane	phosphatase			8612	50784	246115
SULT1A1	AI266890,aryl sulfotranserase,ASTIV,HAST1/HAST2,Mst,Mx-ST,OK/SW-cl.88,P-PST,Phenol Sulfotransferase,PST,PST-1,ST1A1,ST1A3,St1a4,Stm,STP,STP1,Sult1a3,TSPST1	sulfotransferase family, cytosolic, 1A, phenol-preferring, member 1	SULT1A1	1.285		Cytoplasm	enzyme	Diagnosis		6817	20887	83783
SLC38A3	0610012J02Rik,D9Ucla2,G17,mNAT,Nat,NAT1,Slc38-3,SN1,Snat3	solute carrier family 38, member 3	SLC38A3	1.285		Plasma Membrane	transporter			10991	76257	252919
CTDSPL	2810418J22RIK,AI426263,C3orf8,CTDSP-like,HYA22,NIF-like,NIFL,PSR1,RBSP3,SCP3,YA22	CTD (carboxy-terminal domain, RNA polymerase II, polypeptide A) small phosphatase-like	CTDSPL	1.285		Nucleus	other			10217	69274	301056
EPHX1	AI195553,Ehm,Eph-1,EPHX,EPOX,Epoxide Hydrolase,EPXH1,HYL1,MEH,MEH8,Microsomal Colinesterase,MICROSOMAL EPOXIDE HYDROLASE	epoxide hydrolase 1, microsomal (xenobiotic)	EPHX1	1.285		Cytoplasm	peptidase	Diagnosis		2052	13849	25315
DNMT1	AIM,CXXC9,Cytosine 5-methyltransferase,DMT,DNA METHYLTRANSFERASE 1,DNA MTASE,DNA MTase HsaI,DNMT,Dnmt1o,HSN1E,m.MmuI,MCMT,Met-1,MommeD2,MTase	DNA (cytosine-5-)-methyltransferase 1	DNMT1	1.284		Nucleus	enzyme	Diagnosis		1786	13433	84350
SLC4A10	mKIAA4136,NBCn2,NCBE,RP23-87G8.1	solute carrier family 4, sodium bicarbonate transporter, member 10	SLC4A10	1.284		Plasma Membrane	transporter			57282	94229	295645
SF3B4	Hsh49,RP11-196G18.20-002,SAP49,SF3b49,SF3b50,SPLICING FACTOR 3B SUBUNIT4	splicing factor 3b, subunit 4, 49kDa	SF3B4	1.284		Nucleus	other			10262	107701	295270
INPP5J	Inpp,INPP5,MGC129984,PI(4,5)P2,PIB5PA,PIPP	inositol polyphosphate-5-phosphatase J	INPP5J	1.283		Cytoplasm	phosphatase			27124
GSTA1	GST YA,Gst Yc1,GST2,Gst2-1,GSTA1-1,Gsta3,Gsta3-3,Gsta5,GSTYa1,GTH1,MGSTA1-1,OTTMUSG00000031890,RP11-392A23.1,Yc1	glutathione S-transferase alpha 1	GSTA1	1.282		Cytoplasm	enzyme			2938		24421
RRM2B	MGC42116,MTDPS8A,MTDPS8B,P53R2	ribonucleotide reductase M2 B (TP53 inducible)	RRM2B	1.282		Nucleus	enzyme	Efficacy,Prognosis	triapine, hydroxyurea	50484	382985	299976
PCSK6	3.4.21.-,C86343,PACE4,PAIRED BASIC AMINO ACID CLEAVING ENZYME 4,SPC4	proprotein convertase subtilisin/kexin type 6	PCSK6	1.282		Extracellular Space	peptidase			5046	18553	25507
NEFL	AI847934,CMT1F,CMT2E,Neurofilament 68,Neurofilament L,NEUROFILAMENT LIGHT CHAIN,Neurofilament Triplet L,NF,NF-L,NF68	neurofilament, light polypeptide	NEFL	1.282		Cytoplasm	other			4747	18039	83613
TRAP1	2410002K23RIK,HSP75,HSP90L	TNF receptor-associated protein 1	TRAP1	1.282		Cytoplasm	enzyme			10131	68015	287069
BUD31	EDG-2,fSAP17,G10,YCR063W	BUD31 homolog (S. cerevisiae)	BUD31	1.281		Nucleus	transcription regulator			8896		89819
RCC1	4931417M11Rik,AI326872,CHC1,RCC1-I,RENAL CELL CARCINOMA 1,RP4-669K10.2,SNHG3-RCC1,WI1-2643G14.3	regulator of chromosome condensation 1	RCC1	1.281		Cytoplasm	other			1104	100088
MAPT	AI413597,ALZ50,AW045860,DDPAC,FTDP-17,MAPTL,MSTD,Mtapt,MTBT1,MTBT2,PHF TAU,PPND,pTau,rCG 32645,RNPTAU,RP23-136D4.1,TAU,Tau 3r,TAU-FACTOR,TAU4R	microtubule-associated protein tau	MAPT	1.281		Cytoplasm	other	Diagnosis,Efficacy,Prognosis,Unspecified Application		4137
FCGR1B	CD64,CD64b,FcgammaRI,Fcgr1,IGFRB,RP11-439A17.1	Fc fragment of IgG, high affinity Ib, receptor (CD64)	FCGR1B	1.281		Plasma Membrane	transmembrane receptor			2210
CLSPN	B130025E01,C85083,CLASPIN,E130314M08RIK,MGC131612,MGC131613,MGC131615,RP23-204N19.4	claspin	CLSPN	1.281		Nucleus	other			63967	269582	298534
IL13RA2	CD213A2,CT19,IL-13R,IL13BP	interleukin 13 receptor, alpha 2	IL13RA2	1.281		Plasma Membrane	transmembrane receptor		cintredekin besudotox	3598	16165	171060
NPLOC4	AK129375,mKIAA1499,NPL4,RP23-82I5.6	nuclear protein localization 4 homolog (S. cerevisiae)	NPLOC4	1.280		Nucleus	other			55666	217365	140639
PRIM1	AI324982,p48,p49	primase, DNA, polypeptide 1 (49kDa)	PRIM1	1.280		Nucleus	enzyme		fludarabine phosphate	5557	19075
DDX55	2810021H22Rik,MGC143677,MGC143678,mKIAA1595	DEAD (Asp-Glu-Ala-Asp) box polypeptide 55	DDX55	1.280		unknown	enzyme			57696	67848	304468
KIF24	4933425J19Rik,9430029L23Rik,bA571F15.4,C9ORF48,RGD1307723,RP11-571F15.7,RP23-328E6.6	kinesin family member 24	KIF24	1.280		Cytoplasm	other			347240	109242	313170
MAPK12	AW123708,ERK3,ERK6,LOC100509672,P38 GAMMA,P38 MAP KINASE GAMMA,P38 MAPK GAMMA,p38 MAPK Î³,PRKM12,SAPK-3	mitogen-activated protein kinase 12	MAPK12	1.280		Cytoplasm	kinase		SCIO-469	6300	29857	60352
HMOX1	bK286B10,CTA-286B10.6,D8Wsu38e,HEME OXYGENASE,HEME OXYGENASE (DECYCLIZING) 1,HEME OXYGENASE-1,Hemox,Heox,HEOXG,Hmox,HO-1,HSP32	heme oxygenase (decycling) 1	HMOX1	1.280		Cytoplasm	enzyme	Efficacy,Safety,Unspecified Application	tin mesoporphyrin	3162	15368	24451
SEC61G	ENSMUSG00000066757,Gm10177,Gm11575,Gm4184,LOC100046229,LOC100047287,LOC681549,OTTMUSG00000002238,RP23-188C13.1,SSS1	Sec61 gamma subunit	SEC61G	1.279		Cytoplasm	transporter			23480	100043027|100043039|20335|100042561	689134
RHOC	AI324259,ARH9,ARHC,H9,MGC1448,MGC61427,RAS HOMOLOG GENE FAMILY, MEMBER C,RHOH9,RP11-426L16.4	ras homolog gene family, member C	RHOC	1.279		Plasma Membrane	enzyme	Diagnosis,Disease Progression,Prognosis		389	11853	295342
PABPC4	APP-1,FLJ43938,iPABP,MGC11665,MGC6685,PABP4,Poly(A)-binding protein, cytoplasmic 4 (inducible form),Polyadenylate-binding,RP23-138L21.11-002	poly(A) binding protein, cytoplasmic 4 (inducible form)	PABPC4	1.279		Cytoplasm	other			8761	230721	298510
BARD1	BRAD1,ENSMUSG00000060893,ENSMUSG00000073653	BRCA1 associated RING domain 1	BARD1	1.279		Nucleus	transcription regulator			580	12021	64557
CSE1L	2610100P18Rik,AA407533,Capts,CAS,CELL APOPTOSIS SUSCEPTIBILITY,CSE1,Exportin-2,RP23-19L12.9,XPO2	CSE1 chromosome segregation 1-like (yeast)	CSE1L	1.278		Nucleus	transporter			1434	110750	362273
CDKN2C	C77269,CDKN6,INK4C,INK4d,P18,p18-INK6,P18INK4C,RP11-278J17.2,RP23-320F19.3	cyclin-dependent kinase inhibitor 2C (p18, inhibits CDK4)	CDKN2C	1.278		Nucleus	transcription regulator			1031	12580	54238
DECR1	1200012F07Rik,2,4 Dienoyl Reductase,2,4-Dienoyl coa reductase,DECR,NADPH,RP23-338J24.3,SDR18C1	2,4-dienoyl CoA reductase 1, mitochondrial	DECR1	1.278		Cytoplasm	enzyme	Unspecified Application		1666	67460	117543
MAN1C1	AI593348,ALPHA 1,2 MANNOSIDASE IC,HMIC,LOC230815,MAN1A3,MAN1C,pp6318,RP23-297N24.11-001	mannosidase, alpha, class 1C, member 1	MAN1C1	1.278		Cytoplasm	enzyme			57134	230815	362625
LRFN1	BC004018,SALM2,Semo1	leucine rich repeat and fibronectin type III domain containing 1	LRFN1	1.278		Nucleus	other			57622	80749	365222
ELOVL1	AA407424,BB151133,CGI-88,LOC684910,RP23-145E1.4,Ssc1	ELOVL fatty acid elongase 1	ELOVL1	1.278		Cytoplasm	enzyme			64834	54325	679532
SLC9A3R1	EBP-50,NHE-RF,NHERF-1,NPHLOP2,RP23-342L24.4	solute carrier family 9 (sodium/hydrogen exchanger), member 3 regulator 1	SLC9A3R1	1.278		Plasma Membrane	other			9368	26941	59114
SRXN1	1700127B04RIK,Ab2-390,AI854065,AW488194,C20ORF139,dJ850E9.2,Neoplastic progression 3,NPN3,SRX,SRX1,TX01,YKL086W	sulfiredoxin 1	SRXN1	1.277	9	Cytoplasm	enzyme			140809	76650	296271
TACO1	2310066I18RIK,CCDC44,LOC51204,PRO0477,rCG 32552,RGD1306784,RP23-81G14.4	translational activator of mitochondrially encoded cytochrome c oxidase I	CCDC44	1.277		Cytoplasm	other			51204	70207	360645
MCM6	ASP-l1,D1Wsu22e,KI-MCM6,MCG40308,Mcmd6,Mis5,MM6,P105MCM	minichromosome maintenance complex component 6	MCM6	1.277		Nucleus	enzyme	Prognosis		4175	17219	29685
GDA	AU015411,AW047581,CYPIN,GUANASE,Guanine aminohydrolase,GUANINE DEAMINASE,NEDASIN,RP11-63P12.1	guanine deaminase	GDA	1.276		Cytoplasm	enzyme			9615	14544	83585
VARS	Bat6,D17H6S56E,DAAP-21F2.2,G7A,tRNA-valine synthetase,TrsVal,V-tRNA ligase,VALRS,Valyl-tRNA synthetase,VARS1,VARS2,Vrs	valyl-tRNA synthetase	VARS	1.276		Cytoplasm	enzyme			7407	22321	25009
OVOL1	BB147136,HOVO1,movo1,Ovo1,Ovo1a	ovo-like 1(Drosophila)	OVOL1	1.276		Nucleus	transcription regulator			5017	18426	309164
NEURL	2410129E16Rik,AI450910,AI481072,bA416N2.1,H-NEU,neu,Neu1,Neur1,NEURL1,Neurl1a,Nlz,RNF67	neuralized homolog (Drosophila)	NEURL	1.276		Nucleus	other			9148	18011	309459
ARHGDIA	5330430M07Rik,Gdi-1,GDIA,GDIA1,RHO GDI ALPHA,RhoDGI,RHOGDI,RHOGDI-1,RP23-84C12.3	Rho GDP dissociation inhibitor (GDI) alpha	ARHGDIA	1.275		Cytoplasm	other			396	192662	360678
PTK2 (includes EG:14083)	FADK,FAK,FAK related non-kinase,FAK1,FOCAL ADHESION KINASE,FRNK,mKIAA4203,p125FAK,PP125FAK,PPP1R71,TYROSINE KINASE 2	PTK2 protein tyrosine kinase 2	PTK2	1.275		Cytoplasm	kinase	Diagnosis,Disease Progression,Efficacy,Prognosis		5747	14083	25614
ECI2	ACBD2,DBI,dJ1013A10.3,DRS-1,HCA88,PECI,Peroxisomal delta3, delta2-enoyl-Coenzyme A isomerase,Peroxisomal enoyl-coa isomerase,RP5-1013A10.1	enoyl-CoA delta isomerase 2	PECI	1.275		Cytoplasm	enzyme			10455	23986	291075
TBX1	CAFS,CTHM,DGCR,DGS,DORV,TBX1C,TGA,VCFS	T-box 1	TBX1	1.275		Nucleus	transcription regulator			6899	21380	360737
TAF6	AW549759,DKFZp781E21155,MGC:8964,p80,TAF(II)70,TAF(II)80,Taf2-70,TAF2E,TAF70,TAFII-70,TAFII-80,TAFII85,Tata box binding protein-associated factor, tfiid subunit	TAF6 RNA polymerase II, TATA box binding protein (TBP)-associated factor, 80kDa	TAF6	1.275		Nucleus	transcription regulator			6878	21343	288533
CSTA	2010005H15RIK,AREI,CYSTATIN A,EG433016,Gm5483,stefin A,STF1,STFA	cystatin A (stefin A)	CSTA	1.275		Cytoplasm	other			1475	76770|209294|433016	288067
COG1 (includes EG:100334475)	6030445I15,CDG2G,DKFZp762L1710,DT1P1E11,KIAA1381,LDLB,mKIAA1381,RP23-407I21.1	component of oligomeric golgi complex 1	COG1	1.275		Cytoplasm	transporter			9382	16834	303652
TRIM14	5830400N10RIK,KIAA0129,pub,RP23-117B19.5	tripartite motif containing 14	TRIM14	1.275		Cytoplasm	other			9830	74735	313236
CACNB3	Beta3,CAB3,CACH3B,CACNLB3,Calcium Channel beta3,Cchb3,Voltage gated calcium channel beta subunit	calcium channel, voltage-dependent, beta 3 subunit	CACNB3	1.275		Plasma Membrane	ion channel			784	12297	25297
FAT1	2310038E12Rik,AU023433,CDHF7,CDHR8,FAT,FATH,hFat1,ME5,mFat1	FAT tumor suppressor homolog 1 (Drosophila)	FAT1	1.274		Plasma Membrane	other			2195	14107	83720
HSD17B2	17beta-HSD Type 2,17Hsd,AI194836,AI194967,AI255511,EDH17B2,HSD17,SDR9C2	hydroxysteroid (17-beta) dehydrogenase 2	HSD17B2	1.274		Cytoplasm	enzyme			3294	15486	79243
POMT2	A830009D15Rik,AW046274,LOC681879,MDDGA2,MDDGB2,MDDGC2	protein-O-mannosyltransferase 2	POMT2	1.274		Cytoplasm	enzyme			29954	217734	688673
CRAT	Acetyl Carnitine Transferase,ACT,AW107812,CARAT,CARNITINE ACETYLTRANSFERASE,CAT1,RP11-247A12.5,RP23-395P6.8	carnitine O-acetyltransferase	CRAT	1.274		Cytoplasm	enzyme			1384	12908	311849
MSL3	AU018931,MSL3-like 1,MSL31,MSL3L1,RP23-125I7.1	male-specific lethal 3 homolog (Drosophila)	MSL3	1.274	23	Nucleus	transcription regulator			10943	17692	317464
DNAL4	D15Ertd424e,DNALC4,PIG27	dynein, axonemal, light chain 4	DNAL4	1.274		Cytoplasm	enzyme			10126	54152	300078
CERS6	4732462C07Rik,AW544719,CerS5,LASS6,LOC253782,MGC129949,MGC129950,RGD1561599,RP23-431D4.1,T1L	ceramide synthase 6	LASS6	1.274		Nucleus	transcription regulator			253782	241447	366065
COL2A1 (includes EG:1280)	ANFH,AOM,CG2A1A,COL11A3,COL2,Col2a,Collagen type II,COLLAGEN TYPE II ALPHA,Collagen type iia,COLLII,Del1,Dmm,M100856,Rgsc856,SEDC,TYPE II COLLAGEN	collagen, type II, alpha 1	COL2A1	1.274		Extracellular Space	other		collagenase clostridium histolyticum	1280	12824	25412
DNASE1L1	2310005K03RIK,AI324885,DNAS1L1,DNASE X,DNASE1LL,DNL1L,Dnl1ll,ENDONUCLEASE,G4.8,RP23-436K3.5,XIB,XX-FW83563B9.2	deoxyribonuclease I-like 1	DNASE1L1	1.273		Cytoplasm	enzyme			1774	69537	363522
CDCA4	2410018C03Rik,HEPP,MGC124732,SEI-3,SEI-3/HEPP	cell division cycle associated 4	CDCA4	1.272		Nucleus	other			55038	71963	500727
SLC29A1	1200014D21Rik,AA407560,ENT1,Es Nt,rENT1,Solute carrier family 29, member 1	solute carrier family 29 (nucleoside transporters), member 1	SLC29A1	1.272		Plasma Membrane	transporter	Diagnosis,Efficacy,Response to Therapy		2030	63959	63997
AHCY	AA987153,AL024110,CuBP,RP23-192A6.3,S-Adenosylhomocysteine Hydrolase,SAH HYDROLASE,SAHH	adenosylhomocysteinase	AHCY	1.272		Cytoplasm	enzyme	Unspecified Application	9-(2',3'-dihydroxycyclopent-4'-enyl)adenine, 3-deazaneplanocin, neplanocin A, 3-deazaaristeromycin, cyanovirin-N, 6'-C-methylneplanocin A	191	269378	29443
PKIA	AI415001,PKIALPHA,PRKACN1	protein kinase (cAMP-dependent, catalytic) inhibitor alpha	PKIA	1.272		Cytoplasm	other			5569	18767	114906
P2RY1	P2y,P2Y1,P2y1 receptor	purinergic receptor P2Y, G-protein coupled, 1	P2RY1	1.271		Plasma Membrane	G-protein coupled receptor		clopidogrel	5028	18441	25265
HSF1 (includes EG:15499)	AA960185,Chx1,Heat shock transcription factor 1,Hsf,HSTF1,LOC642255	heat shock transcription factor 1	HSF1	1.271		Nucleus	transcription regulator			3297	15499	79245
RALGDS	Gnds,Hs.560937,mKIAA1308,RalGDSB,RALGEF,RGDS,RGF,RP11-326L24.1,RP23-430H1.6	ral guanine nucleotide dissociation stimulator	RALGDS	1.271		Cytoplasm	other			5900	19730	29622
MANEAL	Baculoviral IAP repeat-containing 4,FLJ31434,Gm50,RP11-109P14.3,RP23-168M5.5	mannosidase, endo-alpha-like	MANEAL	1.271		unknown	other			149175	215090
CABLES2	C20ORF150,dJ908M14.2,ik3-2,RP23-16P3.5,RP5-908M14.2	Cdk5 and Abl enzyme substrate 2	CABLES2	1.271		unknown	other			81928	252966	311703
MRPL37 (includes EG:51253)	2300004O14Rik,AI132596,HSPC235,L37mt,MRP-L2,RP23-97J2.3,RPML2	mitochondrial ribosomal protein L37	MRPL37	1.270		Cytoplasm	enzyme			51253	56280	56281
ATP6V1F	1110004G16Rik,ATP6S14,V-ATPase F,Vacuolar ATP Synthase Subunit F,Vacuolar ATPase Subunit 1F,VATF,Vma7	ATPase, H+ transporting, lysosomal 14kDa, V1 subunit F	ATP6V1F	1.270		Cytoplasm	transporter			9296	66144	116664
NDUFAB1	2210401F17Rik,2310039H15Rik,2610003B19Rik,9130423F15Rik,ACP,CI-SDAP,FASN2A,Gm4459,SDAP	NADH dehydrogenase (ubiquinone) 1, alpha/beta subcomplex, 1, 8kDa	NDUFAB1	1.270		Cytoplasm	enzyme			4706	100043472|70316	293453
MAPRE3	AI790651,EB2,EB3,EBF3,EBF3-S,Microtubule-associated protein rp/eb family member 3,RP3	microtubule-associated protein, RP/EB family, member 3	MAPRE3	1.270	5	Cytoplasm	enzyme			22924	100732	298848
COLEC12	CL-P1,NSR2,SCARA4,SRCL	collectin sub-family member 12	COLEC12	1.269		Plasma Membrane	transmembrane receptor			81035	140792	361289
FBXL2	2810423A21Rik,FBL2,FBL3,RGD1562243	F-box and leucine-rich repeat protein 2	FBXL2	1.269		Cytoplasm	enzyme			25827	72179	363156
DBNL	ABP1,HIP-55,MABP1,PP5423,RP23-385C16.5,SH3P7,Similar to drebrin	drebrin-like	DBNL	1.269		Cytoplasm	other	Diagnosis		28988	13169	83527
MARS2	C730026E21RIK,LOC92935,MetRS,mtMetRS,RGD1311527	methionyl-tRNA synthetase 2, mitochondrial	MARS2	1.269		Cytoplasm	enzyme			92935	212679	316403
NELF	Jac,Jacob,MGC125369,RP11-48C7.1,RP23-226M2.7	nasal embryonic LHRH factor	NELF	1.269		Extracellular Space	other			26012	56876	117536
TRIM24	A130082H20Rik,AI447469,D430004I05Rik,HTIF1,PTC6,RNF82,TF1A,TIF-1Î±,TIF1,TIF1A,TIF1ALPHA	tripartite motif containing 24	TRIM24	1.269		Nucleus	transcription regulator			8805	21848	500084
AGPAT3	1-Acylglycerol-3-Phosphate O-Acyltransferase 3,AW061257,AW493985,D10Jhu12e,LPAAT-GAMMA1,lpaat3,MGC4604,UNQ759/PRO1490	1-acylglycerol-3-phosphate O-acyltransferase 3	AGPAT3	1.269		Cytoplasm	enzyme			56894	28169	294324
CENPA	CENTROMERE PROTEIN A,RGD1563607	centromere protein A	CENPA	1.269		Nucleus	other	Diagnosis		1058	12615	298850
GEMIN7	2400008I04Rik,AI120175,AI461688,Gemin7l1,LOC679337,SIP3	gem (nuclear organelle) associated protein 7	GEMIN7	1.268		Nucleus	other			79760	69731	499391|685068
SNRPD2	1810009A06Rik,LOC686737,SMD2,snRNP D2,SNRNP SM D2,SNRPD1	small nuclear ribonucleoprotein D2 polypeptide 16.5kDa	SNRPD2	1.268		Nucleus	other			6633	107686	680309
TMEM184B	2610507A11,4732495E13RIK,C22ORF5,CTA-447C4.2,DKFZP586A1024,FM08,HS5O6A,RGD1306591	transmembrane protein 184B	TMEM184B	1.268	3	unknown	other			25829	223693	362959
APLP1	APLP,Aplp1 retired,RGD1561211	amyloid beta (A4) precursor-like protein 1	APLP1	1.268		Extracellular Space	other			333	11803	502317
NAT10	AI429152,ALP,FLJ10774,hALP,NET43,RP23-266F3.3	N-acetyltransferase 10 (GCN5-related)	NAT10	1.267		Nucleus	enzyme			55226	98956
POU5F1	DADB-104B20.2,MGC22487,NF-A3,OCT-4,OCT3,OCT3/4,OTF-3,Otf3-rs7,Otf3g,OTF4	POU class 5 homeobox 1	POU5F1	1.267		Nucleus	transcription regulator	Diagnosis,Disease Progression		5460	18999	294562
GET4	1110007L15RIK,AW412535,C7ORF20,CEE,CGI-20,LOC51608,RGD1311660,TRC35	golgi to ER traffic protein 4 homolog (S. cerevisiae)	C7orf20	1.266	8	Cytoplasm	other			51608	67604	288518
ENC1	CCL28,ECTODERMAL-NEURAL CORTEX 1,KLHL35,KLHL37,NRPB,PIG10,TP53I10	ectodermal-neural cortex 1 (with BTB-like domain)	ENC1	1.266		Nucleus	peptidase			8507	13803	294674
THAP5		THAP domain containing 5	THAP5	1.266		Nucleus	other			168451
CHMP4C	2010012P02Rik,2210015K02Rik,2310010I16RIK,SHAX3,SNF7-3,VPS32C	charged multivesicular body protein 4C	CHMP4C	1.266		Cytoplasm	other			92421	66371	361916
STX1A	HPC-1,P35-1,STX1,SYN1A,SYNTAXIN 1A	syntaxin 1A (brain)	STX1A	1.266		Cytoplasm	transporter			6804	20907	116470
WNK2	1810073P09RIK,AW122246,ESTM15,mKIAA1760,NY-CO-43,P/OKcl.13,PRKWNK2,RGD1307284,RP11-165J3.2,SDCCAG43,X83337	WNK lysine deficient protein kinase 2	WNK2	1.266		Cytoplasm	kinase			65268	75607	306811
PRSS1/PRSS3	CATIONIC TRYPSINOGEN,DKFZp779A0837,Ectopic anionic trypsin,Ectopic Anionic Trypsin I,FLJ57296,MESOTRYPSINOGEN,MGC120175,MGC149362,MTG,PRSS1,Prss2,PRSS3,PRSS4,PTRYI,RATPTRYI,RP11-176F3.3,T9,Ta,Tesp4,TRP1,TRY1,Try2,TRY3,TRY4,TRY8,TRYGN16,TRYP,TRYP1,trypsin 1,Trypsin i,TRYPSINOGEN,TRYPSINOGEN1	protease, serine, 1 (trypsin 1)	PRSS1	1.266		Extracellular Space	peptidase			5644|5646	22072	24691
AK8	1190002A17RIK,C9orf98,DDX31,FLJ32704,RGD1303144,RP11-143F18.1,RP23-362N19.5	adenylate kinase 8	C9orf98	1.266		unknown	kinase			158067	68870	311833
MRPS2	1500019M10RIK,CGI-91,Mitochondrial Ribosomal Protein S2,RP23-430H1.3,S2mt	mitochondrial ribosomal protein S2	MRPS2	1.266	9	Cytoplasm	other			51116	118451	362094
MLLT11	AF1Q,AI839562,RGD1305525,RP11-316M1.10,Zfp692	myeloid/lymphoid or mixed-lineage leukemia (trithorax homolog, Drosophila); translocated to, 11	MLLT11	1.266		unknown	other			10962	56772	295264
TSPAN17	2210021G21RIK,AI047581,FBX23,FBXO23,GHB-R,MGC14859,TM4SF17	tetraspanin 17	TSPAN17	1.265		unknown	enzyme			26262	74257	306771
WWP1	8030445B08Rik,AIP5,DKFZp434D2111,hSDRP1,SDRP1,Tiul1	WW domain containing E3 ubiquitin protein ligase 1	WWP1	1.265		Cytoplasm	enzyme			11059	107568	297930
KIFC1	DAQB-126H3.5,Gm4137,HSET,KIFC5A,KIFC5B,KINESIN-RELATED,KNSL2,KNSL2A,MHCB,MKLP2,Tctex-7,Tctex7a	kinesin family member C1	KIFC1	1.265	1	Nucleus	other			3833	100502766|16580	294286
ESPL1	AL024103,AU045071,CERP,ESP1,PRCE,SEPA,SEPARASE,SEPARIN,SSE	extra spindle pole bodies homolog 1 (S. cerevisiae)	ESPL1	1.265		Nucleus	peptidase			9700	105988	315330
PIGQ	c407A10.1,GPI1,Gpi1h,Gpi1p,Gpih	phosphatidylinositol glycan anchor biosynthesis, class Q	PIGQ	1.265		Cytoplasm	enzyme			9091	14755	287159
PPP1R15A	9630030H21,GADD34,MYD116,Myeloid Differentiation,Peg-3,PP1 REGULATORY SUBUNIT,RGD1624209	protein phosphatase 1, regulatory subunit 15A	PPP1R15A	1.265		Cytoplasm	other			23645	17872	171071
BCL9	2610202E01RIK,8030475K17Rik,A330041G23Rik,Gm130,LGS	B-cell CLL/lymphoma 9	BCL9	1.265		Nucleus	other			607	77578	310704
UBE3C	AI853514,KIAA0010,KIAA10,mKIAA0010,RAUL,RGD1559986,Ubiquitin Protein Isopeptide Ligase E3	ubiquitin protein ligase E3C	UBE3C	1.264		Nucleus	enzyme			9690	100763	362294
MBP	C76307,Golli,golli-mbp,Hmbpr,Mbp1,Mbps,MGC99675,Mld,MYELIN BASIC,MYELIN BASIS,R75289,Shi	myelin basic protein	MBP	1.264		Extracellular Space	other	Diagnosis,Unspecified Application		4155	17196	24547
THBS3	LOC100503360,MGC119564,MGC119565,TSP3	thrombospondin 3	THBS3	1.263		Extracellular Space	other			7059	21827
CSTF2	C630034J23Rik,CSTF 64 kDa subunit,CSTF-64,RP1-146H21.2,RP23-182N4.2	cleavage stimulation factor, 3' pre-RNA, subunit 2, 64kDa	CSTF2	1.263		Nucleus	other			1478	108062
IGF2	AL033362,C11orf43,IFG2,IGF-II,IGF2 isoform 1,INSULIN-LIKE GROWTH FACTOR II,M6pr,Mpr,Peg2,PP1446,PP9974,RNIGF2,somatomedin A	insulin-like growth factor 2 (somatomedin A)	IGF2	1.263		Extracellular Space	growth factor	Diagnosis,Efficacy,Prognosis		3481	16002	24483
LSM4 (includes EG:25804)	GLYCINE RICH,GRP,YER112W	LSM4 homolog, U6 small nuclear RNA associated (S. cerevisiae)	LSM4	1.263		Nucleus	other			25804	50783	290647
NUP62CL	FLJ20130,RP13-383K5.2	nucleoporin 62kDa C-terminal like	NUP62CL	1.263		unknown	other			54830
GAS2 (includes EG:14453)	RGD1563167	growth arrest-specific 2	GAS2	1.262		Cytoplasm	other			2620	14453	499156
MTSS1	2310003N14Rik,BC024131,D130001D01Rik,HIP13,MGC37896,MIM,MIMA,MIMB,mKIAA0429	metastasis suppressor 1	MTSS1	1.262		Cytoplasm	other			9788	211401	362918
NR2C2AP	2310073E15RIK,MGC103332,TRA16	nuclear receptor 2C2-associated protein	NR2C2AP	1.262		Nucleus	other			126382	75692
ZNF687	4931408L03RIK,KIAA1441,mKIAA1441,RP11-126K1.3,Zfp687	zinc finger protein 687	ZNF687	1.262	20	Nucleus	other			57592	78266
SERPINH1	AsTP3,BERF-1,CBP1,CBP2,collagen-binding protein 1,COLLIGEN,colligin,COLLIGIN-2,Gp46,HSP47,J6,OI10,PIG14,PPROM,RA-A47,SERPINH2	serpin peptidase inhibitor, clade H (heat shock protein 47), member 1, (collagen binding protein 1)	SERPINH1	1.262		Extracellular Space	other			871	12406	29345
LAMTOR2	2010111E04Rik,AL022628,ENDAP,HSPC003,MAPBPIP,MAPKSP1AP,P14,Rab25,Ragulator2,RGD1562501,ROBLD3,RP11-336K24.9	late endosomal/lysosomal adaptor, MAPK and MTOR activator 2	ROBLD3	1.262	25	Cytoplasm	other			28956	83409	295234
ADRA2A	ADRA-2,ADRA2-Î±,ADRA2R,ADRAR,ADRENOCEPTOR ALPHA2A,alpha(2A)AR,ALPHA-2A ADRENERGIC RECEPTOR,ALPHA2-C10,alpha2A,Alpha2a Adrenoceptor,ALPHA2A-AR,ALPHA2A/D-AR,AW122659,CA2-47,RATRG20,RG20,ZNF32	adrenergic, alpha-2A-, receptor	ADRA2A	1.262		Plasma Membrane	G-protein coupled receptor		paliperidone, risperidone, antazoline/naphazoline, acetaminophen/clemastine/pseudoephedrine, articaine/epinephrine, bupivacaine/epinephrine, caffeine/ergotamine, acetaminophen/dexbrompheniramine/pseudoephedrine, dapiprazole, dexbrompheniramine/pseudoephedrine, chlorpheniramine/ibuprofen/pseudoephedrine, dipivefrin, cetirizine/pseudoephedrine, asenapine, epinephrine/prilocaine, epinephrine/lidocai…	150	11551	25083
CCDC86	4933411H20Rik,6720480F16RIK,D19Ertd678e,MGC2574,MNCb-4327	coiled-coil domain containing 86	CCDC86	1.262		Nucleus	other			79080	108673	293738
TIMM17A	EG636544,Gm7180,MGC72274,mTim17a,TIM17,TIM17A,Timm17	translocase of inner mitochondrial membrane 17 homolog A (yeast)	TIMM17A	1.261		Cytoplasm	transporter			10440	636544	54311
RBP4	APP-BP,Crbp IV,PLASMA RETINOL-BINDING,PRBP,PRO2222,RBP,Rbp w14367,RBPA	retinol binding protein 4, plasma	RBP4	1.261		Extracellular Space	transporter			5950	19662	25703
CCNE1	AW538188,CCNE,CycE1,CYCLE,CYCLIN E,CYCLIN E1	cyclin E1	CCNE1	1.261		Nucleus	transcription regulator			898	12447	25729
HTR1A	5-ht 1aR,5-HT1A,5-HT1A RECEPTOR,5ht1a Inhibitory Autoreceptor,ADRB2RL1,ADRBRL1,Gpcr18,RAT5HT1A,Serotonin 1a receptor	5-hydroxytryptamine (serotonin) receptor 1A	HTR1A	1.261		Plasma Membrane	G-protein coupled receptor		buspirone, caffeine/ergotamine, bifeprunox, iloperidone, flibanserin, asenapine, naluzotan, psilocybine, SLV-314, lurasidone, chloropromazine, vilazodone, sumatriptan, eletriptan, almotriptan, fenfluramine, quetiapine, ziprasidone, aripiprazole, dihydroergotamine, apomorphine, ergotamine	3350	15550	24473
STAU2	39K2,39K3	staufen, RNA binding protein, homolog 2 (Drosophila)	STAU2	1.261		Cytoplasm	other			27067	29819	171500
KLB	AV071179,BETA KLOTHO,BKL,Klb-ps1,LOC152831,RGD1308227	klotho beta	KLB	1.261		Plasma Membrane	enzyme			152831	83379	289625
GALNT13	A230002A12,A230020F20,BB182356,GalNAc-T13,H NH0187G20.1,pp-Galnac-T13,Ppgantase t13,RP23-359N12.1,T13,WUGSC:H NH0187G20.1	UDP-N-acetyl-alpha-D-galactosamine:polypeptide N-acetylgalactosaminyltransferase 13 (GalNAc-T13)	GALNT13	1.261		Cytoplasm	enzyme			114805	271786	311039
VIL1	D2S1471,VIL,Villin	villin 1	VIL1	1.260		Cytoplasm	other			7429	22349	316521
COX6A1	COX6A,COX6AL,MGC104500,VIaL	cytochrome c oxidase subunit VIa polypeptide 1	COX6A1	1.260		Cytoplasm	enzyme			1337	12861	25282
H2AFZ	H2A/z,H2AZ	H2A histone family, member Z	H2AFZ	1.260		Nucleus	other			3015	51788	58940
STK35	1700054C12RIK,CLIK1,RP23-358G23.4,STK35L1	serine/threonine kinase 35	STK35	1.260		Cytoplasm	kinase			140901	67333	311419
C9orf5	A630051L19RIK,AI957324,CG-2,D730040F13RIK,FLJ14309,RGD1308958,RP11-115J22.3,RP23-455B1.3	chromosome 9 open reading frame 5	C9orf5	1.260		unknown	other			23731	242474	298020
PCNT	AW476095,C86676,KEN,KENDRIN,m239Asp,m275Asp,MOPD2,PCN,PCNT2,PCNTB,PCTN2,Pericentrin,SCKL4	pericentrin	PCNT	1.260		Cytoplasm	other			5116	18541
PDZD2	4930537L06Rik,A930022H17Rik,AIPC,Gm82,KIAA0300,LOC100502711,mKIAA0300,PAPIN,PDZK3,PIN1	PDZ domain containing 2	PDZD2	1.259	13	Plasma Membrane	other			23037	68070	65034
FCGR1A	AI323638,AV092959,CD64,CD64A,Fc Gamma R1,FC GAMMA RI,FCG1,FCGR1,Fcgr1b,FCRI,FCÎ³R1,FcÎ³RI,IGFR1,IGG FC RECEPTOR I,IGGHAFC,RP11-196G18.2	Fc fragment of IgG, high affinity Ia, receptor (CD64)	FCGR1A	1.259		Plasma Membrane	transmembrane receptor			2209	14129	295279
ADAM2	AI323749,CRYN1,CRYN2,CT15,Fertilin beta,FTNB,PH-30,PH-30b,Ph30-beta	ADAM metallopeptidase domain 2	ADAM2	1.258		Plasma Membrane	peptidase			2515	11495	56806
KCNG3	KV10.1,Kv10.1a,Kv10.1b,KV6.3	potassium voltage-gated channel, subfamily G, member 3	KCNG3	1.258		Cytoplasm	ion channel			170850	225030	171011
ICT1 (includes EG:100149182)	1110001A02Rik,1110002E03Rik,DS-1,RP23-380B14.1	immature colon carcinoma transcript 1	ICT1	1.258	9	Cytoplasm	enzyme			3396	68572	303673
ORMDL2	0610012C09Rik,adoplin-2,HSPC160,MST095,MSTP095	ORM1-like 2 (S. cerevisiae)	ORMDL2	1.257	21	Cytoplasm	other			29095	66844	288783
RBL1	AW547426,CP107,LOC683869,P107,PRB1,RP11-382A12.1	retinoblastoma-like 1 (p107)	RBL1	1.257		Nucleus	other			5933	19650	680111
PKP3	2310056L12Rik	plakophilin 3	PKP3	1.257		Plasma Membrane	other			11187	56460	293619
KIAA0319	4930451E12RIK,D130043K22,D130043K22Rik,DLX2,DYLX2,DYX2,RGD1307443,RP23-92G13.7	KIAA0319	KIAA0319	1.257		Plasma Membrane	other			9856	210108	361244
GPR160	1700025D19RIK,GPCR1,GPCR150	G protein-coupled receptor 160	GPR160	1.257		Plasma Membrane	G-protein coupled receptor			26996	71862	499588
DQX1	2310066E11Rik,DEAQ RNA-dependent ATPase DQX1,FLJ23757,LOC684882	DEAQ box RNA-dependent ATPase 1	DQX1	1.257		unknown	enzyme			165545	93838	680434
IL2RG	Ab2-183,CD132,CIDX,Common gamma Chain,Cr gamma,CYTOKINE RECEPTOR COMMON GAMMA CHAIN,GAMMA C,GAMMA CHAIN,GAMMA(C),gc,IL-12R gamma,Il-2 receptor gamma c,IL-2/15R gamma,IL-2R Î³,IL15RG,IL2R GAMMA,IL4R Î³,IMD4,P64,RP23-440J15.2,SCIDX,SCIDX1,[G]C	interleukin 2 receptor, gamma	IL2RG	1.257		Plasma Membrane	transmembrane receptor	Unspecified Application	aldesleukin, denileukin diftitox	3561	16186	140924
TIMM8A	DDP,DDP1,DFN1,DXHXS1274E,ENSMUSG00000045455,Fci-12,Gm9797,LOC100045062,MGC12262,MTS,RP23-91G19.4,TIM8,Tim8a,Timm8a1	translocase of inner mitochondrial membrane 8 homolog A (yeast)	TIMM8A	1.257		Cytoplasm	transporter			1678	30058|100039343	84383
RPS26	DBA10,mCG 18667,Ribosomal Protein S26,RP11-151A6.3,S26	ribosomal protein S26	RPS26	1.257		Cytoplasm	other			6231	27370	27139
HPX	FLJ56652,HEMOPEXIN,HPXN,HX	hemopexin	HPX	1.256		Extracellular Space	transporter			3263	15458	58917
MAP3K13	1300002E11RIK,C130026N12RIK,LOC100505749,LZK,MEKK13,MLK	mitogen-activated protein kinase kinase kinase 13	MAP3K13	1.256		Cytoplasm	kinase			9175	71751	303823
RBM15B	1810017N16RIK,HUMAGCGB,OTT3,RGD1305937	RNA binding motif protein 15B	RBM15B	1.256		Nucleus	other			29890	109095	315988
ADAM15	MDC15,METARGIDIN,RP11-540D14.1,tMDCVI	ADAM metallopeptidase domain 15	ADAM15	1.256		Plasma Membrane	peptidase			8751	11490	57025
FABP9	1700007P10Rik,PERF,PERF15,T-FABP,TLBP	fatty acid binding protein 9, testis	FABP9	1.255		Cytoplasm	transporter			646480	21884	64822
CENPE	AU019344,BC049989,C530022J18,KIF10,PPP1R61	centromere protein E, 312kDa	CENPE	1.255	5	Nucleus	other			1062	229841	362044
MTMR11	AI035306,BC051083,CISPLATIN RESISTANCE ASSOCIATED,CRA,LOC682257,RP11-212K13.1	myotubularin related protein 11	MTMR11	1.255		unknown	other			10903	194126	689613
GPR149	9630018L10RIK,IEDA,PGR10	G protein-coupled receptor 149	GPR149	1.255		Plasma Membrane	G-protein coupled receptor			344758	229357	192251
RNPEPL1	1110014H17RIK,AI894167	arginyl aminopeptidase (aminopeptidase B)-like 1	RNPEPL1	1.255		unknown	peptidase			57140	108657
ASPSCR1	1190006K01Rik,AB039977,ASPC,ASPCR1,ASPL,ASPS,LOC100131505,LOC688313,RCC17,RP23-84C12.15-002,TUG,UBXD9,UBXN9	alveolar soft part sarcoma chromosome region, candidate 1	ASPSCR1	1.255		Cytoplasm	other			79058	68938	691026
ISYNA1	1300017C10Rik,AU018670,INO1,INOS,IPS,IPS-1,Isyna1 alpha	inositol-3-phosphate synthase 1	ISYNA1	1.254		unknown	enzyme			51477	71780	290651
DTYMK	AU044245,CDC8,D10Ertd203e,LOC727761,mtmk,PP3731,Tmk,TMPK,TYMK,TYPK	deoxythymidylate kinase (thymidylate kinase)	DTYMK	1.254		Cytoplasm	kinase			1841	21915	301622
APBA2	D15S1518E,HsT16821,LIN-10,MGC:14091,MINT2,mXllL,X11-BETA,X11-like,X11L,XllL	amyloid beta (A4) precursor protein-binding, family A, member 2	APBA2	1.254		Cytoplasm	transporter	Disease Progression		321	11784	83610
E2F1	E2f,KIAA4009,mKIAA4009,RBAP1,RBBP3,RBP3,RP23-109C16.5	E2F transcription factor 1	E2F1	1.254		Nucleus	transcription regulator	Disease Progression,Prognosis		1869	13555	399489
RAN	ARA24,Gsp1,GTPase Ran,OK/SW-cl.81,RANGTPASE,RAS-like, family 2, locus 9,Rasl2-9,TC4	RAN, member RAS oncogene family	RAN	1.253		Nucleus	enzyme			5901	19384	84509
PRSS12	BSSP-3,motopsin,MRT1,NEUROTRYPSIN,Nt	protease, serine, 12 (neurotrypsin, motopsin)	PRSS12	1.253		Extracellular Space	peptidase	Diagnosis		8492	19142	85266
MRM1	A530065E19RIK,ENSMUSG00000054212,FLJ22578,RGD1566232,RP23-293L24.6	mitochondrial rRNA methyltransferase 1 homolog (S. cerevisiae)	MRM1	1.253		Cytoplasm	other			79922	217038	363661
MAOA	1110061B18Rik,AA407771,Mao,Monoamine Oxidase A,NC61C12.R1,RP1-201D17 B.2,RP23-68J21.1	monoamine oxidase A	MAOA	1.253		Cytoplasm	enzyme		ladostigil, 1-ethylphenoxathiin 10,10-dioxide, moclobemide, dextroamphetamine, procainamide, tranylcypromine, phenelzine, iproniazid, isocarboxazid, benzphetamine, N-(2-indanyl)glycinamide	4128	17161	29253
CKAP5	3110043H24Rik,4930432B04RIK,CH TOGP,CH-TOG,D730027C18RIK,KIAA0097,mKIAA0097,MSPS,RP23-176N9.2,T25636,TOG,TOGP	cytoskeleton associated protein 5	CKAP5	1.253		Nucleus	other			9793	75786	311191
TMEM48	2810475A17RIK,AI450313,FLJ10407,FLJ12556,FLJ34120,NDC1,NET3,RP23-392J14.4,RP4-654H19.1	transmembrane protein 48	TMEM48	1.253		Nucleus	other			55706	72787	362557
KIFC2		kinesin family member C2	KIFC2	1.253	8	Cytoplasm	other	Diagnosis		90990	16581	300053
CHRNB2	ACETYLCHOLINE RECEPTOR BETA2,AChR beta2,Acrb-2,BETA2 ACHR,C030030P04Rik,EFNL3,nAChR beta-2,nAChRB2,Narac Beta2,Nicotinic beta polypeptide 2,RP11-61L14.4,[b]2-nAchR	cholinergic receptor, nicotinic, beta 2 (neuronal)	CHRNB2	1.252		Plasma Membrane	transmembrane receptor		varenicline, ABT-089, ABT 418, isoflurane, mecamylamine, succinylcholine, rocuronium, doxacurium, amobarbital, mivacurium, pipecuronium, rapacuronium, metocurine, atracurium, cisatracurium, acetylcholine, nicotine, D-tubocurarine, arecoline, lobeline, enflurane, pancuronium, vecuronium	1141	11444	54239
LARP1	1810024J12Rik,3110040D16RIK,LARP,mKIAA0731,rCG 32791,RGD1306683,RP23-293I3.7	La ribonucleoprotein domain family, member 1	LARP1	1.252		Cytoplasm	other			23367	73158	303158
ALDOA	ALDA,ALDO1,ALDOLASE,Aldolase 1,Aldolase 1a,ALDOLASE A,Alfa,GSD12,RNALDOG5,RP24-191C1.1	aldolase A, fructose-bisphosphate	ALDOA	1.251		Cytoplasm	enzyme			226	11674	24189
SCRIB	AI118201,CRC,CRIB,CRIB1,HSCRIB,mKIAA0147,RGD1565055,SCRB1,SCRIB1,SCRIBBLE,Vartul	scribbled homolog (Drosophila)	SCRIB	1.251		Cytoplasm	other			23513	105782	362938
ANGPTL3	ANGPT5,FHBL2,hypl,RP23-101O16.2,UNQ153/PRO179	angiopoietin-like 3	ANGPTL3	1.251		Extracellular Space	growth factor			27329	30924	502970
SF3A2	AW047242,PRP11,PRPF11,SAP62,SF3A66,SFA66	splicing factor 3a, subunit 2, 66kDa	SF3A2	1.251		Nucleus	other			8175	20222	299620
ARSI	BC020108,RGD1310242,SULF5	arylsulfatase family, member I	ARSI	1.251		Extracellular Space	enzyme			340075	545260	307404
PSMC3IP	C79099,GT198,HOP2,HUMGT198A,ODG3,RP23-440M18.5,Tat-binding interacting,TBPIP	PSMC3 interacting protein	PSMC3IP	1.251		Nucleus	transcription regulator			29893	19183	140938
C9orf150	1110029A09Rik,AV077978,AV175137,bA3L8.2,bM350F23.1,D4BWG0951E,HYST0841,RGD1308059,RP24-318C20.1,WI-13707	chromosome 9 open reading frame 150	C9orf150	1.251		unknown	other			286343	52829	362535
CCT3	AL024092,CCT-gamma,CCT1 GAMMA,CCTG,Chaperonin subunit 3 (gamma),Matricin,PIG48,RP11-443G18.6,TCP-1-gamma,Tcp1-rs3,TriC-P5,TRIC5	chaperonin containing TCP1, subunit 3 (gamma)	CCT3	1.251		Cytoplasm	other			7203	12462	295230
MCM5	AA617332,AI324988,AL033333,CDC46,mCD46,mCDC46,Mcmd5,P1-CDC46,RP5-824I19 A.1	minichromosome maintenance complex component 5	MCM5	1.251		Nucleus	enzyme	Disease Progression		4174	17218	291885
SPC24 (includes EG:147841)	2410030K01RIK,AV109292,RGD1307631,SPBC24,Spc24-ps1	SPC24, NDC80 kinetochore complex component, homolog (S. cerevisiae)	SPC24	1.250		Cytoplasm	other	Prognosis		147841	67629	363028
TFAP4	AI642933,AP-4,bHLHc41,D930048N17Rik,TCFAP4	transcription factor AP-4 (activating enhancer binding protein 4)	TFAP4	1.250		Nucleus	transcription regulator			7023	83383	360482
NRCAM	Bravo,C030017F07Rik,C130076O07RIK,mKIAA0343,NGCAM,NRCAM isoform 5	neuronal cell adhesion molecule	NRCAM	1.250		Plasma Membrane	other			4897	319504	497815
HECW2	A730039N16RIK,BUL2,D030049F17Rik,Gm971,mKIAA1301,NEDL2	HECT, C2 and WW domain containing E3 ubiquitin protein ligase 2	HECW2	1.250		unknown	enzyme			57520	329152	316395
APOE	AD2,AI255918,APOEA,APOLIPOPROTEIN E,LDLCQ5,LPG	apolipoprotein E	APOE	1.250		Extracellular Space	transporter	Diagnosis,Efficacy,Prognosis,Unspecified Application		348	11816	25728
KALRN	2210407G14RIK,ARHGEF24,AV235988,CHDS5,DUET,DUO,E530005C20RIK,Gm539,HAPIP,hCG 2022551,KALIRIN,Kalirin7,Pcip10,RP23-363L9.1,TRAD	kalirin, RhoGEF kinase	KALRN	1.249		Cytoplasm	kinase			8997	545156	84009
ASB13	2210015B19Rik,6430573K02Rik,C85285	ankyrin repeat and SOCS box containing 13	ASB13	1.249	9	unknown	other			79754	142688	361268
SLC26A3	9030623B18Rik,9130013M11Rik,AV376035,CLD,DRA	solute carrier family 26, member 3	SLC26A3	1.249		Plasma Membrane	transporter			1811	13487	114629
SLC35F3	B230375D17RIK,FLJ37712	solute carrier family 35, member F3	SLC35F3	1.249		unknown	other			148641	210027
S100A11	cal,calgizzarin,calizzarin,EG665509,Emap1,EMAPI,Gm7665,MLN70,RGD1563581,S100a14,S100C	S100 calcium binding protein A11	S100A11	1.249		Cytoplasm	other			6282	665509|20195	502110
RPL7	humL7-1,L7,MGC117326,RIBOSOMAL PROTEIN L7,Rpl7a,Surf-3	ribosomal protein L7	RPL7	1.249		Cytoplasm	transcription regulator			6129	19989	297755
ALAS2	5-Aminolevulinate Synthase,ALAS,ALAS-(E),ALAS-E,Amino Levulinate Synthase,Amino Levulinate Synthase 2,Aminolevulinic acid synthase 2,ANH1,ASB,Erythroid 5 aminolevulinate synthase,RP23-338A17.1,RP5-884M20.1,XLDPP,XLEPP,XLSA	aminolevulinate, delta-, synthase 2	ALAS2	1.249		Cytoplasm	enzyme			212	11656	25748
RPS29	FLJ11778,Gm14303,LOC637599,OTTMUSG00000016246,S29	ribosomal protein S29	RPS29	1.249		Cytoplasm	other			6235	629957|20090	25348
DLG3	DLGH3,KIAA1232,mKIAA1232,MRX,MRX90,NE-DLG,Neuroendocrine-DLG,RP11-291O7.3,RP23-142M12.1,SAP-102,XLMR	discs, large homolog 3 (Drosophila)	DLG3	1.249		Plasma Membrane	kinase			1741	53310	58948
UCK2	AA407809,AI481316,AU018180,AU020720,DKFZp686M04245,rCG 45945,TSA903,Uck3,UK,UMK,UMPK	uridine-cytidine kinase 2	UCK2	1.249		Cytoplasm	kinase	Unspecified Application		7371	80914	304944
CDCA8	4831429J16Rik,AU044747,BOR,BOREALIN,D4ERTD421E,DasraB,MESRGP,RP23-168M5.8	cell division cycle associated 8	CDCA8	1.248		Nucleus	other			55143	52276	500545
GINS2	2210013I18Rik,4833427B12RIK,AI323585,CGI-122,HSPC037,LOC51659,PFS2,PSF2,RGD1311055	GINS complex subunit 2 (Psf2 homolog)	GINS2	1.248		Nucleus	other			51659	272551	292058
DIAPH1	BC012974,D18Wsu154e,DFNA1,DIA1,DIAP1,Diap1 (predicted),DRF1,FLJ25265,hDIA1,KIAA4062,LFHL1,MDIA1,mKIAA4062,P140MDIA	diaphanous homolog 1 (Drosophila)	DIAPH1	1.248		Cytoplasm	other			1729	13367	307483
PAK4	5730488L07Rik,AW555722,mKIAA1142	p21 protein (Cdc42/Rac)-activated kinase 4	PAK4	1.248		Cytoplasm	kinase			10298	70584	292756
TTC26	9330141E21RIK,9430097H08RIK,dyf-13,FLJ12571	tetratricopeptide repeat domain 26	TTC26	1.248		unknown	other			79989	264134	500086
WASF1	AI195380,AI838537,RP11-181P4.1,SCAR,SCAR1,WAVE,WAVE-1	WAS protein family, member 1	WASF1	1.248		Nucleus	other			8936	83767	294568
RAB25	AV012978,CATX-8,RAB11C	RAB25, member RAS oncogene family	RAB25	1.248		Cytoplasm	enzyme			57111	53868	310632
GRB10	5730571D09Rik,AI325020,GRB-IR,IRBP,MEG1,mKIAA0207,RGD1566234,RP23-119N24.1,RSS	growth factor receptor-bound protein 10	GRB10	1.248		Cytoplasm	other			2887	14783	498416
ABCC3	1700019L09Rik,ABC31,ATP-binding cassette C3,cMOAT2,EST90757,MLP2,MOAT-D,MRP3,Multidrug Resistant Protein 3,RP23-65I14.2	ATP-binding cassette, sub-family C (CFTR/MRP), member 3	ABCC3	1.248		Plasma Membrane	transporter	Diagnosis,Prognosis,Response to Therapy		8714	76408	140668
FAM27E3 (includes others)	FAM27D1,LOC100130830,LOC100132439,LOC100132859,LOC100287368,LOC100287410,LOC100287633,LOC100289375,LOC100290475,LOC100505781,MGC149559,MGC42630,RP11-268E1.4	family with sequence similarity 27, member E3	LOC100132439	1.248	10	unknown	other			724094|100132439|100130830|100132859|100505781|100287368|100131997|100289375|100287633
VN1R2	EG665525,Gm7673,LOC676529,V1re24,V1re25,V1re26,V1RL2,Vmn1r224,Vom1r2,Vom1r3,Vom1r4	vomeronasal 1 receptor 2	VN1R2	1.248		Plasma Membrane	G-protein coupled receptor			317701	665525	494237|494236|494253
PKM2	AA414905,AL024370,AL024424,CTHBP,m-Pk,M2-Pk,OIP3,Pk-2,PK3,PKM,PKM12,Pyruvate kinase 3,Pyruvate kinase M,TCB,THBP1	pyruvate kinase, muscle	PKM2	1.248		Cytoplasm	kinase	Diagnosis,Unspecified Application		5315	18746	25630
STC2	AW125853,mustc2,RP23-31D18.1,STANNIOCALCIN 2,STC2L,STCRP	stanniocalcin 2	STC2	1.248		Extracellular Space	other			8614	20856	63878
MTDH	2610103J23Rik,3D3,3D3/Lyric,AEG-1,AV353288,D8Bwg1112e,LYRIC,LYRIC/3D3,p80	metadherin	MTDH	1.247		Cytoplasm	transcription regulator	Prognosis		92140	67154	170910
RPLP0	36B4,ACIDIC RIBOSOMAL PHOSPHOPROTEIN P0,AEG8,ARBP,ARPP P0,EG667618,Gm8730,L10E,LP0,MGC107165,MGC107166,MGC111226,MGC88175,P0,PRLP0,RIBOSOMAL PHOSPHOPROTEIN P0,Rp0,RPP0	ribosomal protein, large, P0	RPLP0	1.247		Cytoplasm	other			6175	11837|667618	64205
TBC1D14	2810413P16Rik,AU043625,C86258,D5ERTD110E,LOC100045928,mKIAA1322,SRF-2,UR-NR#2	TBC1 domain family, member 14	TBC1D14	1.247		unknown	other			57533	100855	360956
IARS2	2010002H18RIK,C79125,FLJ10326,ILERS,rCG 20084,RGD1311857	isoleucyl-tRNA synthetase 2, mitochondrial	IARS2	1.247		Cytoplasm	enzyme			55699	381314	364070
TRIM25	AA960166,AL022677,EFP,estrogen-responsive finger,RNF147,RP23-176J13.7,TRIM25 ALPHA,Z147,Zfp147,ZNF147	tripartite motif containing 25	TRIM25	1.247		Cytoplasm	transcription regulator			7706	217069	494338
GPAA1	C80044,GAA1,GPI ANCHOR ATTACHMENT PROTEIN 1,hGAA1,mGAA1	glycosylphosphatidylinositol anchor attachment protein 1 homolog (yeast)	GPAA1	1.247		Cytoplasm	enzyme			8733	14731	300046
LYPD6B	2310010M24RIK,AW049525,CT116,LOC130576,RGD1562767,RP23-190C17.1	LY6/PLAUR domain containing 6B	LYPD6B	1.246		unknown	other			130576	71897	362133
DDX39A	2610307C23Rik,BAT1,BAT1L,DDX39,DDXL,DEAD-box protein 39,UAP56,URH49	DEAD (Asp-Glu-Ala-Asp) box polypeptide 39A	DDX39	1.246		Nucleus	enzyme			10212	68278	89827
GDF11	BMP-11	growth differentiation factor 11	GDF11	1.246		Extracellular Space	growth factor			10220	14561	29454
HSF2BP	4932437G14Rik,RGD1565879,RP23-304G12.1	heat shock transcription factor 2 binding protein	HSF2BP	1.246		Cytoplasm	other			11077	74377	499413
USP43	9130017K11Rik,B930051C24,C630032K07RIK,RP23-464J2.1	ubiquitin specific peptidase 43	USP43	1.246		unknown	peptidase			124739	216835	303233
ARMS2	ARMD8	age-related maculopathy susceptibility 2	ARMS2	1.246		Cytoplasm	other			387715
SLC12A7	AA408796,D13Ertd261e,KCC4	solute carrier family 12 (potassium/chloride transporters), member 7	SLC12A7	1.246		Plasma Membrane	transporter			10723	20499	308069
PI3	cementoin,ELAFIN,ESI,MGC13613,SKALP,WAP3,WFDC14	peptidase inhibitor 3, skin-derived	PI3	1.245		Extracellular Space	other			5266
MSTO1	BC008103,DKFZp686B1757,DKFZp686I01261,FLJ10504,LST005,MST,RGD1306110,RP11-29H23.3	misato homolog 1 (Drosophila)	MSTO1	1.245		Cytoplasm	other			55154	229524	295237
LPXN	4933402K05RIK,A530083L21RIK,AV278559,LDPL,LEUPAXIN	leupaxin	LPXN	1.245		Cytoplasm	other			9404	107321	293783
CAMK2B	BETA CAMK2,Calcium/calmodulin dependent protein kinase ii delta,CaM kinase II beta,CAM2,CAMK2,Camk2 beta,Camk2d,CAMKB,CAMKII BETA,CK2B,RP23-340E18.5	calcium/calmodulin-dependent protein kinase II beta	CAMK2B	1.245		Cytoplasm	kinase			816	12323	24245
CDON	Cd0,CDO,HPE11,ORCAM	Cdon homolog (mouse)	CDON	1.245		Plasma Membrane	other			50937	57810	50938
PFKL	AA407869,IPI00220617,PFK-B,Pfk1,Pfk1l,PFK2	phosphofructokinase, liver	PFKL	1.245		Cytoplasm	kinase			5211	18641	25741
PKMYT1	6230424P17,AW209059,MYT1,RGD1305434	protein kinase, membrane associated tyrosine/threonine 1	PKMYT1	1.245		Cytoplasm	kinase			9088	268930	287101
SSTR5	Smstr5,Somato,SS-5-R,SST5,Sst5 receptor	somatostatin receptor 5	SSTR5	1.245		Plasma Membrane	G-protein coupled receptor	Diagnosis,Prognosis	pasireotide, lanreotide, octreotide	6755	20609	25354
TRIM31	BC026666,C6orf13,DAAP-112O13.2,HCG1,HCGI,RNF,Trim31l	tripartite motif containing 31	TRIM31	1.245	18	unknown	other			11074	224762	294208
ZP3	ZP3A,ZP3B,ZPC	zona pellucida glycoprotein 3 (sperm receptor)	ZP3	1.244		Extracellular Space	transporter			7784	22788	114639
CGREF1	1110004G24Rik,AW045201,CGR11	cell growth regulator with EF-hand domain 1	CGREF1	1.244		Extracellular Space	other			10669	68567	245918
DNAJC9	5330419I01RIK,AU020082,HDJC9,JDD1,SB73	DnaJ (Hsp40) homolog, subfamily C, member 9	DNAJC9	1.244		unknown	other			23234	108671	364240
SLC4A8	AW493845,C230026C11,Hco3-/cl- exchanger,kNBC-3,LOC283400,NBC3,NDCBE,NDCBE1	solute carrier family 4, sodium bicarbonate cotransporter, member 8	SLC4A8	1.244		Plasma Membrane	transporter			9498	59033	315311
CBX2	CDCA6,HPC1,M33,MGC10561,MOD2,MODIFIER3,pc,PC1,RP23-458A23.7,SRXY5	chromobox homolog 2	CBX2	1.244	14	Nucleus	transcription regulator			84733	12416	303730
ROCK1	1110055K06Rik,Ac2-154,LOC100129157,MGC131603,MGC43611,p160 ROCK-1,P160ROCK,PRO0435,Rho-associated protein kinase 1,ROCK,ROCK-I,ROCK-II,ROK,ROK BETA	Rho-associated, coiled-coil containing protein kinase 1	ROCK1	1.244		Cytoplasm	kinase			6093	19877	81762
BMP6	D13Wsu115e,VGR,VGR1	bone morphogenetic protein 6	BMP6	1.244		Extracellular Space	growth factor			654	12161	25644
NT5C3	1600024P05Rik,2610206B05Rik,3110004A18RIK,AI842776,cN-III,HSPC233,lupin,Nt5y,p36,P5'N-1,P5N1,PN-1,PN-I,PSN1,UMPH,UMPH1	5'-nucleotidase, cytosolic III	NT5C3	1.244		Cytoplasm	phosphatase			51251	107569	312373
ATP6V1C2	1110038G14Rik,ATP6C2,VMA5	ATPase, H+ transporting, lysosomal 42kDa, V1 subunit C2	ATP6V1C2	1.244		Cytoplasm	transporter			245973	68775	362802
CLDN3	AI182374,C7ORF1,CLAUDIN 3,CPE-R2,CPETR2,HRVP1,mRVP1,RVP1	claudin 3	CLDN3	1.243		Plasma Membrane	transmembrane receptor	Diagnosis,Unspecified Application		1365	12739	65130
DNAJC12	JDP1,mJDP1,RP11-57G10.2	DnaJ (Hsp40) homolog, subfamily C, member 12	DNAJC12	1.243		unknown	other			56521	30045	619393
SRD5A3	1110025P14Rik,A430076C09,AV364670,AW987574,Bb825787,CDG1P,CDG1Q,D730040M03Rik,FLJ13352,H5ar,RGD1308828,S5AR 3,SRD5A2L,SRD5A2L1	steroid 5 alpha-reductase 3	SRD5A3	1.243		Cytoplasm	enzyme			79644	57357	305291
SIPA1L2	BC058408,mKIAA1389,Sersap2,SPAL2,Spar2	signal-induced proliferation-associated 1 like 2	SIPA1L2	1.243		unknown	other			57568	244668	361442
LAMC1	B2e,LAMB2,LAMININ B2,LAMININ GAMMA1,RP11-181K3.1	laminin, gamma 1 (formerly LAMB2)	LAMC1	1.243		Extracellular Space	other			3915	226519	117036
AGT	AI265500,ANG,Ang2,AngI,AngII,ANGIOTENSIN1,ANGIOTENSINOGEN,ANHU,ANRT,Aogen,PAT,SERPINA8	angiotensinogen (serpin peptidase inhibitor, clade A, member 8)	AGT	1.243		Extracellular Space	growth factor	Efficacy		183	11606	24179
MEAF6	2310005N01RIK,2810036M01Rik,C1orf149,CDABP0189,CENP-28,EAF6,FLJ11730,NY-SAR-91,RGD1310440,RP23-325M14.8,RP3-423B22.2	MYST/Esa1-associated factor 6	C1orf149	1.243	11	Nucleus	other			64769	70088	362594
RANGAP1	C79654,Fug1,mKIAA1835,RANGAP,SD	Ran GTPase activating protein 1	RANGAP1	1.242		Cytoplasm	other			5905
PABPC1	ePAB,PAB1,PABP,PABP1,PABPC2,PabpI,PABPL1,POLYA BINDING	poly(A) binding protein, cytoplasmic 1	PABPC1	1.242		Cytoplasm	translation regulator			26986	18458	171350
PPAPDC1A	C030048B12Rik,DPPL2,Gm1090,PPAPDC1,RGD1306289,RP11-257O17.1	phosphatidic acid phosphatase type 2 domain containing 1A	PPAPDC1A	1.242		unknown	phosphatase			196051	381925	309014
THOC3	2410044K02RIK,AL033344,TEX1	THO complex 3	THOC3	1.242		Nucleus	other			84321	73666	290519
SSX5	4930414C09Rik,EG436188,EG625480,EG627853,Gm14459,Gm5751,Gm6592,Gm6797,LOC100044310,mCG 116996,OTTMUSG00000016698,RP11-38O23.8,RP23-245M18.1,RP23-72P20.1,RP23-72P20.3,RP23-81A18.3,RP23-93E11.1,RP23-93E11.3,RP24-66J3.1,Ssx9,SSXB1,Ssxb10,Ssxb3,Ssxb4,Ssxb5,Ssxb6,Ssxb8,Ssxb9	synovial sarcoma, X breakpoint 5	SSX5	1.242	11	Nucleus	other			6758	625480|387131|382206|627853|67985|278174|631002|436188|668976|387586|546263|385312
TFAP2A	activating enhancer-binding protein 2 alpha,Activator protein-2,AP 2A,AP-2,AP-2ALPHA,AP2B,AP2TF,BOFS,CUP,RP1-290I10.1,TCFAP2A,TFAP2	transcription factor AP-2 alpha (activating enhancer binding protein 2 alpha)	TFAP2A	1.242		Nucleus	transcription regulator	Diagnosis,Prognosis		7020	21418	306862
FNDC1	1110027O12RIK,1110051A18RIK,AGS8,bA243O10.1,dJ322A24.1,FNDC2,LOC100039091,MEL4B3,mKIAA1866,RP11-243O10.2	fibronectin type III domain containing 1	FNDC1	1.242		Plasma Membrane	other			84624	68655	308099
HENMT1	4921515J06RIK,C1orf59,FLJ30525,HEN1,mHEN1,rCG 28543,RGD1306230,RP11-256E16.2,RP23-316M11.4	HEN1 methyltransferase homolog 1 (Arabidopsis)	C1orf59	1.242		unknown	enzyme			113802	66715	100363095
TOMM40	AW539759,C19orf1,D19S1177E,Mom35,OM38,p38.5,PER-EC1,TOM40	translocase of outer mitochondrial membrane 40 homolog (yeast)	TOMM40	1.242		Cytoplasm	ion channel			10452	53333	308416
EPHA6	DKFZP434C1418,EHK2,EK12,EPA6,Hek12,LOC203806,m-ehk2,PRO57066,UNQ6114	EPH receptor A6	EPHA6	1.241		Plasma Membrane	kinase			285220	13840	29202
RBM10	CTD-2522E6.5,D83948,DXS8237E,E430039K10Rik,FLJ10100,GPATC9,GPATCH9,RP23-394F6.1,S1-1,TARPS,ZRANB5	RNA binding motif protein 10	RBM10	1.241		Nucleus	other			8241	236732	64510
TMEFF1	A830033E11,C9orf2,CT120.1,H7365,M7365,RP23-141C15.2,TOMOREGULIN,TR-1	transmembrane protein with EGF-like and two follistatin-like domains 1	TMEFF1	1.241		Plasma Membrane	other			8577	230157	63845
ABCA3	1810036E22Rik,ABC-C,ABC3,EST111653,LBM180,MGC90532,SMDP3	ATP-binding cassette, sub-family A (ABC1), member 3	ABCA3	1.241		Plasma Membrane	transporter			21	27410	302973
TRIM28	AA408787,Hs.158209,KAP-1,KRAB-ASSOCIATED PROTEIN 1,KRIP-1,LOC100502802,RNF96,TF1B,TIF1B,TIF1BETA,Transcription intermediary factor 1 beta,XSG22	tripartite motif containing 28	TRIM28	1.241		Nucleus	transcription regulator			10155	21849	116698
RBM15	C230088J01RIK,FLJ12479,FLJ21943,MGC119584,mKIAA1438,OTT,OTT1,SPEN	RNA binding motif protein 15	RBM15	1.241		Nucleus	other			64783	229700
YY2	ZNF631	YY2 transcription factor	YY2	1.241	1	unknown	other			404281
FAM89B	1110021A21Rik,MGC112670,MMTV,MTVR1,MTVR2	family with sequence similarity 89, member B	FAM89B	1.241		unknown	other			23625	17826	309170
SNORA74A	EG436583,RNU19,U19	small nucleolar RNA, H/ACA box 74A	SNORA74A	1.240	20	Nucleus	other			26821	436583
FBXO43	4930533G20RIK,EMI2,ERP1,FBX43	F-box protein 43	FBXO43	1.240		unknown	other			286151	78803	315034
GLDN	CLOM,COLM,CRG-L2,Crlg2,Gliomedin,Glmdn,UNC-112,UNQ9339/PRO34011	gliomedin	GLDN	1.240		Cytoplasm	other			342035	235379	315675
C11orf9	6030439E18,Gm1804,Gm98,KIAA0954,MRF,Ndt80,RGD1306622	chromosome 11 open reading frame 9	C11orf9	1.240		Nucleus	transcription regulator			745	225908	293736
APEX2	APE2,APEXL2,C430040P13Rik,RP23-147K5.4,RP5-884M20.3,XTH2	APEX nuclease (apurinic/apyrimidinic endonuclease) 2	APEX2	1.240		Nucleus	enzyme			27301	77622	289662
C9orf131	1700022I11RIK,RP23-124L1.4	chromosome 9 open reading frame 131	C9orf131	1.240		unknown	other			138724	67317
PLXNB3	AI451018,KIAA1206,PLEXB3,Plexin B3,PLEXR,PLXN6,RGD1560615,RP23-373N8.3	plexin B3	PLXNB3	1.240		Plasma Membrane	other			5365	140571	363517
LRP8	4932703M08Rik,AA921429,AI848122,APOER2,HSZ75190,LR8B,MCI1,RP23-184N11.8	low density lipoprotein receptor-related protein 8, apolipoprotein e receptor	LRP8	1.240		Plasma Membrane	transmembrane receptor			7804	16975	362558
PMS2	AW555130,HNPCC4,PMS2CL,PMSL2	PMS2 postmeiotic segregation increased 2 (S. cerevisiae)	PMS2	1.240		Nucleus	other			5395	18861	288479
TBC1D24	9630033P11,C530046L02RIK,FIME,KIAA1171,mKIAA1171,RGD1306143	TBC1 domain family, member 24	TBC1D24	1.240		Cytoplasm	other			57465	224617	287110
CLN6	1810065L06Rik,AW743417,CLN4A,D9Bwg1455e,HsT18960,nclf	ceroid-lipofuscinosis, neuronal 6, late infantile, variant	CLN6	1.240		Cytoplasm	other			54982	76524	315746
IL1RAPL2	IL-1R9,rCG 56881,RGD1561761,RP23-5P1.1,TIGIRR,TIGIRR-1	interleukin 1 receptor accessory protein-like 2	IL1RAPL2	1.240		Plasma Membrane	transmembrane receptor			26280	60367	300913
FASTK	0610011K02Rik,610011K02Rik,FAST,Fast Kinase,FLJ13079	Fas-activated serine/threonine kinase	FASTK	1.240		Cytoplasm	kinase			10922	66587	296741
PPP1R1B	AU040756,DARPP,DARPP-32,Dopamine and camp regulated neuronal phosphoprotein,RP23-355L10.2	protein phosphatase 1, regulatory (inhibitor) subunit 1B	PPP1R1B	1.240		Cytoplasm	phosphatase			84152	19049	360616
MAGEA3/MAGEA6	CT1.3,CT1.6,HIP8,HYPD,MAGE-3b,MAGE3,MAGE6,MAGEA3,MAGEA3/6,MAGEA6,MGC52297,RP24-205E7.1,RP24-205E7.2	melanoma antigen family A, 3	MAGEA3	1.240		unknown	other	Diagnosis,Efficacy,Prognosis		4105|4102
MEN1	AW045611,MEAI,MENIN,SCG2	multiple endocrine neoplasia I	MEN1	1.239		Nucleus	transcription regulator			4221	17283	29417
DCLRE1B	AC124698.2,AI452214,APOLLO,mSNM1B,SNM1B,SNMIB	DNA cross-link repair 1B	DCLRE1B	1.239		Nucleus	enzyme			64858	140917	310745
ERP27	1810033M07RIK,1810047B09Rik,C12orf46,FLJ32115,MGC129514,MGC129515,PDIA8,RGD1565381,UNQ781/PRO1575	endoplasmic reticulum protein 27	ERP27	1.239	24	unknown	other			121506	69187	297698
UBE2Z	AW049199,C030047H17RIK,D11MOH35,FLJ13855,HOYS7,RP23-235J5.3,USE1	ubiquitin-conjugating enzyme E2Z	UBE2Z	1.239		unknown	other			65264	268470
PIK3R2	MGC108697,p85,p85-BETA,P85B,PI3K p85Î²,Pi3kr2	phosphoinositide-3-kinase, regulatory subunit 2 (beta)	PIK3R2	1.239		Cytoplasm	kinase			5296	18709	29741
ACP5	ACID PHOSPHATASE 5,Pap,SPENCDI,TRACP,Tracp 5b,TRAP,Trap5a (encoding native monomer),TTRRAP,Uteroferrin	acid phosphatase 5, tartrate resistant	ACP5	1.239		Cytoplasm	phosphatase	Disease Progression,Efficacy		54	11433	25732
RPS21	1810049N11Rik,2410030A14RIK,LOC100291837,RP23-16P3.4,RP5-908M14.8,S21	ribosomal protein S21	RPS21	1.239		Cytoplasm	other			6227	66481	81775
POR	4933424M13Rik,CPR,Cyp,Cyp reductase,Cyp450r,CYPOR,CYTOCHROME P-450 REDUCTASE,Cytochrome P450 Oxidoreductase,DKFZp686G04235,FLJ26468,NADH OXYDOREDUCTASE,NADPH CYT P450 REDUCTASE,Nadph Cytochrome C Reductase,NADPH DEPENDENT CYTOCHROME P450 REDUCTASE,NADPH Reductase,NPR,P450 (cytochrome) oxidoreductase,P450 Oxidoreductase,P450 Reductase,P450R,Red	P450 (cytochrome) oxidoreductase	POR	1.239		Cytoplasm	enzyme		doxorubicin, daunorubicin	5447	18984	29441
PPAT	5730454C12RIK,AA408689,AA675351,AI507113,ATASE,C79945,GPAT,PRAT	phosphoribosyl pyrophosphate amidotransferase	PPAT	1.239		Cytoplasm	enzyme		6-mercaptopurine, thioguanine, azathioprine	5471	231327	117544
INTS1	1110015K06RIK,DKFZP586J0619,INT1,NET28,RGD1308908,UNQ1821/PRO3434	integrator complex subunit 1	INTS1	1.238	20	Nucleus	other			26173	68510	288514
GAST	G-GLY,GAS,GASTRIN,Gastrin-17,PPG34,RP23-392I3.8	gastrin	GAST	1.238		Extracellular Space	other	Safety		2520	14459	25320
ZBED4	1700009F06RIK,Gm15583,LOC223773,LOC678931,OTTMUSG00000024056	zinc finger, BED-type containing 4	ZBED4	1.238		Nucleus	other			9889	223773|100043240	315211
NUPL2	AV116043,CG1,hCG1,NLP-1,RGD1560934	nucleoporin like 2	NUPL2	1.238		Nucleus	transporter			11097	231042	499974
CCM2	BC029157,C7ORF22,OSM,PP10187,RP23-169J19.3	cerebral cavernous malformation 2	CCM2	1.238		Cytoplasm	other			83605	216527
POU5F1B	OCT4-PG1,OTF3C,OTF3P1,POU5F1P1,POU5F1P4,POU5FLC20,POU5FLC8	POU class 5 homeobox 1B	POU5F1B	1.238		Nucleus	transcription regulator			5462
DGAT1	AGRP1,ARGP1,C75990,D15Ertd23e,Dagt1,DGAT,DIACYLGLYCERIDE ACYLTRANSFERASE,DIACYLGLYCEROL ACYLTRANSFERASE,Diacylglycerol o-acyltransferase 1,hCG 24006,LOC100131064,LOC100133107,LOC727765	diacylglycerol O-acyltransferase 1	DGAT1	1.238		Cytoplasm	enzyme		omacor	8694	13350	84497
SLC9A3	9030624O13RIK,AI930210,NHE-3	solute carrier family 9 (sodium/hydrogen exchanger), member 3	SLC9A3	1.238		Plasma Membrane	ion channel	Unspecified Application		6550	105243	24784
CLDN20	EG621628,LOC682962	claudin 20	CLDN20	1.238		Plasma Membrane	other			49861	621628	680178
PGLS	1110030K05Rik,6PGL,AI447866,Plgs	6-phosphogluconolactonase	PGLS	1.238		Cytoplasm	enzyme			25796	66171	290636
KIF1A	ATSV,C2orf20,C630002N23Rik,Gm1626,HSN2C,HUNC-104,Kin1a,Kinesin-1A,Kns1,MRD9,SPG30,UNC104	kinesin family member 1A	KIF1A	1.238		Cytoplasm	other	Diagnosis,Prognosis		547	16560	363288
RHOBTB1	1700008H16Rik,3110048G13RIK,AI173445,AI573858,AV350930,KIAA0740,MGC107538,MGC33059,MGC33841	Rho-related BTB domain containing 1	RHOBTB1	1.237		unknown	enzyme			9886	69288	309722
RGS17	6430507P11Rik,hRGS17,Regulator of G-protein signalling 17,RGSZ2	regulator of G-protein signaling 17	RGS17	1.237		Cytoplasm	other			26575	56533	308118
PARP1	5830444G22Rik,Adprp,Adprp1,ADPRT,ADPRT 1,AI893648,C80510,PADPRT,pADPRT-1,PARP,PARS,POLY(ADP-RIBOSE) POLYMERASE 1,PPOL,sPARP-1	poly (ADP-ribose) polymerase 1	PARP1	1.237		Nucleus	enzyme	Diagnosis,Efficacy,Prognosis	ABT-888, olaparib, INO-1001	142	11545	25591
MAP3K5	7420452D20Rik,APOPTOSIS SIGNAL REGULATED KINASE 1,ASK,ASK1,M3K5,MAPKKK5,MEKK5,RGD1306565,RP3-325F22.4	mitogen-activated protein kinase kinase kinase 5	MAP3K5	1.237		Cytoplasm	kinase			4217	26408	365057
CENPV	3110013H01RIK,AA671303,P30,PRR6,RGD1565681,RP23-234K24.4	centromere protein V	CENPV	1.237		Nucleus	other			201161	73139	501702
MASTL	2700091H24RIK,C88295,GREATWALL,GW,GWL,hGWL,RP11-85G18.2,THC2	microtubule associated serine/threonine kinase-like	MASTL	1.237		unknown	kinase			84930	67121	307169
VIM	PAL-E,RP11-124N14.1,RP23-185P20.1,VIMENTIN	vimentin	VIM	1.237		Cytoplasm	other	Diagnosis,Efficacy,Prognosis		7431	22352	81818
TMEM62	B830009D23RIK,C77355,RGD1305647,RP23-263D22.1	transmembrane protein 62	TMEM62	1.237		unknown	enzyme			80021	96957	311350
LY6G6C	1110003M04Rik,AU016360,C6orf24,DADB-110M10.4,G6c,NG24	lymphocyte antigen 6 complex, locus G6C	LY6G6C	1.237		Extracellular Space	other			80740	68468	294241
PDK3	2610001M10Rik,AI035637,PDHK3,RP23-369L6.2	pyruvate dehydrogenase kinase, isozyme 3	PDK3	1.236		Cytoplasm	kinase			5165	236900	296849
CHCHD2	AAG10,AL033347,AURA7,C7orf17,ETOHI6,Gm12350,Gm13202,OTTMUSG00000006350,OTTMUSG00000010939	coiled-coil-helix-coiled-coil-helix domain containing 2	CHCHD2	1.236		Cytoplasm	other			51142	14004|433806|665367	316643
SMYD5	AW536703,MGC29044,NN8-4AG,RAI15,RRG1,ZMYND23	SMYD family member 5	SMYD5	1.236		unknown	other			10322	232187	312503
IKBKB	AI132552,AIM-1,I kappa b beta,Ikb Kinase Beta,IKK-2,IKK-BETA,IKKB,IKK[B],IKKÎ²,NFKBIKB	inhibitor of kappa light polypeptide gene enhancer in B-cells, kinase beta	IKBKB	1.236		Cytoplasm	kinase	Unspecified Application		3551	16150	84351
TUBB1	2810484G07RIK,Beta-tubulin class I,BETA1 TUBULIN,M(beta)1	tubulin, beta 1 class VI	TUBB1	1.236		Cytoplasm	other		epothilone B, ixabepilone, colchicine/probenecid, XRP9881, ABT-751, eribulin, MST-997, AL 108, EC145, NPI-2358, milataxel, TPI 287, TTI-237, brentuximab vedotin, cabazitaxel, BMS-275183, docetaxel, vinflunine, vinorelbine, vincristine, vinblastine, paclitaxel, podophyllotoxin, colchicine	81027	545486
POLE	DNA polymerase epsilon, catalytic subunit A,POLE1	polymerase (DNA directed), epsilon	POLE	1.235		Nucleus	enzyme		nelarabine, gemcitabine, clofarabine, trifluridine	5426	18973	304573
RPP40	bA428J1.3,D8Bwg1265e,RNASEP1,RP11-428J1.3	ribonuclease P/MRP 40kDa subunit	RPP40	1.235	22	Nucleus	enzyme			10799	208366	291071
ANXA8/ANXA8L1	AI466995,Annexin viii,ANX8,Anxa6,ANXA8,ANXA8L1,bA301J7.3,RP11-301J7.3	annexin A8	ANXA8L1	1.235		Plasma Membrane	other			728113|653145	11752	306283
GRB14	AI505286,Growth Factor Receptor Bound Protein 14,RP23-308K19.2	growth factor receptor-bound protein 14	GRB14	1.235		Plasma Membrane	other			2888	50915	58844
CHPT1	Cholinephosphotransferase,CPT,CPT1,MSTP022	choline phosphotransferase 1	CHPT1	1.235		Cytoplasm	enzyme			56994	212862	362866
ATRIP	6620401K05RIK,DKFZp762J2115,FLJ12343,hCG 1997849,MGC20625,MGC21482,MGC26740	ATR interacting protein	ATRIP	1.235		Nucleus	kinase			84126	235610	301014
NUP85 (includes EG:287830)	FROUNT,NUP75,PCNT1,RP23-392H19.11-001	nucleoporin 85kDa	NUP85	1.235		Cytoplasm	other			79902	445007	287830
COX7B	1100001F07Rik,1110004F07Rik,C80563,RP23-186F4.2	cytochrome c oxidase subunit VIIb	COX7B	1.235		Cytoplasm	enzyme			1349	66142	303393
GDI1	1A,GDI alpha,GDIA,GDIL,MRX41,MRX48,OPHN2,Rab-gdi-alpha,RABGD1A,RABGDIA,RHOGDI,RP23-436K3.9,XAP-4,XX-FW81657B9.1	GDP dissociation inhibitor 1	GDI1	1.235		Cytoplasm	other			2664	14567	25183
RSPH1	MCA,RSP44,RSPH10A,TSA2,TSGA2	radial spoke head 1 homolog (Chlamydomonas)	RSPH1	1.235		Nucleus	other			89765	22092	361818
BOLA1	1810037G04RIK,CGI-143,hBolA,RGD1310586,RP11-196G18.18	bolA homolog 1 (E. coli)	BOLA1	1.235		Cytoplasm	other			51027	69168	365875
CHRM4	CHOLINERGIC RECEPTOR MUSCARINIC 4,HM4,M4,M4 MACHR,M4 MUSCARINIC RECEPTOR,M4R,RP23-273F8.2	cholinergic receptor, muscarinic 4	CHRM4	1.235		Plasma Membrane	G-protein coupled receptor		fesoterodine, ABT-089, atropine/edrophonium, cyclopentolate/phenylephrine, ipratropium/albuterol, trihexyphenidyl, carbamylcholine, methacholine, diphenhydramine, quinidine, procyclidine, trospium, atropine sulfate/benzoic acid/hyoscyamine/methenamine/methylene blue/phenyl salicylate, homatropine, dicyclomine, methantheline, orphenadrine, fluoxetine/olanzapine, doxacurium, aspirin/caffeine/orphen…	1132	12672	25111
HOXC9	Hox-3.2,HOX3,HOX3B,HOXC8	homeobox C9	HOXC9	1.235	14	Nucleus	transcription regulator			3225	15427	368178
RPL35	2410039E09Rik,Gm2000,L35,MGC72958,Ribosomal protein L35,RP11-175D17.6,RP23-244N6.4	ribosomal protein L35	RPL35	1.234		Cytoplasm	other			11224	66489|100038991	296709
TRUB2	CLONE24922,G430055L02RIK,LOC685694,RP11-339B21.1,RP23-304D11.4	TruB pseudouridine (psi) synthase homolog 2 (E. coli)	TRUB2	1.234		unknown	enzyme			26995	227682	366012
CCDC92	AW050178,D5BWG0834E,FLJ22471,GLNS,Glul,Glutamate-ammonia Ligase	coiled-coil domain containing 92	CCDC92	1.233		Cytoplasm	enzyme			80212	215707	24957
LASP1	AA408629,Def-4,Lim and sh3 protein 1,MLN50,RP23-386E10.6,SH3P6,Tg(Col1a1-lacZ)1Ngma	LIM and SH3 protein 1	LASP1	1.233		Cytoplasm	transporter			3927	16796	29278
VEZT	6330418D12,AI854408,DKFZP434O158,DKFZp761C241,VEZATIN	vezatin, adherens junctions transmembrane protein	VEZT	1.233	18	Plasma Membrane	other			55591	215008	299738
UNC119	D11Bhm52,HRG4,MRG4,POC7,POC7A,Rg4,RP23-185A18.16-002,RRG4,RTG4,UNC119H,Uncl19	unc-119 homolog (C. elegans)	UNC119	1.233		Cytoplasm	other			9094	22248	29402
GPR35	KPG 007	G protein-coupled receptor 35	GPR35	1.233		Plasma Membrane	G-protein coupled receptor			2859	64095	367315
GHRHR	GHRFR,GHRH RECEPTOR,GHRHR SV1,GHRHREC,Grf Receptor,GRFR,HPR3,IGHD1B,lit,little,PGHRH-R	growth hormone releasing hormone receptor	GHRHR	1.233		Plasma Membrane	G-protein coupled receptor		tesamorelin, sermorelin	2692	14602	25321
C17orf70	2310003H01RIK,FAAP100,FLJ22175,FLJ30151,RGD1306926,RP23-82I5.4	chromosome 17 open reading frame 70	C17orf70	1.233		Nucleus	other			80233	71885	303742
YEATS4	4930573H17Rik,B230215M10Rik,GAS41,NUBI-1,RGD1305741,YAF9	YEATS domain containing 4	YEATS4	1.232		Nucleus	transcription regulator			8089	64050	299810
ACACA	A530025K05RIK,ACAC,ACACAD,ACC,ACC1,ACCA,ACETYL COA CARBOXYLASE,ACETYL-COA CARBOXYLASE 1,Gm738,RP23-123O10.1	acetyl-CoA carboxylase alpha	ACACA	1.232		Cytoplasm	enzyme			31	107476	60581
TRAF2	AI325259,MGC:45012,RP23-464C2.1,TNF Receptor-Associated Factor 2,TRAP,TRAP3	TNF receptor-associated factor 2	TRAF2	1.232		Cytoplasm	enzyme	Diagnosis		7186	22030	311786
SLC18A1	4832416I10Rik,CGAT,LOC684870,VAT1,VMAT-1	solute carrier family 18 (vesicular monoamine), member 1	SLC18A1	1.232		Plasma Membrane	transporter		deserpidine/methyclothiazide, deserpidine, reserpine/trichlormethiazide, chlorothiazide/reserpine, chlorthalidone/reserpine, hydralazine/hydrochlorothiazide/reserpine, hydroflumethiazide/reserpine, polythiazide/reserpine, hydrochlorothiazide/reserpine, reserpine	6570	110877	25693
PEX6 (includes EG:117265)	AI132582,D130055I09Rik,mKIAA4177,PAF-2,Peroxin-6,PXAAA1,RP1-125M3.3	peroxisomal biogenesis factor 6	PEX6	1.232		Cytoplasm	enzyme			5190	224824	117265
SIPA1L1	4931426N11RIK,AW213287,E6TP1,KIAA0440,LOC283567,mKIAA0440,SPA1,SPAL,Spar	signal-induced proliferation-associated 1 like 1	SIPA1L1	1.232		Cytoplasm	other			26037	217692	246212
C7orf30	RGD1306936	chromosome 7 open reading frame 30	C7orf30	1.232	9	Extracellular Space	other			115416		297082
LSM2	C6orf28,D17H6S56E-2,DAAP-21F2.6,Dmapl,DMPKAP,G7B,SM-X5,snRNP,YBL026W	LSM2 homolog, U6 small nuclear RNA associated (S. cerevisiae)	LSM2	1.232		Nucleus	other			57819	27756	684148
KRR1	2610511F02Rik,AI255219,AI428520,D10Ertd773e,HRB2,RIP-1	KRR1, small subunit (SSU) processome component, homolog (yeast)	KRR1	1.232		Nucleus	other			11103	52705	314830
SMYD3	2410008A19Rik,bA74P14.1,FLJ21080,KMT3E,MGC104324,ZMYND1,ZNFN3A1	SET and MYND domain containing 3	SMYD3	1.232		Nucleus	enzyme			64754	69726	498295
MAD2L1	AA673185,CMT2,HSMAD2,MAD2,MADP2	MAD2 mitotic arrest deficient-like 1 (yeast)	MAD2L1	1.232		Nucleus	other			4085	56150	297176
PAK6	4732456M09,PAK5,RP23-204G5.2	p21 protein (Cdc42/Rac)-activated kinase 6	PAK6	1.232		Cytoplasm	kinase			56924	214230	296078
NUP155	D930027M19Rik,mKIAA0791,N155,Nucleoporin Nup155	nucleoporin 155kDa	NUP155	1.231		Nucleus	transporter			9631	170762	117021
YWHAG	14-3-3 GAMMA,D7Bwg1348e,Similar to ywhag	tyrosine 3-monooxygenase/tryptophan 5-monooxygenase activation protein, gamma polypeptide	YWHAG	1.231		Cytoplasm	other	Unspecified Application		7532	22628	56010
CNKSR3	6820402C05,BC024086,MAGI1,Prp4,RP11-486M3.1	CNKSR family member 3	CNKSR3	1.231		Plasma Membrane	other			154043	215748	308113
PIP5K1A	PI(4)5-kinase Î±,Pi4p5k-i,Pi4p5kib,Pi5p4kb,Pip 5-kinase beta,PIP5K ALPHA,Pip5k1b,PIP5KI ALPHA,Pipk5a,Pipk5b,PIPKI ALPHA,Pipki beta,PTDINS4P 5-KINASE ALPHA,RP11-68I18.9,TYPE I ALPHA PIP KINASE,TYPE I PIPK ALPHA	phosphatidylinositol-4-phosphate 5-kinase, type I, alpha	PIP5K1A	1.231		Cytoplasm	kinase			8394	18720	365865
IRAK1	AA408924,Il1rak,IRAK,IRAK1-S,mPLK,pelle,Plk,Plpk,RGD1563841,RP23-252M19.7	interleukin-1 receptor-associated kinase 1	IRAK1	1.231		Plasma Membrane	kinase			3654	16179	363520
POLR1D	1110003G10RIK,AC19,AL513345.2,AU018636,C81327,MGC9850,mRPA16,POLR1C,RPA16,RPA9,RPAC2,RPC16,RPO1-3,TCS2	polymerase (RNA) I polypeptide D, 16kDa	POLR1D	1.231		Nucleus	enzyme			51082	20018
SLC6A8	AA589632,CHOT1,CHT1,CREAT,Creatine Transporter,CRT,CRTR,CT1,RP23-329M9.4	solute carrier family 6 (neurotransmitter transporter, creatine), member 8	SLC6A8	1.231		Cytoplasm	transporter			6535	102857	50690
CLEC3A	CLECSF1,Gm796,UNQ700/PRO1345	C-type lectin domain family 3, member A	CLEC3A	1.231		unknown	other			10143	403395	365009
GPR137	AI428855,C11ORF4,GPR137A,LOC684849,TM7SF1L1	G protein-coupled receptor 137	GPR137	1.230		unknown	other			56834	107173	689984
NTNG1	A930010C08RIK,AI853992,KIAA0976,Laminet-1,Lmnt1,Netrin G,NETRIN G1,RGD1563465,RP23-90O18.1,UNQ571/PRO1133	netrin G1	NTNG1	1.230		Extracellular Space	other			22854	80883	295382
DHCR7	7-DEHYDROCHOLESTEROL REDUCTASE,7-DHC reductase,7DHCR,AA409147,D7SR,FLJ10664,MGC93039,SLOS,STEROL DELTA7-REDUCTASE	7-dehydrocholesterol reductase	DHCR7	1.230		Cytoplasm	enzyme	Diagnosis		1717	13360	64191
PHPT1	1700008C22Rik,bA216L13.10,CGI-202,HSPC141,PHP14,RP11-216L13.10,RP11-216L13.10-005,RP23-464C2.6,SRP JANUS-A	phosphohistidine phosphatase 1	PHPT1	1.230		Cytoplasm	phosphatase			29085	75454	296571
NRSN2	C20ORF98,dJ1103G7.6,FLJ23329,Gm123,LOC682453,MGC113772,Neurensin-2,RP23-396N8.3,RP5-1103G7.8	neurensin 2	NRSN2	1.230		Plasma Membrane	other			80023	228777	689978
ZBTB45	BB161562,Gm157,Zfp499,ZNF499	zinc finger and BTB domain containing 45	ZBTB45	1.230		Nucleus	other			84878	232879	308366
MUCL1	LOC118430,SBEM,UNQ590/PRO1160	mucin-like 1	MUCL1	1.230		unknown	other			118430
GPX1 (includes EG:14775)	AI195024,AL033363,CGPx,GLUTATHIONE PEROXIDASE LIKE,GPX,GPXD,GSHPx,GSHPX1,Se gpx1	glutathione peroxidase 1	GPX1	1.230		Cytoplasm	enzyme	Diagnosis,Efficacy,Prognosis		2876	14775	24404
FSCN1	AI663989,FAN1,fascin,FASCIN1,HSN,p55,SNL	fascin homolog 1, actin-bundling protein (Strongylocentrotus purpuratus)	FSCN1	1.230		Cytoplasm	other	Unspecified Application		6624	14086
POP1 (includes EG:10940)	4932434G09Rik	processing of precursor 1, ribonuclease P/MRP subunit (S. cerevisiae)	POP1	1.229	22	Nucleus	enzyme			10940	67724	315045
NOD1	C230079P11,CARD4,CASPASE RECRUITMENT DOMAIN FAMILY 4,CLR7.1,F830007N14Rik,NLRC1,RGD1562269	nucleotide-binding oligomerization domain containing 1	NOD1	1.229		Cytoplasm	other			10392	107607	500133
SNAPIN	25-kDa synaptosomal-associated protein,AA407989,AV026596,Snap25bp,SNAPAP,SNAPIN BETA	SNAP-associated protein	SNAPIN	1.229		Cytoplasm	other			23557	20615	295217
RANBP17	4932704E15Rik,RGD1562576,RP23-323L8.4	RAN binding protein 17	RANBP17	1.229		Nucleus	transporter			64901	66011	303029
RPL36	Gm13611,L36,mCG 17441,OTTMUSG00000012957	ribosomal protein L36	RPL36	1.229		Cytoplasm	other			25873	100504319
ACY1	1110014J22Rik,Acy1a,Acy1b,ACY1D,AMINOACYLASE,AMINOACYLASE-1	aminoacylase 1	ACY1	1.229		Cytoplasm	peptidase	Unspecified Application		95	109652	300981
SLC6A1	A730043E01,GABATHG,GABATR,Gabt,GABT1,GAT-1,XT-1,Xtrp1	solute carrier family 6 (neurotransmitter transporter, GABA), member 1	SLC6A1	1.229		Plasma Membrane	transporter		tiagabine	6529	232333	79212
TOX	1700007F02Rik,KIAA0808,RP23-395P16.1,Thymocyte selection-associated HMG box,TOX1	thymocyte selection-associated high mobility group box	TOX	1.229		Nucleus	other			9760	252838	362481
NBN	AT-V1,AT-V2,ATV,NBS,NBS1,NIBRIN,P95,p95/nibrin,RP23-386N10.1	nibrin	NBN	1.229		Nucleus	other	Diagnosis,Efficacy		4683	27354	85482
ASCL3	bHLHa42,HASH3,SGN1	achaete-scute complex homolog 3 (Drosophila)	ASCL3	1.229		Nucleus	transcription regulator			56676	56787	246301
NCOR1P1	bB329D4.2,C20ORF191,Ncor1,Rxrip13	nuclear receptor corepressor 1 pseudogene 1	C20orf191	1.229		Nucleus	transcription regulator			149934		54299
RAC3	Rac1B,RP23-84C12.18-001	ras-related C3 botulinum toxin substrate 3 (rho family, small GTP binding protein Rac3)	RAC3	1.229		Cytoplasm	enzyme			5881	170758
ODZ1	LOC683585,ODZ, ODD OZ/TEN-M HOMOLOG 3,Odz2,ODZ3,RGD1561678,RP23-91L2.1,RP5-1052M9.2,TCAP-1,TEN-M1,TNM,TNM1	odz, odd Oz/ten-m homolog 1 (Drosophila)	ODZ1	1.229		Plasma Membrane	peptidase			10178	23963	298168
ERAL1	2610524P08Rik,9130407C09Rik,AU019798,ERA,ERAL1A,H-ERA,HERA-A,HERA-B,M-ERA,MERA-S,MERA-W,MGC109051,RP23-43J1.5	Era G-protein-like 1 (E. coli)	ERAL1	1.228		Cytoplasm	other			26284	57837	363646
ATP5G1	ATP5A,ATP5G,ATP9C,ENSMUSG00000058357,Gm10039,LOC100044706,RP23-235J5.12-003	ATP synthase, H+ transporting, mitochondrial Fo complex, subunit C1 (subunit 9)	ATP5G1	1.228		Cytoplasm	transporter			516	11951|100041835	29754
GAPDH	CDABP0047,G3PD,G3PDH,GAPD,Gapdh-ps2,Glyceraldehyde-3-phosphate Dehydrogenase,Gm13882,LOC685186,LOC686275,NUCLEAR URACIL DNA GLYCOSYLASE,OTTMUSG00000014946,RGD1565368	glyceraldehyde-3-phosphate dehydrogenase	GAPDH	1.228		Cytoplasm	enzyme	Diagnosis,Disease Progression,Unspecified Application		2597	100043349	500983|689689|24383|685186
KLHL1	mKIAA1490,MRP2,RP11-394C23.1	kelch-like 1 (Drosophila)	KLHL1	1.228		Cytoplasm	other			57626	93688	290426
C20orf72	8430406I07RIK,AI426476,bA504H3.4,FLJ14597,RGD1307465,RP11-504H3.1,RP23-73K21.1	chromosome 20 open reading frame 72	C20orf72	1.228		Cytoplasm	other			92667	74528	296200
BGN	BG,BIGLYCAN,BSPG1,DSPG1,PG-S1,PGI,RP23-95K12.7,SLRR1A	biglycan	BGN	1.228		Extracellular Space	other			633	12111	25181
GBAS	AV006093,NIPSNAP2	glioblastoma amplified sequence	GBAS	1.228		Plasma Membrane	other			2631	14467	498174
DPM2	AW557993,R75484,RP11-203J24.2,RP23-255P20.5	dolichyl-phosphate mannosyltransferase polypeptide 2, regulatory subunit	DPM2	1.228		Cytoplasm	enzyme			8818	13481	29640
CSMD2	B230311I21,B230378I17,dJ1007G16.1,dJ1007G16.2,dJ947L8.1,Gm139,mKIAA1884,RGD1565728,RP11-26F12.1	CUB and Sushi multiple domains 2	CSMD2	1.227		unknown	other			114784	329942	313040
TRIB2	AW319517,C5FW,GS3955,RGD1564451,TRB-2	tribbles homolog 2 (Drosophila)	TRIB2	1.227		Plasma Membrane	kinase			28951	217410	313974
DYRK2	1810038L18RIK,DUAL-SPECIFICITY TYROSINE PHOSPHORYLATION-REGULATED KINASE 2	dual-specificity tyrosine-(Y)-phosphorylation regulated kinase 2	DYRK2	1.227		Cytoplasm	kinase			8445	69181	314862
C4BPB	C4BP,C4bp-ps1,MGC108727,RP11-164O23.3	complement component 4 binding protein, beta	C4BPB	1.227		Extracellular Space	other			725		24236
MED12L	A130035F20,A630079M02,AU044581,NOPAR,PRO0314,TNRC11L,TRALP,TRALPUSH	mediator complex subunit 12-like	MED12L	1.227		unknown	other			116931	329650
CCT5	CCT-epsilon,CCTE,Chaperonin subunit 5,Chaperonin subunit 5 (epsilon),KIAA0098,mKIAA0098,Similar to cct epsilon subunit,T-complex protein 1 epsilon,T-complex protein 1 epsilon subunit,TCP-1-epsilon,TCPE	chaperonin containing TCP1, subunit 5 (epsilon)	CCT5	1.227		Cytoplasm	other			22948	12465	294864
PHF14	1110001C23Rik,4932409F11RIK,5730446A07RIK,AA623952,AV297001,KIAA0783,mKIAA0783,RGD1563764	PHD finger protein 14	PHF14	1.226	11	unknown	other			9678	75725	500030
HHLA2		HERV-H LTR-associating 2	HHLA2	1.226		unknown	other			11148
NAA10	2310039H09Rik,ARD1,ARD1A,DXS707,NATD,RGD1565315,RP23-252M19.3,TE2	N(alpha)-acetyltransferase 10, NatA catalytic subunit	ARD1A	1.226		Nucleus	enzyme			8260	56292	363518
SLC2A4RG	GEF,HDBP-1,RP4-583P15.6,Si-1-2,Si-1-2-19	SLC2A4 regulator	SLC2A4RG	1.226		Cytoplasm	transcription regulator			56731
RNF44	AI854545,KIAA1100,mKIAA1100	ring finger protein 44	RNF44	1.226		unknown	other			22838	105239	361212
SP7	6430578P22Rik,C22,OI11,Osterix,OSX	Sp7 transcription factor	SP7	1.226		Nucleus	transcription regulator			121340	170574	300260
GUK1	AA409738,AL033299,AL033300,AV026611,GMK,RP11-520H14.2,RP23-192P17.2	guanylate kinase 1	GUK1	1.226		Cytoplasm	kinase			2987	14923	303179
FSHB	FSH BETA,RP23-300H23.2	follicle stimulating hormone, beta polypeptide	FSHB	1.226		Extracellular Space	other	Diagnosis,Efficacy		2488	14308	25447
WIF1	AW107799,UNQ191/PRO217	WNT inhibitory factor 1	WIF1	1.226		Extracellular Space	other			11197	24117	114557
GATAD2A	1110066C11Rik,BC031407,C80248,MGC29315,MGC36975,P66ALPHA,RGD1310596	GATA zinc finger domain containing 2A	GATAD2A	1.225		Nucleus	transcription regulator			54815	234366	290669
SLC29A2	DER12,ENT2,HNP36	solute carrier family 29 (nucleoside transporters), member 2	SLC29A2	1.225		Cytoplasm	transporter	Efficacy		3177	13340	65194
HLTF	AF010600,BC057116,HIP116,HIP116A,HLTF1,P113,RNF80,RUSH,SMARCA3,SNF2L3,ZBU1	helicase-like transcription factor	HLTF	1.225		Nucleus	transcription regulator	Diagnosis		6596	20585	295568
CST2	CYSTATIN2	cystatin SA	CST2	1.225		Extracellular Space	other			1470
HUS1	hHUS1,mHus1,RP23-219P13.1	HUS1 checkpoint homolog (S. pombe)	HUS1	1.225		Nucleus	kinase			3364	15574	498411
MAGEA12	CT1.12,MAGE12	melanoma antigen family A, 12	MAGEA12	1.225		unknown	other			4111
KIF9	RGD1565187	kinesin family member 9	KIF9	1.225		Cytoplasm	enzyme			64147	16578	501059
PLK4	1700028H20,AI385771,SAK,STK18	polo-like kinase 4	PLK4	1.225		Cytoplasm	kinase	Diagnosis		10733	20873	310344
PRKD1	nPKC-mu,PKC-MU,PKCM,PKD,PKD1,PRKCM,PRKD1 (protein kinase D1)	protein kinase D1	PRKD1	1.225		Cytoplasm	kinase			5587	18760	85421
RPS5	40S ribosomal protein S5,AA617411,Ribosomal protein s5,S5	ribosomal protein S5	RPS5	1.225		Cytoplasm	other			6193	20103	25538
TUBA1C	ALPHA 6 TUBULIN,bcm948,M[a]6,Tuba1,TUBA6	tubulin, alpha 1c	TUBA1C	1.225		Cytoplasm	other		epothilone B, ixabepilone, colchicine/probenecid, XRP9881, eribulin, AL 108, EC145, NPI-2358, milataxel, TPI 287, TTI-237, docetaxel, vinflunine, vinorelbine, vincristine, vinblastine, paclitaxel, podophyllotoxin, colchicine	84790	22146	300218
HIST1H2BB	1500011O09Rik,AI413321,H2b-143,H2B.1,H2B/f,H2BFF,HIST3H2BA,RP23-441I8.1,RP23-480B19.11-001	histone cluster 1, H2bb	HIST1H2BB	1.224		Nucleus	other			3018	78303	303175
NSF	AI316878,AU020090,AU067812,NEM SENSITIVE FACTOR,RP23-326K2.3,SKD2,Vesicle-fusing ATPase	N-ethylmaleimide-sensitive factor	NSF	1.224		Cytoplasm	transporter			4905	18195	60355
AACS	2210408B16Rik,Acetoacetyl-coa synthetase,ACSF1,LOC65984,SUR-5	acetoacetyl-CoA synthetase	AACS	1.224		Cytoplasm	enzyme			65985	78894	65984
HMGB3	HMG-2a,HMG-4,RGD1564407,RP23-478M17.2	high mobility group box 3	HMGB3	1.224		Nucleus	other			3149	15354	305373
RAD51	AV304093,BRCC5,HRAD51,HsRad51,HsT16930,RAD51A,RECA,RECA-LIKE,RGD1563603,RP23-15I21.4	RAD51 homolog (S. cerevisiae)	RAD51	1.224		Nucleus	enzyme	Prognosis,Response to Therapy		5888	19361	499870
HTR5A	5-HT5A,Htr5,MR22	5-hydroxytryptamine (serotonin) receptor 5A	HTR5A	1.224		Plasma Membrane	G-protein coupled receptor		asenapine	3361	15563	25689
AP1S1	Adaptin sigma1,AP19,CLAPS1,SIGMA1A,WUGSC:H DJ0747G18.2	adaptor-related protein complex 1, sigma 1 subunit	AP1S1	1.224		Cytoplasm	transporter			1174	11769	360785
SLC16A3	MCT-3,MCT-4,RP23-378G22.1	solute carrier family 16, member 3 (monocarboxylic acid transporter 4)	SLC16A3	1.224		Plasma Membrane	transporter			9123	80879	80878
SSH2	BB104748,BC030940,mSSH-2L,RP23-285D3.1	slingshot homolog 2 (Drosophila)	SSH2	1.224		Cytoplasm	phosphatase			85464	237860	303342
SNX16	4930522N22Rik,AI117577,AI747675	sorting nexin 16	SNX16	1.224		unknown	transporter			64089	74718	64088
DDX56	2600001H07Rik,D11Ertd619e,DDX21,DDX26,DEAD-box protein 56,NOH61,RH-II/Gu,RP23-198N14.5	DEAD (Asp-Glu-Ala-Asp) box polypeptide 56	DDX56	1.224		Nucleus	enzyme			54606	52513	289780
ZNF581	HSPC189	zinc finger protein 581	ZNF581	1.224	18	Nucleus	other			51545
GPR172A	2010003P03Rik,D15ERTD747E,FLJ11856,GPCR41,GPCR42,Gpr172b,hRFT3,mRFT1,PAR1,PAR2,RFT3,RGD1560410,rRFT1	G protein-coupled receptor 172A	GPR172A	1.223		Plasma Membrane	other			79581	52710	362942
DNASE1L2	4733401H14Rik,DHP1,DNAS1L2,LOC681124	deoxyribonuclease I-like 2	DNASE1L2	1.223		Extracellular Space	enzyme			1775	66705	681124
MIF4GD	1110014L05Rik,2310075G12RIK,AD023,MIFD,RGD1309685,RP23-392H19.14-004,SLIP1	MIF4G domain containing	MIF4GD	1.223		unknown	other			57409	69674	360659
CPSF4	C79664,CPSF30,CPSF4 30KD,MGC108785,NAR,NEB1	cleavage and polyadenylation specific factor 4, 30kDa	CPSF4	1.223		Nucleus	other			10898	54188	304277
MON1A	2810468K17RIK,MGC13272,RGD1308823,SAND1	MON1 homolog A (yeast)	MON1A	1.223		unknown	other			84315	72825	315999
DNMT3B	DNA Methyltransferase 3B,DNA MTase HsaIIIB,ICF,ICF1,M.HsaIIIB,RP23-89H14.3,RP5-1085F17.2	DNA (cytosine-5-)-methyltransferase 3 beta	DNMT3B	1.223		Nucleus	enzyme			1789	13436	444985
AP4M1	4930443L05Rik,ADAPTOR PROTEIN 4 MU 4 SUBUNIT,AP4M4,CPSQ3,MU-4,MU-ARP2	adaptor-related protein complex 4, mu 1 subunit	AP4M1	1.223		Cytoplasm	transporter			9179	11781	304344
KIF18B	3000004C01RIK,LOC146909,RGD1310360,RP23-463E7.6	kinesin family member 18B	KIF18B	1.223		Nucleus	other			146909	70218	303575
C15orf23	1700025D04Rik,D2ERTD750E,FLJ14502,HSD11,RP23-172B16.7,SKAP,TRAF4 ASSOCIATED FACTOR 1,TRAF4AF1	chromosome 15 open reading frame 23	C15orf23	1.222		unknown	other			90417	51944	311325
CLCN4	CLC-4,ClC-4A,Clc4-2,CLCN4-2	chloride channel 4	CLCN4	1.222		Plasma Membrane	ion channel			1183	12727	60586
ARPC1A	0610010H08Rik,1110030K07Rik,AA407347,Arc40,Sid32,Sid329,SOP2Hs,SOP2L,Sop2p-Like	actin related protein 2/3 complex, subunit 1A, 41kDa	ARPC1A	1.222		Cytoplasm	other			10552	56443	81824
MICALCL	4921517J23RIK,Ebitein1,FLJ14966,mCG 13320,RSB-11-77	MICAL C-terminal like	MICALCL	1.222		Cytoplasm	other			84953	100504195	293180
MIEN1	1810046J19RIK,AI463380,C17ORF37,C35,MGC14832,ORB3,RDX12,RGD1306682,RP23-355L10.9,XTP4	migration and invasion enhancer 1	C17orf37	1.222		Cytoplasm	other	Diagnosis		84299	103742	360617
CBX4	HPC2,MPc2,NBP16,PC2,RP23-458A23.2	chromobox homolog 4	CBX4	1.222	14	Nucleus	transcription regulator			8535	12418	501403
EXOSC4	1110039I09Rik,1500001N04Rik,Exosome component 4,hRrp41p,p12A,RRP41,RRP41A,Rrp41p,SKI6,Ski6p	exosome component 4	EXOSC4	1.222	16	Nucleus	enzyme			54512	109075	300045
UBQLN4	A1U,AI663987,C1ORF6,CIP75,RGD1308273,RP11-336K24.8,UBIN	ubiquilin 4	UBQLN4	1.222	24	Cytoplasm	other			56893	94232	310633
NIPA1	1110027G09RIK,A830014A18RIK,FSP3,SPG6	non imprinted in Prader-Willi/Angelman syndrome 1	NIPA1	1.222		Plasma Membrane	other			123606	233280	308668
NT5M	2010013E09Rik,AI846937,DNT2,mdN,RP23-247B13.1	5',3'-nucleotidase, mitochondrial	NT5M	1.222		Cytoplasm	phosphatase			56953	103850	287368
MIPEP	5730405E07Rik,HMIP,LOC100505145,MIP,Mitochondrial Intermediate Peptidase,RP11-173N17.1	mitochondrial intermediate peptidase	MIPEP	1.221		Cytoplasm	peptidase			4285	70478	81684
CKS1B	2410005G18Rik,2610005D03Rik,AA407784,CDC28 REGULATORY SUBUNIT 1B,CKS1,CKSHS1,PNAS-16,PNAS-18,RGD1561797,RP11-307C12.6,sid1334,Sid1334p,Suc1	CDC28 protein kinase regulatory subunit 1B	CKS1B	1.221		Cytoplasm	kinase			1163	54124	499655
MRPL12	0610034O11Rik,1500031N16Rik,5c5-2,FLJ60124,L12mt,MGC8610,MRP-L31/34,MRPL7,MRPL7/L12,ribosomal protein, mitochondrial, L7,RP23-82I5.14-001,Rpl12,RPM12,RPML12	mitochondrial ribosomal protein L12	MRPL12	1.221		Cytoplasm	other			6182	56282	303746
DOK6	DOK5L,HsT3226,MGC20785,RGD1564376	docking protein 6	DOK6	1.221	2	unknown	other			220164	623279	498898
MEOX2	AI528662,GAX,MOX2,Mox2a	mesenchyme homeobox 2	MEOX2	1.221		Nucleus	transcription regulator			4223	17286	29279
A1CF	1810073H04Rik,A1cft,ACF,ACF64,ACF65,Apobec-1,Apobec1 stimulating protein,APOBEC1CF,ASP,RP11-564C4.2	APOBEC1 complementation factor	A1CF	1.221		Nucleus	enzyme			29974	69865	170912
HOXB8	Hox-2.4,HOX2,HOX2D,Hox2r1a,RP23-85A17.6	homeobox B8	HOXB8	1.221	14	Nucleus	transcription regulator			3218	15416	24457
PTK6	BREAST TUMOR KINASE,BRK,SIK,SRC-RELATED INTESTINAL KINASE,tks,Tksk	PTK6 protein tyrosine kinase 6	PTK6	1.221		Cytoplasm	kinase	Prognosis	vandetanib	5753	20459	366275
VPS28 (includes EG:300052)	1110014J03Rik,AI847241,CIIA,D730005C08Rik,VPS PROTEIN HOMOLOG	vacuolar protein sorting 28 homolog (S. cerevisiae)	VPS28	1.221		Cytoplasm	transporter			51160	66914	300052
RAB38	2310011F14Rik,AU043391,cht,NY-MEL-1,rrGTPbp,Ruby	RAB38, member RAS oncogene family	RAB38	1.221		Cytoplasm	enzyme			23682	72433	252916
PLA2G15	1-O-acylceramidesynthase,ACS,C87498,GXVPLA2,LLPL,LPLA2,LYPLA3,Lysosomal phospholipase a2,UNQ341/PRO540	phospholipase A2, group XV	PLA2G15	1.221		Cytoplasm	enzyme			23659	192654	361401
IRF5	AW491843,mirf5,SLEB10	interferon regulatory factor 5	IRF5	1.221		Nucleus	transcription regulator			3663	27056	296953
RPS4Y1	Gm9294,LOC686587,PRO2646,RPS4Y,Rps4y2,S4	ribosomal protein S4, Y-linked 1	RPS4Y1	1.221		Cytoplasm	other	Diagnosis,Prognosis		6192	668668	690845
TP53TG1	LINC00096,NCRNA00096,P53TG1,P53TG1-D,TP53AP1	TP53 target 1 (non-protein coding)	TP53TG1	1.221		unknown	other			11257
SLC25A22	1300006L01RIK,AI060884,EIEE3,GC1,MGC109527,NET44,RGD1307826	solute carrier family 25 (mitochondrial carrier: glutamate), member 22	SLC25A22	1.220		Cytoplasm	transporter			79751	68267	309111
MMP13	Clg,CLG3,COLL3,Collagenase 1,COLLAGENASE 3,MANDP1,Matrix Metalloproteinase 13,MMP1	matrix metallopeptidase 13 (collagenase 3)	MMP13	1.220		Extracellular Space	peptidase	Diagnosis		4322	17386	171052
ANXA8L2	AI466995,ANNEXIN A8,ANX8,ANXA8,bA145E20.2,LOC728449,VAC BETA	annexin A8-like 2	ANXA8L2	1.220		unknown	other			244
FAM123B	2810002O09RIK,AMER1,AW492303,FLJ39827,OSCS,RGD1560322,RP11-403E24.2,WTX	family with sequence similarity 123B	FAM123B	1.220		unknown	other			139285	72345	501584
PPA1	2010317E03RIK,IOPPP,PP,PP1,PYP,pyp rattus protein,Pyrophosphatase Inorganic,Pyrophosphatase inorganic 1,Pyrophosphate Phosphohydrolase,RP11-367H5.1,SID6-8061	pyrophosphatase (inorganic) 1	PPA1	1.220		Cytoplasm	enzyme			5464	67895	294504
TAS2R5	T2R5	taste receptor, type 2, member 5	TAS2R5	1.220		Plasma Membrane	G-protein coupled receptor			54429
EYA3	AI844637,RP11-460I13.4,RP23-442A20.1	eyes absent homolog 3 (Drosophila)	EYA3	1.220		Nucleus	phosphatase			2140	14050	313027
LOC730227	Ak024293	uncharacterized LOC730227	LOC730227	1.220		unknown	other			730227
SLC7A6	AI643885,KIAA0245,LAT-2,LAT3,y+LAT-2	solute carrier family 7 (amino acid transporter light chain, y+L system), member 6	SLC7A6	1.220		Plasma Membrane	transporter			9057	330836	307811
TRIB3	C20ORF97,HTRB-3,IFLD2,LOC246273,NIPK,RP23-396N8.1,RP5-1103G7.7,SINK,SKIP3,TRB-3	tribbles homolog 3 (Drosophila)	TRIB3	1.220		Nucleus	kinase			57761	228775	246273
HTR2B	5-HT 2B RECEPTOR,5-HT(2B),5-HT2B,AJ012488,AV377389	5-hydroxytryptamine (serotonin) receptor 2B	HTR2B	1.220		Plasma Membrane	G-protein coupled receptor		risperidone, buspirone, blonanserin, asenapine, opipramol, eletriptan, epinastine, fenfluramine, quetiapine, nefazodone, mirtazapine, dihydroergotamine, apomorphine, ergotamine	3357	15559	29581
EARS2	3230401I01RIK,AL024049,Ears2-ps1,Ears2l1,KIAA1970,LOC687634,mKIAA1970,MSE1,RGD1307904	glutamyl-tRNA synthetase 2, mitochondrial (putative)	EARS2	1.220		Cytoplasm	enzyme			124454	67417	361641|685245
CBX8	HPC3,PC3,RC1,RP23-458A23.1	chromobox homolog 8	CBX8	1.220	14	Nucleus	other			57332	30951	303731
TMEM97	1810014L12RIK,AI115531,Ai852985,AL022956,D11Bhm182e,Loc303330,MAC30,RGD1307423,RP23-399H5.9	transmembrane protein 97	TMEM97	1.220		Extracellular Space	other			27346	69071	303330
CNIH2	Cnih3,CNIL,MGC50896,RGD1304930	cornichon homolog 2 (Drosophila)	CNIH2	1.219		Extracellular Space	other			254263	12794	361705
UBE2W	6130401J04RIK,FLJ11011,hUBC-16,UBC16	ubiquitin-conjugating enzyme E2W (putative)	UBE2W	1.219		unknown	enzyme			55284	66799
CLEC18B (includes others)	CLEC18A,CLEC18C,LOC348174,LOC353287,MGC34761,MRCL,MRCL1,MRCL2,MRCL3,RGD1559899,UNQ306/PRO347	C-type lectin domain family 18, member C	CLEC18B	1.219		unknown	other			283971|348174|497190	353287	307851
SLC26A6	B930010B04Rik,CFEX,Pat1	solute carrier family 26, member 6	SLC26A6	1.219		Cytoplasm	transporter			65010	171429	301010
HIST1H2BH/HIST1H2BO	dJ193B12.2,H2b,H2b-221,H2B.2,H2B/j,H2B/n,H2BFJ,H2BFN,HIST1H2BH,Hist1h2bl,HIST1H2BO,rCG 45211,RP23-283N14.6	histone cluster 1, H2bh	HIST1H2BH	1.219		Nucleus	other			8345|8348	319182	64647
EBF3	3110018A08RIK,COE3,DKFZP667B0210,mKIAA4201,O/E-2,OE-2,Olf-1/EBF-like 2,Olf2,RP11-234G16.3	early B-cell factor 3	EBF3	1.219	13	Nucleus	other			253738	13593	361668
C5orf54	Buster3,LOC63920	chromosome 5 open reading frame 54	C5orf54	1.219	8	unknown	other			63920
MAPK8IP2	3230402N03Rik,AI847694,AW049958,IB2,JIP2,PRKM8IPL,R75148	mitogen-activated protein kinase 8 interacting protein 2	MAPK8IP2	1.218		Cytoplasm	other			23542	60597	315220
SPIC	AU019198,C76795,Prf	Spi-C transcription factor (Spi-1/PU.1 related)	SPIC	1.218		Nucleus	transcription regulator			121599	20728	314711
ASUN	4933424B01RIK,C12orf11,FLJ10637,LOC686480,LOC690728,Mat89Bb,NET48	asunder, spermatogenesis regulator homolog (Drosphila)	C12orf11	1.218	12	unknown	other			55726	71177	690728
MTA1		metastasis associated 1	MTA1	1.218		Nucleus	transcription regulator	Diagnosis,Response to Therapy		9112	116870	64520
GSG2	GSG2 isoform 1,H-Haspin,HASPIN,RP23-263M10.7	germ cell associated 2 (haspin)	GSG2	1.218		Nucleus	kinase			83903	14841
ALDH3B2	1700055N04RIK,ALDH8,LOC688371,LOC688778	aldehyde dehydrogenase 3 family, member B2	ALDH3B2	1.218		unknown	enzyme			222	73458	688778
FBXL6	AU021795,F-box protein FBL6,FBL6,FBL6A,MGC95310,MNCb-1275,PP14630	F-box and leucine-rich repeat protein 6	FBXL6	1.218		unknown	enzyme			26233	30840	362941
DEFA1 (includes others)	ALPHA DEFENSIN 2,DEF1,DEF3,DEFA1B,DEFA2,DEFA3,HNP-1,HNP-3,HNP2,HP-1,HP-3,MRS	defensin, alpha 1	DEFA3	1.218		Extracellular Space	other	Diagnosis		728358|1667|1668
OXTR	OT-R,OTR1,OXYTOCIN RECEPTOR	oxytocin receptor	OXTR	1.218	14	Plasma Membrane	G-protein coupled receptor		TT-235, OXT	5021	18430	25342
SELL	A.11,AI528707,CD62L,L-SELECTIN,LAM1,LECAM-1,LEU8,LNHR,LSEL,Ly-22,Ly-m22,LYAM1,lymphocyte adhesion molecule 1,Mel14,PLNHR,RP1-117P20.1,TQ1	selectin L	SELL	1.218		Plasma Membrane	other	Efficacy,Prognosis		6402	20343	29259
HIST2H2BE (includes others)	AV127319,dJ221C16.3,dJ221C16.8,GL105,H2B,H2b-291a,H2b-613,H2B.1,H2B.1A,H2B.h,H2B/a,H2B/g,H2B/h,H2B/k,H2B/l,H2BFA,H2BFG,H2BFH,H2BFK,H2BFL,H2BFN,H2BFQ,H2BGL105,H2BQ,HIST1H2BC,HIST1H2BE,HIST1H2BF,HIST1H2BG,HIST1H2BI,Hist1h2bj,Hist1h2bk,Hist1h2bl,Hist1h2bn,Hist1h2bp,mCG 49391,mCG 49395,MGC119802,MGC119804,MGC129733,MGC129734,RP23-9O16.11,RP23-9O16.11-001,T25626	histone cluster 2, H2be	HIST1H2BF	1.218		Nucleus	other			8349|8346|8343|8344|8339|8347	319184|319180|319187|319185|319183	306969
ADCY9	AC9,ACtp10,AW125421,D16Wsu65e,mKIAA0520	adenylate cyclase 9	ADCY9	1.217		Plasma Membrane	enzyme			115	11515	302950
CER1	Cer-like,CERBERUS,Cerl,Cerl1,Cerr1,DAND4,MGC119894,MGC119895,MGC96951,RGD1563046,RP23-410K19.2	cerberus 1, cysteine knot superfamily, homolog (Xenopus laevis)	CER1	1.217		Extracellular Space	other			9350	12622	500485
FNBP1L	2610318I01RIK,AW548221,C1ORF39,FLJ20275,RGD1305386,TOCA1	formin binding protein 1-like	FNBP1L	1.217		unknown	other			54874	214459	310839
KIF18A	AU024633,B130001M12Rik,DKFZP434G2226,KIF18,MS-KIF18A,OK/SW-cl.108,RGD1561740,RP23-206C1.1	kinesin family member 18A	KIF18A	1.217		Cytoplasm	enzyme			81930	228421	362186
C20orf54	2310046K01RIK,bA371L19.1,BVVLS,hRFT2,RFT2,RGD1304644,RP23-214I20.4,rRFT2	chromosome 20 open reading frame 54	C20orf54	1.217		Plasma Membrane	other			113278	69698	311536
NUTF2	2700067I02Rik,AI115459,AI413596,AW546000,ENSMUSG00000071497,ENSMUSG00000071868,Gm10333,Gm10349,NTF2,Ntf3,Nutf2-ps1,p10,PP15	nuclear transport factor 2	NUTF2	1.217		Nucleus	transporter			10204	621832|100043462|68051	291981
ZNF382	5930415A09Rik,KS1,LOC246264,Mazf1,MGC156588,Zfp382	zinc finger protein 382	ZNF382	1.217		Nucleus	transcription regulator	Diagnosis		84911	233060	246264
UNC13B	MGC133279,MGC133280,MUNC13,Munc13-1,Munc13-2,RP23-177I18.1,UNC13,Unc13a,Unc13h1,Unc13h2	unc-13 homolog B (C. elegans)	UNC13B	1.217		Cytoplasm	other			10497	22249	64830
OGDHL	FLJ10851	oxoglutarate dehydrogenase-like	OGDHL	1.217		unknown	enzyme			55753	239017	290566
TDO2	AA407491,TDO,TO,tog,TPH2,TRPO,TRYPTOPHAN 2,3-DIOXYGENASE,Tryptophan Oxygenase	tryptophan 2,3-dioxygenase	TDO2	1.217		Cytoplasm	enzyme			6999	56720	64206
PLCB3	FLJ37084,LOC283126,mKIAA4098,PLC BETA3	phospholipase C, beta 3 (phosphatidylinositol-specific)	PLCB3	1.217		Cytoplasm	enzyme			5331	18797	29322
CLPB	AL118244,HSP78,SKD3	ClpB caseinolytic peptidase B homolog (E. coli)	CLPB	1.217		Nucleus	transcription regulator			81570	20480	65041
TUBB3	3200002H15Rik,beta-4,CDCBM,CFEOM3A,M(beta)3,M(beta)6,MC1R,Nst,Tbb3,Tub beta3,TUBB4,Tubulin beta-3,Tubulin beta-III,TUJ1	tubulin, beta 3 class III	TUBB3	1.217		Cytoplasm	other	Efficacy,Response to Therapy	epothilone B, ixabepilone, colchicine/probenecid, XRP9881, ABT-751, eribulin, MST-997, AL 108, EC145, NPI-2358, milataxel, TPI 287, TTI-237, brentuximab vedotin, cabazitaxel, BMS-275183, docetaxel, vinflunine, vinorelbine, vincristine, vinblastine, paclitaxel, podophyllotoxin, colchicine	10381	22152	246118
TRAF4	A530032M13Rik,CART1,MLN62,msp2,RNF83,RP23-185A18.2	TNF receptor-associated factor 4	TRAF4	1.217		Cytoplasm	other			9618	22032	303285
KIAA0664	1300001I01RIK,CLU1,mKIAA0664,RGD1307222,RP23-194P5.1	KIAA0664	KIAA0664	1.217		Cytoplasm	translation regulator			23277	74148	303300
PTCH1	A230106A15RIK,BCNS,HPE7,mes,NBCCS,Patched1,PTC,PTC1,PTCH,PTCH11,Ptch2,RP11-435O5.3	patched 1	PTCH1	1.216		Plasma Membrane	transmembrane receptor	Efficacy		5727	19206	89830
EIF3B	AL033316,AL033334,AL033369,AW208965,D12Mgi40,D5Wsu45e,Eif3,EIF3-ETA,EIF3-P110,EIF3-P116,Eif3.9,EIF3S9,LOC100041291,MGC104664,MGC131875,p116,PRT1	eukaryotic translation initiation factor 3, subunit B	EIF3B	1.216		Cytoplasm	translation regulator			8662	27979	288516
CLSTN3	ALC BETA,CDHR14,Cs3,Cst-3,CSTN3,KIAA0726,MGC131797,MGC138488,mKIAA0726	calsyntenin 3	CLSTN3	1.216		Plasma Membrane	other			9746	232370	171393
RTN3	ASYIP,AW558451,HAP,NSPL2,NSPLII,RTN3-A1	reticulon 3	RTN3	1.216		Cytoplasm	other			10313	20168	140945
SGOL2	1110007N04RIK,4932411A20Rik,5730576N04Rik,AU018846,AV008062,D1Ertd8e,EG244495,Gm4975,SGO2,Sgo2B,TRIPIN	shugoshin-like 2 (S. pombe)	SGOL2	1.216		Nucleus	other			151246	68549|244495	316425
OTUB2	2010015L18Rik,4930586I02RIK,AI413508,AW557219,C14ORF137,OTB2,OTU2,Otubain 2	OTU domain, ubiquitin aldehyde binding 2	OTUB2	1.216		unknown	enzyme			78990	68149	314405
MICAL2	5330438E18RIK,9530064J02,KIAA0750,MICAL2PV1,MICAL2PV2,mKIAA0750,RGD1311773	microtubule associated monoxygenase, calponin and LIM domain containing 2	MICAL2	1.216		Cytoplasm	other			9645	320878	365352
PPPDE2	AI427858,AI850401,CLONE RP3-347H13,D15WSU75E,DJ347H13.4,FAM152B,MGC138384,RGD1305776	PPPDE peptidase domain containing 2	PPPDE2	1.216		unknown	other			27351	28075	315160
GABRA3	GABA A RECEPTOR ALPHA-3	gamma-aminobutyric acid (GABA) A receptor, alpha 3	GABRA3	1.216		Plasma Membrane	ion channel		methohexital, aspirin/butalbital/caffeine, aspirin/butalbital/caffeine/codeine, pagoclone, alphadolone, SEP 174559, clobazam, acetaminophen/butalbital/caffeine, sevoflurane, isoflurane, gaboxadol, isoniazid, felbamate, etomidate, muscimol, halothane, fluoxetine/olanzapine, amobarbital, estazolam, atropine/hyoscyamine/phenobarbital/scopolamine, clorazepate, acetaminophen/butalbital, eszopiclone, q…	2556	14396	24947
PKN1	DBK,F730027O18Rik,PAK-1,PKN,PKN-ALPHA,PRK1,PRKCL1,Stk3	protein kinase N1	PKN1	1.215		Cytoplasm	kinase			5585	320795	29355
AP1M2	AP1-mu2,D9Ertd818e,HSMU1B,MU-1B,mu2,[m]1B	adaptor-related protein complex 1, mu 2 subunit	AP1M2	1.215		Cytoplasm	transporter			10053	11768
NET1 (includes EG:10276)	0610025H04Rik,9530071N24Rik,AI604373,ARHGEF8,AU015857,mNET1,NET1A,RP11-116G8.1	neuroepithelial cell transforming 1	NET1	1.215		Nucleus	other			10276	56349	307098
SPRR2C	SPR2,Sprr2c-ps	small proline-rich protein 2C (pseudogene)	SPRR2C	1.215		Cytoplasm	other			6702	20757
URB2 (includes EG:292087)	C77575,KIAA0133,LCO1,mKIAA0133,NET10,NPA2,RGD1307980,RP11-108F13.1	URB2 ribosome biogenesis 2 homolog (S. cerevisiae)	URB2	1.215		Nucleus	other			9816	382038	292087
CES3	BR3,Ces31,Ces31L,Ces3a,Ces3b,Ces3L,EG13909,ES31,ES31L,FLJ21736,Gm4738,LOC13909,MGC65472,MGC67828,TGH,UNQ869/PRO1887	carboxylesterase 3	CES3	1.215		Cytoplasm	enzyme			23491	382053|13909
FAM203A/FAM203B	BRP16,BRP16L,C8orf30A,C8orf30B,D15Ertd741e,FAM203A,FAM203B,FLJ40907,LOC51236,MNCb-5873	family with sequence similarity 203, member A	C8orf30B	1.215	8	unknown	other			728071|51236	59053	315094
SLC27A2	ACSVL1,FACVL1,FATP2,hFACVL1,HsT17226,RP23-251E2.1,Vlac,VLACS,Vlcas,VLCS	solute carrier family 27 (fatty acid transporter), member 2	SLC27A2	1.215		Cytoplasm	transporter			11001	26458	65192
HTR1F	5-HT-1F,5HT6,Htr1eb,HTR1EL,MR77	5-hydroxytryptamine (serotonin) receptor 1F	HTR1F	1.215		Plasma Membrane	G-protein coupled receptor		eletriptan, almotriptan, fenfluramine, ergotamine	3355	15557	60448
RUSC1	2210403N08RIK,AA408288,NESCA,RP11-21N7.4	RUN and SH3 domain containing 1	RUSC1	1.215		Cytoplasm	other			23623
OIP5	5730547N13RIK,CT86,hMIS18beta,LINT-25,MIS18B,MIS18beta,Ms18b,RGD1564263,RP23-22A15.3	Opa interacting protein 5	OIP5	1.215		Nucleus	other			11339	70645	499873
RPL36A/RPL36AP8	2410038A03RIK,Gm2718,hCG 1787519,L36A,L44L,LOC682278,mCG 115063,MIG6,RP1-164F3.1,RPL36A,RPL36A 20 1424,Rpl36a-ps2,Rpl36a-ps4,Rpl36al,Rpl36al2,RPL36AP8,RPL44	ribosomal protein L36a	RPL36AP8	1.215		Cytoplasm	other			6173|643007	19982|66483|100040331	680395
NDUFA4	CI-9k,CI-MLRQ,Complex I-MLRQ,LOC679503,LOC681024,MLRQ,Nadh dehydrogenase (ubiquinone) 1 alpha subcomplex 4	NADH dehydrogenase (ubiquinone) 1 alpha subcomplex, 4, 9kDa	NDUFA4	1.215		Cytoplasm	enzyme			4697	17992	681024
CHD1L	4432404A22Rik,ALC1,CHDL,Snf2p	chromodomain helicase DNA binding protein 1-like	CHD1L	1.215		Nucleus	enzyme			9557	68058	310707
CERS4	2900019C14RIK,FLJ12089,LASS4,Trh1	ceramide synthase 4	LASS4	1.215		Cytoplasm	transcription regulator	Diagnosis		79603	67260	304208
FAM195A	9530058B02RIK,C16ORF14,c349E10.1,LOC682248,MGC104301,MGC15416	family with sequence similarity 195, member A	C16orf14	1.215	8	unknown	other			84331	68241	685545
GTF3C4	5330400C03,AI426938,AU014771,AU017413,KAT12,LOC687576,RP23-338O4.3,TFIII90,TFIIIC2-90,TFIIIC90,TFIIICDELTA	general transcription factor IIIC, polypeptide 4, 90kDa	GTF3C4	1.215		Nucleus	transcription regulator			9329	269252	685539
CHAC1	1810008K03RIK,MGC4504,RGD1307153,RP23-46P4.9	ChaC, cation transport regulator homolog 1 (E. coli)	CHAC1	1.214	25	Cytoplasm	other			79094	69065	362196
PRKAR2B	AI451071,AW061005,MGC116401,PKA RII BETA,PKA RIIB,PKARB2,PRKAR2,RATDNA,RII(beta),RII-BETA,RP23-193M19.1	protein kinase, cAMP-dependent, regulatory, type II, beta	PRKAR2B	1.214		Cytoplasm	kinase			5577	19088	24679
PGS1	2610019F11Rik,4933424M23Rik,Pgp synthase,rCG 34712,RGD1305052,RP23-268N22.7,SAF	phosphatidylglycerophosphate synthase 1	PGS1	1.214		Cytoplasm	enzyme			9489	74451	303698
IL17RB	CRL4,EVI27,IL-17B receptor,IL-17ER,IL-17Rh1,IL17BR,IL25R,UNQ2501/PRO19612	interleukin 17 receptor B	IL17RB	1.214		Plasma Membrane	transmembrane receptor			55540	50905	306247
LRSAM1	RGD1564403,RIFLE,RP23-365F1.1,TAL,UNQ6496/PRO21356	leucine rich repeat and sterile alpha motif containing 1	LRSAM1	1.214		Cytoplasm	enzyme			90678	227738	311866
SLC37A1	G3PP,MGC28167	solute carrier family 37 (glycerol-3-phosphate transporter), member 1	SLC37A1	1.214		Plasma Membrane	transporter			54020	224674	294321
SV2C	4930527L09Rik,AI841971,Ptp1b	synaptic vesicle glycoprotein 2C	SV2C	1.214		Plasma Membrane	other			22987	75209	29643
CDC25A	CDC25A2,D9Ertd393e	cell division cycle 25 homolog A (S. pombe)	CDC25A	1.214		Nucleus	phosphatase	Prognosis		993	12530	171102
MAFB	b-maf,Basic domain/leucine zipper transcription factor,Kr,Kreisler,KRML,Krml1,MAF RELATED B ZIP,Maf1,RP23-333A18.1	v-maf musculoaponeurotic fibrosarcoma oncogene homolog B (avian)	MAFB	1.214		Nucleus	other			9935	16658	54264
ERG	D030036I24Rik,erg-3,ETS2 RELATED,p55,Vascular endothelial cell-specific protein 14,Vesp14	v-ets erythroblastosis virus E26 oncogene homolog (avian)	ERG	1.213		Nucleus	transcription regulator	Diagnosis,Disease Progression,Prognosis		2078	13876	170909
RPL30	EG667779,Gm12191,Gm8808,L30,mCG 20799,mCG 22431,OTTMUSG00000005566,Rpl30-ps8	ribosomal protein L30	RPL30	1.213		Cytoplasm	other			6156	19946|667779|666899	64640
CYB561D2	101F6,AW049681,Loc56368,LUCA12.2,TSP10	cytochrome b-561 domain containing 2	CYB561D2	1.213		unknown	enzyme			11068	56368	363137
SH2D1A	DSHP,EBVS,Gm686,IMD5,LYP,MTCP1,RGD1562408,RP23-280E8.1,RP5-1052M9.3,SAP,SAP/SH2D1A,SLAM,XLP,XLPD	SH2 domain containing 1A	SH2D1A	1.213		Cytoplasm	other			4068	20400	501502
OR5D18	fascin-1,mOR-EG,MOR174-9,Olfr73,Or-Eg,OR11-143,RP23-131J21.3	olfactory receptor, family 5, subfamily D, member 18	OR5D18	1.213		Plasma Membrane	G-protein coupled receptor			219438	117004
LRWD1	1200011O22RIK,AU042569,AW548074,CENP-33,DKFZP434K1815,ORCA	leucine-rich repeats and WD repeat domain containing 1	LRWD1	1.213		Nucleus	other			222229	71735
HEY2	bHLHb32,CHF1,GRIDLOCK,GRL,HERP1,HESR2,HRT2,RP1-293L8.3	hairy/enhancer-of-split related with YRPW motif 2	HEY2	1.213		Nucleus	transcription regulator			23493	15214	155430
TAS2R4	mGR08,mt2r8,T2R108,T2R16,T2R4,T2r8,Tas2r108,Tas2r8	taste receptor, type 2, member 4	TAS2R4	1.213		Plasma Membrane	G-protein coupled receptor			50832	57253	554302
SLIT1	MEGF4,MGC164811,mKIAA0813,SLIL1,SLIT3	slit homolog 1 (Drosophila)	SLIT1	1.213		Extracellular Space	other			6585	20562	65047
MC3R	BMIQ9,MC3,OB20,OQTL,RP23-358I19.2	melanocortin 3 receptor	MC3R	1.213		Plasma Membrane	G-protein coupled receptor			4159	17201	29310
FIS1 (includes EG:288584)	2010003O14Rik,CGI-135,Riken cDNA 2010003o14,TTC11	fission 1 (mitochondrial outer membrane) homolog (S. cerevisiae)	FIS1	1.213		Cytoplasm	other			51024	66437	288584
KPNB1	AA409963,IMB1,IMPNB,IMPORTIN 90,IMPORTIN BETA,Importin Beta 1,IPO1,IPOB,KAP BETA1,KARYOPHERIN BETA 1,MGC2155,MGC2156,MGC2157,MGC8315,NTF97,Nuclear factor P97,p97,Ptac97,RP23-81D2.3	karyopherin (importin) beta 1	KPNB1	1.213		Nucleus	transporter			3837	16211	24917
OR8B8	K21,MOR161-6,Olfr145,Olr1201,TPCR85	olfactory receptor, family 8, subfamily B, member 8	OR8B8	1.213		Plasma Membrane	G-protein coupled receptor			26493	258310	405106
HIST1H2AH	dJ86C11.1,H2A/S,H2AFALii,RP23-9O16.9	histone cluster 1, H2ah	HIST1H2AH	1.213		Nucleus	other			85235
TOPBP1	1110031N14RIK,2810429C13Rik,AI256758,D430026L04Rik,KIAA0259,mKIAA0259,RGD1562949,TOP2BP1,TOPO2 BP,TOPOISOMERASE2 BINDING	topoisomerase (DNA) II binding protein 1	TOPBP1	1.213		Nucleus	other	Disease Progression		11073	235559	315969
BPHL	2010012D11RIK,5730533B08Rik,AI115341,Biphenyl Hydrolase Related,BPH-RP,MCNAA,MGC125930,MGC41865,VACVASE	biphenyl hydrolase-like (serine hydrolase)	BPHL	1.213		Cytoplasm	enzyme			670	68021	361239
HS2ST1	2ost,AW214369,dJ604K5.2,Hs2st,KIAA0448,mKIAA0448	heparan sulfate 2-O-sulfotransferase 1	HS2ST1	1.212		Cytoplasm	enzyme			9653	23908	292155
MND1 (includes EG:295160)	2610034E18RIK,AI591601,GAJ,RGD1309007,TAC3 variant 2	meiotic nuclear divisions 1 homolog (S. cerevisiae)	MND1	1.212		Nucleus	other			84057	76915	295160
TSGA10	4933432N21,4933432N21Rik,AI843383,CEP4L,CT79,Gm217,MGC116360,Mtsga10	testis specific, 10	TSGA10	1.212	18	Cytoplasm	other			80705	211484	252923
GIT1 (includes EG:216963)	CAT-1,p95Cat,p95PKL,RP23-81E16.3	G protein-coupled receptor kinase interacting ArfGAP 1	GIT1	1.212		Nucleus	other			28964	216963	83709
ROMO1	2010100O12RIK,AI853864,bA353C18.2,C20ORF52,LOC683563,MTGMP,RP11-353C18.54-005,RP23-107C23.2	reactive oxygen species modulator 1	ROMO1	1.212		Cytoplasm	other			140823	67067	679572
GIPC1	C19ORF3,GIPC,GLUT1CBP,Glut1CIP,Hs.6454,IIP-1,NIP,Rgs19,RGS19IP1,SEMCAP,Semcap1,SYNECTIIN,SYNECTIN,TaxIP2,TIP-2	GIPC PDZ domain containing family, member 1	GIPC1	1.212	16	Cytoplasm	other			10755	67903	83823
SLC4A2	AE2,Aep2,B3RP,BND3L,Cl-/HCO-3 AE2,EPB3L1,HKB3,LOC100287222,LOC100290011,LOC100292821,NBND3,PUTATIVE ANION EXCHANGER ISOFORM 2	solute carrier family 4, anion exchanger, member 2 (erythrocyte membrane protein band 3-like 1)	SLC4A2	1.212		Plasma Membrane	transporter			6522	20535	24780
PODXL	AW121214,Gp200,Ly102,PC,PCLP,PCLP-1,PODOCALYXIN,PODOCALYXIN-LIKE,TRA-1-60	podocalyxin-like	PODXL	1.212		Plasma Membrane	kinase			5420	27205	192181
ACP6	5730559A09Rik,ACPL1,AU022842,LPAP,mPACPL1,PACPL1,UNQ205/PRO231	acid phosphatase 6, lysophosphatidic	ACP6	1.212		Cytoplasm	phosphatase			51205	66659	295305
OIT3	EF-9,FLJ39116,LZP,UNQ826/PRO1753	oncoprotein induced transcript 3	OIT3	1.212		Nucleus	other			170392	18302	294559
FPGS	AA408187,RP11-228B15.1,RP23-17P12.5	folylpolyglutamate synthase	FPGS	1.212		Cytoplasm	enzyme	Prognosis	pralatrexate	2356	14287	687266
DHFR	8430436I03RIK,AA607882,AI662710,AW555094,DHFR1,DHFR3,DHFR4,DHFRP1,DIHYDROFOLATE REDUCTASE,DYR	dihydrofolate reductase	DHFR	1.212		unknown	enzyme	Efficacy	pyrimethamine, trimethoprim, iclaprim, pralatrexate, methotrexate, sulfisoxazole, triamterene, folic acid, trimetrexate, LY231514, PT 523	1719	13361	24312
SRI	2210417O06RIK,2900070H08RIK,CP-22,FLJ26259,SCN,Sor,SORCIN,Sorcn	sorcin	SRI	1.212		Cytoplasm	transporter			6717	109552
FLNB	ABP-278,ABP-280,AL024016,AOI,Beta-filamin,DKFZp686A1668,DKFZp686O033,FH1,Filamin 3,Filamin B,Filamin homolog 1,FLN1L,FLN3,LRS1,SCT,TABP,TAP,Thyroid autoantigen	filamin B, beta	FLNB	1.212		Cytoplasm	other			2317	286940	306204
POM121/POM121C	2610027A18RIK,C80273,KIAA0618,LOC340318,mKIAA0618,POM121,POM121-2,POM121A,POM121C	POM121 membrane glycoprotein	POM121C	1.212		Nucleus	other			100101267|9883	107939	113975
LMNB2	LAMB2,LAMIN B2,Lamin B3,LMN2,RGD1563803	lamin B2	LMNB2	1.212		Nucleus	other			84823	16907	299625
ATOX1	AI256639,ATX1,HAH1,MGC138453,MGC138455,RP23-336J1.1	ATX1 antioxidant protein 1 homolog (yeast)	ATOX1	1.211		Cytoplasm	transporter			475	11927	84355
SALL4	5730441M18Rik,AA407717,AL022809,AW536104,C330011P20Rik,C78083,C78563,dJ1112F19.1,DRRS,HSAL4,RP23-354I18.1,Tex20,ZNF797	sal-like 4 (Drosophila)	SALL4	1.211		Nucleus	other			57167	99377
LSM7	0910001B06Rik,1110033F18Rik,ENSMUSG00000064317,Gm10146,LOC100046585,YNL147W	LSM7 homolog, U6 small nuclear RNA associated (S. cerevisiae)	LSM7	1.211		Nucleus	other			51690	66094|100041500	362829
TNIK	1500031A17RIK,4831440I19RIK,AI451411,C530008O15Rik,C630040K21RIK,KIAA0551,RGD1561817	TRAF2 and NCK interacting kinase	TNIK	1.211		Cytoplasm	kinase			23043	665113	294917
CTHRC1	1110014B07Rik,UNQ762/PRO1550	collagen triple helix repeat containing 1	CTHRC1	1.211		Extracellular Space	other			115908	68588	282836
MSH2	AI788990,COCA1,FCC1,HNPCC,HNPCC1,LCFS2	mutS homolog 2, colon cancer, nonpolyposis type 1 (E. coli)	MSH2	1.211		Nucleus	enzyme	Diagnosis,Disease Progression,Efficacy,Prognosis,Response to Therapy		4436	17685	81709
INTS5	1110055N21RIK,INT5,KIAA1698,mKIAA1698,RGD1309370	integrator complex subunit 5	INTS5	1.210	20	Nucleus	other			80789	109077	309200
C12orf45	AI747614,C430041I18RIK,D10Wsu102e,MGC40397,RGD1563365	chromosome 12 open reading frame 45	C12orf45	1.210	4	unknown	other			121053	28109	299700
LOC440040		glutamate receptor, metabotropic 5 pseudogene	LOC440040	1.210		unknown	other			440040
FUT3	ALPHA (1,31,4) FUCOSYLTRANSFERASE,ALPHA3 FUT,CD174,FT3B,FUCT III,LE,Les	fucosyltransferase 3 (galactoside 3(4)-L-fucosyltransferase, Lewis blood group)	FUT3	1.210		Cytoplasm	enzyme	Diagnosis		2525
STX6	2310039E05Rik,2410005I16Rik,AA437559,AI415714,AI845861,PEP12P,Syn6,SYNTAXIN6	syntaxin 6	STX6	1.210		Cytoplasm	transporter			10228	58244	60562
KIF5C	Khc,KIAA0531,Kif5c (predicted),KINN,NKHC,NKHC-2,RP23-466O21.2	kinesin family member 5C	KIF5C	1.210		Cytoplasm	other			3800	16574	311024
ABCB8	4833412N02RIK,AA409895,EST328128,M-ABC1	ATP-binding cassette, sub-family B (MDR/TAP), member 8	ABCB8	1.210		Cytoplasm	transporter			11194	74610	362302
SPINK5	2310065D10RIK,AV238912,LEKT1,LEKTI,LETK1,LETKI,NETS,NS,VAKT1,VAKTI	serine peptidase inhibitor, Kazal type 5	SPINK5	1.210		Extracellular Space	other	Unspecified Application		11005	72432	361319
DDX11/DDX12P	4732462I11RIK,CHL1,CHLR1,CHLR2,DDX11,DDX12,DDX12P,KRG2,MGC133249,MGC9335	DEAD/H (Asp-Glu-Ala-Asp/His) box polypeptide 11	DDX11	1.210		Nucleus	enzyme			1663|440081	320209	316767
SHARPIN	0610041B22RIK,AW121341,Conneck1,cpdm,DKFZP434N1923,PSEC0216,RBCKL1,SIPL1	SHANK-associated RH domain interactor	SHARPIN	1.210		Plasma Membrane	other			81858	106025	81859
VAV2	2810040F13Rik,AI847175,PP3781,RP23-113K24.1	vav 2 guanine nucleotide exchange factor	VAV2	1.210		Cytoplasm	other			7410	22325	296603
EIF4EBP1	4E-BP1,4EBP,AA959816,BP-1,Eukaryotic translation initiation factor 4e binding protein 1,PHAS-I,PHAS1	eukaryotic translation initiation factor 4E binding protein 1	EIF4EBP1	1.210		Cytoplasm	translation regulator	Efficacy,Prognosis		1978	13685	116636
ATP13A2	1110012E06RIK,AA589443,HSA9947,KRPPD,PARK9,RGD1307977,RP1-37C10.4,RP23-183L1.4	ATPase type 13A2	ATP13A2	1.210		Cytoplasm	transporter			23400	74772	362645
MSR1 (includes EG:20288)	CD204,Macrophage acetyl LDL scavenger receptor,MACROPHAGE SCAVENGER RECEPTOR,MRS-A,MSR,MSR-A,MSRA1,phSR1,phSR2,RGD1564316,SCARA1,SCVR,SR,SR-A,SR-AI,SR-AII,SRA1,SRAI/II	macrophage scavenger receptor 1	MSR1	1.210		Plasma Membrane	transmembrane receptor			4481	20288	498638
CACYBP	GIG5,hCacyBP,PNAS-107,RP1-102G20.6,S100A6BP,SIP	calcyclin binding protein	CACYBP	1.209		Nucleus	other			27101	12301	289144
ACD	PIP1,PTOP,TINT1,TPP1	adrenocortical dysplasia homolog (mouse)	ACD	1.209		Nucleus	other			65057	497652	307798
SRM	AA407669,PAPT,RP23-331P21.3,SpdST,SPDSY,Spermidine Synthase,SPS1,SRML1	spermidine synthase	SRM	1.209		Cytoplasm	enzyme			6723	20810	84596
LZTR1	1200003E21Rik,AI591627,AW550890	leucine-zipper-like transcription regulator 1	LZTR1	1.209		Cytoplasm	transcription regulator			8216	66863	360745
VASH1	AI834978,D930046M13RIK,G630009D10RIK,KIAA1036,RGD1564082,VASH,VASOHIBIN	vasohibin 1	VASH1	1.209		Extracellular Space	other			22846	238328	503052
TPGS2	5730437P09Rik,5730494M16RIK,AI666318,C18ORF10,HMFN0601,HsT3006,L17,PGs2,RGD1310571	tubulin polyglutamylase complex subunit 2	C18orf10	1.209		Nucleus	other			25941	66648	361301
FLAD1	A930017E24Rik,FAD1,FADS,PP591,RP11-307C12.7	FAD1 flavin adenine dinucleotide synthetase homolog (S. cerevisiae)	FLAD1	1.209	6	Cytoplasm	enzyme			80308	319945
SLC25A19	2900089E13Rik,Deoxynucleotide carrier,DNC,MCPHA,MUP1,RP23-392H19.15-004,TPC	solute carrier family 25 (mitochondrial thiamine pyrophosphate carrier), member 19	SLC25A19	1.209		Cytoplasm	transporter			60386	67283	303676
DCAF13	GM83,HSPC064,WDSOF1	DDB1 and CUL4 associated factor 13	WDSOF1	1.209		Nucleus	other			25879	223499	362902
CENPM	2610019I03RIK,AI853711,bK250D10.2,C22ORF18,CTA-250D10.18-008,PANE1,RGD1307309	centromere protein M	CENPM	1.209		Cytoplasm	other			79019	66570	315164
CSPG5	Caleb,NGC	chondroitin sulfate proteoglycan 5 (neuroglycan C)	CSPG5	1.209		Extracellular Space	growth factor			10675	29873	50568
FRY	13CDNA73,214K23.2,9330186A19RIK,AF346502,AI462658,bA207N4.2,bA37E23.1,C13orf14,C87180,CG003,D930046M03,mKIAA4143,RGD1307034,RP11-37E23.6	furry homolog (Drosophila)	FRY	1.209		unknown	other			10129	320365	304244
LY6D	E48,Ly-61,Thb	lymphocyte antigen 6 complex, locus D	LY6D	1.209		Plasma Membrane	other			8581	17068	315075
EPCAM	CD326,CO17-1A,D5.7a,DIAR5,EGP,EGP-2,EGP314,EGP34,EGP40,ESA,GA733-2,gp40,HNPCC8,KS1/4,KSA,Ly74,M4S1,MIC18,MK-1,Tacsd1,TACSTD1,TROP1	epithelial cell adhesion molecule	EPCAM	1.209		Plasma Membrane	other	Unspecified Application	tucotuzumab celmoleukin, catumaxomab, adecatumumab	4072	17075	171577
SIX1	BB138287,BOS3,DFNA23,TIP39	SIX homeobox 1	SIX1	1.208		Nucleus	transcription regulator			6495	20471	114634
PTGES2	0610038H10Rik,C79137,C9orf15,FLJ14038,GBF1,MGC11289,MGC6845,MPGES2,PGE2,PGES2,RP11-395P17.2,RP23-375I1.1	prostaglandin E synthase 2	PTGES2	1.208		Cytoplasm	transcription regulator			80142	96979	311865
TBC1D3F (includes others)	PRC17,TBC1D3,TBC1D3A,TBC1D3B,TBC1D3C,TBC1D3D,TBC1D3G,TBC1D3H,TBC1D3I	TBC1 domain family, member 3F	TBC1D3F	1.208		unknown	other			729873|729877|654341|414059|84218|414060
PTRH2	A230072I16RIK,BIT1,CGI-147,PTH2,RGD1306819,RP23-366M19.2	peptidyl-tRNA hydrolase 2	PTRH2	1.208		Cytoplasm	enzyme			51651	217057	287593
PCBP4	1200003L19Rik,AlphaCP-4,CBP,LIP4,MCG10	poly(rC) binding protein 4	PCBP4	1.208		Nucleus	other			57060	59092	363133
C4BPA	C4BP,PRP,RP11-164O23.4	complement component 4 binding protein, alpha	C4BPA	1.208		Extracellular Space	other			722		24235
TSFM	2310050B20RIK,9430024O13Rik,EF-TS,EFTSMT	Ts translation elongation factor, mitochondrial	TSFM	1.208		Cytoplasm	translation regulator			10102	66399
PIDD	1200011D09Rik,AU042446,LRDD	p53-induced death domain protein	LRDD	1.208		Cytoplasm	other			55367	57913	293625
NDUFB10	0610011B04Rik,Complex I-PDSW,LOC681867,PDSW	NADH dehydrogenase (ubiquinone) 1 beta subcomplex, 10, 22kDa	NDUFB10	1.207		Cytoplasm	enzyme			4716	68342	681418
RGL2	DADB-159G18.6,HKE1.5,KE1.5,RAB2L,Rgt2,RLF	ral guanine nucleotide dissociation stimulator-like 2	RGL2	1.207		Cytoplasm	other			5863	19732	294283
GRM8	A230002O04,GLUR8,GPRC1H,Metabotropic glutamate receptor 8,MGLU8,mGlur,MGLUR8,mGluR8b	glutamate receptor, metabotropic 8	GRM8	1.207		Plasma Membrane	G-protein coupled receptor		fasoracetam	2918	14823	60590
IGF2BP2	C330012H03Rik,Hepatocellular carcinoma autoantigen p62,IMP-2,Neilsen,p62,RGD1305614,RP23-50H13.1,VICKZ2	insulin-like growth factor 2 mRNA binding protein 2	IGF2BP2	1.207		Cytoplasm	translation regulator			10644	319765	303824
TCFL5	AV260129,bHLHe82,CHA,E2BP-1,Figlb,RGD1305899	transcription factor-like 5 (basic helix-loop-helix)	TCFL5	1.207		Nucleus	transcription regulator			10732	277353	311715
TUBA1B	K ALPHA 1-TUBULIN,K-ALPHA-1,RGD1565476,Tuba2	tubulin, alpha 1b	TUBA1B	1.207		Cytoplasm	other	Diagnosis,Efficacy		10376	22143	500929
RAB11FIP3	ARFOPHILIN,CART1,D030060O14RIK,Eferin,LRRGT00043,mKIAA0665,RGD1308952	RAB11 family interacting protein 3 (class II)	RAB11FIP3	1.207		Cytoplasm	other			9727	215445	303002
RHPN1	BB023497,Grbp,mKIAA1929,ODF5,RHOPHILIN,RHPN	rhophilin, Rho GTPase binding protein 1	RHPN1	1.207		Cytoplasm	other			114822	14787	300030
MAPKAPK5	LOC100047833,MAPK5,MAPKAP kinase 5,MK5,PRAK,PRAK1	mitogen-activated protein kinase-activated protein kinase 5	MAPKAPK5	1.207		Cytoplasm	kinase			8550	17165	498183
RRP9	D19435,D9Wsu10e,RNU3IP2,U3-55K	ribosomal RNA processing 9, small subunit (SSU) processome component, homolog (yeast)	RRP9	1.207	20	Nucleus	other			9136	27966	363134
CCDC51	5730568A12RIK,AI551049,FLJ12436,RGD1311466	coiled-coil domain containing 51	CCDC51	1.206		Cytoplasm	other			79714	66658	316008
ULK3	1200015E14RIK,DKFZP434C131,LOC686495	unc-51-like kinase 3 (C. elegans)	ULK3	1.206		Cytoplasm	kinase			25989	71742	691171
PCDHB3	LOC100046233,PCDH-BETA3,PcdhbC	protocadherin beta 3	PCDHB3	1.206		Plasma Membrane	other			56132	93874	291656
MYO1B	AA406997,Mi130,MYH-1C,MYO1B Heavy Chain,Myosin i,MYOSIN I ALPHA,myosin-1b,Myr1	myosin IB	MYO1B	1.206		Cytoplasm	other			4430	17912	117057
HPN	AA408042,AI788568,HEPSIN,TMPRSS1	hepsin	HPN	1.206		Plasma Membrane	peptidase	Diagnosis		3249	15451	29135
B3GALT6	BB129894,beta3GalT6,GalTII,RP23-118E21.3	UDP-Gal:betaGal beta 1,3-galactosyltransferase polypeptide 6	B3GALT6	1.206		Cytoplasm	enzyme			126792	117592	298690
RPL39 (includes EG:25347)	2810465O16Rik,L39,RP23-43O20.1	ribosomal protein L39	RPL39	1.206		Cytoplasm	other			6170	67248	25347
ORC1 (includes EG:18392)	AA545195,HSORC1,MmORC1,Orc1b,ORC1L,Origin recognition,PARC1,RP23-406B13.5	origin recognition complex, subunit 1	ORC1L	1.206		Nucleus	other			4998	18392	313479
ST3GAL2	AI429591,AW822065,Gal-NAc6S,Sialyltransferase 5,SIAT4B,Siat5,ST3GalA.2,ST3GALII	ST3 beta-galactoside alpha-2,3-sialyltransferase 2	ST3GAL2	1.206		Cytoplasm	enzyme			6483	20444	64442
RBM3	2600016C11Rik,ENSMUSG00000062473,Gm15453,IS1-RNPL,OTTMUSG00000022091,RNPL,RP23-27I6.7	RNA binding motif (RNP1, RRM) protein 3	RBM3	1.206		Nucleus	other			5935	100043257|19652	114488
HOXB13	PSGD,RP23-85A17.1	homeobox B13	HOXB13	1.206		Nucleus	transcription regulator	Diagnosis		10481	15408	303480
RPL27	EG621100,Gm6199,L27,RP23-328K2.2,Rpl27-ps3	ribosomal protein L27	RPL27	1.206		Cytoplasm	other			6155	621100|19942	64306
POLR3H	5031409G22RIK,MGC29654,RP3-347H13.9,RPC22.9,RPC8	polymerase (RNA) III (DNA directed) polypeptide H (22.9kD)	POLR3H	1.206		Nucleus	enzyme			171568	78929	300088
MRPL4 (includes EG:363023)	1110017G11Rik,CDABP0091,CGI-28,L4mt,MNCb-3848	mitochondrial ribosomal protein L4	MRPL4	1.205		Cytoplasm	other			51073	66163	363023
G6PD	G28A,G6PD1,G6PDX,Glucose-6-P Dehydrogenase,Gpdx,RP23-436K3.17-003	glucose-6-phosphate dehydrogenase	G6PD	1.205		Cytoplasm	enzyme			2539	14381	24377
MRPS12	AI327385,MPR-S12,MT-RPS12,RPMS12,RPS12,RPSM12,S12mt	mitochondrial ribosomal protein S12	MRPS12	1.205		Cytoplasm	other			6183	24030	292758
RPS2	Cho-B,EG667279,ENSMUSG00000067946,Gm14583,Gm8553,LLREP3,OTTMUSG00000017346,Ribosomal protein s2,Rps2-ps10,Rps2-ps13,Rps2r1,RPS4,S2,S4	ribosomal protein S2	RPS2	1.205		Cytoplasm	other			6187	546298|667279|16898	83789
TMEM27	0610008J07Rik,COLLECTRIN,MGC93468,NX-17,RP23-59N7.2,UNQ679/PRO1312	transmembrane protein 27	TMEM27	1.205		Plasma Membrane	other	Unspecified Application		57393	57394	57395
LTB4R2	5830462O07Rik,BLT2,BLTR2,JULF2,KPG 004,NOP9	leukotriene B4 receptor 2	LTB4R2	1.205		Plasma Membrane	G-protein coupled receptor		etalocib	56413	57260	114098
CEL	1810036E18RIK,BAL,Bile Salt-Stimulated Lipase,BSDL,BSSL,CEase,CELL,Cholesterol esterase,FAP,FAPP,LIPA,LOC100508206,MODY8,RP23-430H1.7	carboxyl ester lipase (bile salt-stimulated lipase)	CEL	1.205		Extracellular Space	enzyme			1056	12613	24254
UBE2E3	RP23-220K22.2,Ubc4-t,Ubce4,UBCH9,UBCM2	ubiquitin-conjugating enzyme E2E 3	UBE2E3	1.205		Nucleus	enzyme			10477	22193	295686
UQCRB	2210415M14Rik,FLJ92016,FLJ97033,LOC685596,LOC687741,QCR7,QP-C,UQBC,UQBP,UQCR6,Uqcrb-ps1,Uqcrbl,UQPC	ubiquinol-cytochrome c reductase binding protein	UQCRB	1.205		Cytoplasm	enzyme			7381	67530	690049|362897|685596
B4GALT3	9530061M23Rik,AA104562,AW125175,Beta 1,4- Galactosyl Transferase3,beta4Gal-T3,ESTM26,ESTM6,R74981	UDP-Gal:betaGlcNAc beta 1,4- galactosyltransferase, polypeptide 3	B4GALT3	1.205		Cytoplasm	enzyme			8703	57370	494342
B4GALT4	9130402O08Rik,B4galt-IV,beta4Gal-T4,beta4GalT-IV,RP23-36H10.2,UNQ552/PRO1109	UDP-Gal:betaGlcNAc beta 1,4- galactosyltransferase, polypeptide 4	B4GALT4	1.205		Cytoplasm	enzyme			8702	56375	303923
SLCO1B1	LST-1,OATP-C,OATP1B1,OATP2,SLC21A5,SLC21A6	solute carrier organic anion transporter family, member 1B1	SLCO1B1	1.204		Plasma Membrane	transporter			10599
SDK1	5330440E10,6720466O15RIK,Sidekick 1	sidekick cell adhesion molecule 1	SDK1	1.204		Plasma Membrane	other			221935	330222
BRCA2	AI256696,AW045498,BRCC2,BROVCA2,FACD,FAD,FAD1,FANCB,FANCD,FANCD1,GLM3,PNCA2,RAB163,RP11-298P3.4	breast cancer 2, early onset	BRCA2	1.204		Nucleus	transcription regulator	Diagnosis,Disease Progression,Efficacy,Prognosis,Response to Therapy		675	12190	360254
PFKM	AI131669,GSD7,MGC8699,PFK-1,Pfk-4,PFK-A,Pfk1m,PFKX	phosphofructokinase, muscle	PFKM	1.204		Cytoplasm	kinase	Unspecified Application		5213	18642	65152
SLC44A1	2210409B22RIK,4833416H08Rik,AW547365,CD92,CDW92,CHTL1,CTL1,RP11-287A8.1,RP23-20E10.4	solute carrier family 44, member 1	SLC44A1	1.204		Plasma Membrane	transporter			23446	100434	85254
FOXD1	AI385632,BF-2,FKHL8,Forkhead box d1,FREAC4,Hfh10,Hfhbf2,LOC684320	forkhead box D1	FOXD1	1.204		Nucleus	transcription regulator			2297	15229	171299
PRR15L	ATAD4,BC022765,E230006A12Rik,MGC11242,RP23-353J21.10-004	proline rich 15-like	ATAD4	1.204		unknown	other			79170	217138
LOC100129492	Gm14277,LOC100045985,OTTMUSG00000016169	small nuclear ribonucleoprotein Sm D1 pseudogene	LOC100129492	1.204		unknown	other			100129492	100043882
HSPH1	AI790491,Heat shock protein 105 kda,hsp-E7I,HSP105,HSP105A,HSP105B,HSP110,KIAA0201,NY-CO-25,RP11-173P16.1	heat shock 105kDa/110kDa protein 1	HSPH1	1.204		Cytoplasm	other			10808	15505	288444
BCL7A	4432415N06Rik,AI448316,BCL7	B-cell CLL/lymphoma 7A	BCL7A	1.204	22	unknown	other	Unspecified Application		605	77045	360809
GART	Adenosine3,AIRS,FTRG,Gaps,GARFT,GARS,GARTF,PAIS,PGFT,PRGS	phosphoribosylglycinamide formyltransferase, phosphoribosylglycinamide synthetase, phosphoribosylaminoimidazole synthetase	GART	1.204		Cytoplasm	enzyme	Prognosis,Safety	LY231514	2618	14450	288259
PCDHB2	PCDH-BETA2,PcdhbB,PROTOCADHERIN BETA2,RGD1563132	protocadherin beta 2	PCDHB2	1.204	25	Plasma Membrane	other			56133	93873	498843
ZDHHC3	1110020O22Rik,1810006O10Rik,2210017C02Rik,DHHC-3,FLJ20209,GODZ,Gramp1,HSD49,Zfp373,ZNF373	zinc finger, DHHC-type containing 3	ZDHHC3	1.204		Cytoplasm	peptidase			51304	69035	301081
CLDN4	CEP-R,CLAUDIN 4,CPE-R,CPE1R,CPETR,CPETR1,hCPE-R,WBSCR8	claudin 4	CLDN4	1.204		Plasma Membrane	transmembrane receptor	Diagnosis,Efficacy,Prognosis		1364	12740	304407
LRRC16A	1110037D04RIK,AI425970,CARMIL,CARMIL1,CARMIL1a,D130057M20,dJ501N12.1,dJ501N12.5,LOC340186,LRRC16,RP23-462P2.7	leucine rich repeat containing 16A	LRRC16A	1.204		Cytoplasm	enzyme			55604	68732	306941
PCYT2	1110033E03Rik,ET,Phosphorylethanolamine Transferase,RP23-84C12.6	phosphate cytidylyltransferase 2, ethanolamine	PCYT2	1.203		Cytoplasm	enzyme			5833	68671	89841
ARHGEF5	2210412D05RIK,AA717842,AW495314,GEF5,P60,TIM,TIM1	Rho guanine nucleotide exchange factor (GEF) 5	ARHGEF5	1.203		Cytoplasm	other			7984	54324	140898
COBRA1	A730008L03RIK,AB041607,AI663983,NELF-B,RGD1307832,RP13-122B23.3,RP23-132N23.4	cofactor of BRCA1	COBRA1	1.203		Nucleus	other			25920	58202	311796
CYP4F8	CPF8,Cyp4f17,CYPIVF8,EG208285,RGD1561655	cytochrome P450, family 4, subfamily F, polypeptide 8	CYP4F8	1.203		Cytoplasm	enzyme			11283	208285	500801
PACRG	1700008H23Rik,FLJ32724,GLUP,HAK005771,hCG 1810756,PARK2CRG,RGD1561027,RP3-495O10.2	PARK2 co-regulated	PACRG	1.203		Cytoplasm	other			135138	69310	499021
CS	2610511A05Rik,9030605P22Rik,BB234005,Cis,CITRATE SYNTHASE	citrate synthase	CS	1.203		Cytoplasm	enzyme			1431	12974	170587
PXMP2	FLJ54922,Peroxisomal membrane protein 2,PMP22,T44	peroxisomal membrane protein 2, 22kDa	PXMP2	1.203		Cytoplasm	other			5827	19301	29533
NPBWR2	GPR8	neuropeptides B/W receptor 2	NPBWR2	1.203		Plasma Membrane	G-protein coupled receptor			2832
TMC6	D11Ertd204e,EV1,EVER1,EVIN1,LAK-4P,Loc217353,RP23-151N19.2	transmembrane channel-like 6	TMC6	1.203		Cytoplasm	transporter			11322	217353
PAICS	2610511I09Rik,ADE2,ADE2H1,AIRC,DKFZp781N1372,MGC1343,MGC5024,MGC93240,PAIS	phosphoribosylaminoimidazole carboxylase, phosphoribosylaminoimidazole succinocarboxamide synthetase	PAICS	1.203		Cytoplasm	enzyme			10606	67054	140946
KCNU1	KCa5,KCa5.1,KCNMA3,KCNMC1,mSlo3,Slo3	potassium channel, subfamily U, member 1	KCNU1	1.203		unknown	ion channel			157855	16532
GNA12	AI414047,AI504261,ALPHA SUBUNIT OF THE G12 FAMILY OF HETEROTRIMERIC GS,FLJ21929,G ALPHA 12,G PROTEIN ALPHA 12,gep,GÎ±12,NNX3,RMP	guanine nucleotide binding protein (G protein) alpha 12	GNA12	1.203		Plasma Membrane	enzyme	Response to Therapy		2768	14673	81663
RNF157	2610036E23RIK,A130073L17RIK,KIAA1917,mKIAA1917,RP23-184G6.4	ring finger protein 157	RNF157	1.202		unknown	other			114804	217340
ZBTB25	2810462M08Rik,2900064P18RIK,AI842128,C14ORF51,KUP,Zfp-50,ZNF46	zinc finger and BTB domain containing 25	ZBTB25	1.202	11	Nucleus	transcription regulator			7597	109929	314245
SNRPA	C430021M15RIK,Mud1,Rnu1a-1,U1 SNRNP-SPECIFIC PROTEIN A,U1-A	small nuclear ribonucleoprotein polypeptide A	SNRPA	1.202		Nucleus	other			6626	53607	292729
GPR115	4632435A09RIK,AV239010,PGR18,RGD1565216	G protein-coupled receptor 115	GPR115	1.202		Plasma Membrane	G-protein coupled receptor			221393	78249	501106
RGP1 (includes EG:242406)	1110029E03RIK,AI527196,F730001J03,KIAA0258,mKIAA0258,RGD1311757,RP23-191F22.3	RGP1 retrograde golgi transport homolog (S. cerevisiae)	RGP1	1.202		unknown	other			9827	242406	313493
MAEL	4933405K18RIK,AU019877,CT128,FLJ14904,Maelstrom,RGD1309333,RP11-102C16.1	maelstrom homolog (Drosophila)	MAEL	1.202		Cytoplasm	other			84944	98558	364039
OPN3	ECPN,Encephalopsin,ERO,Opsin,panopsin	opsin 3	OPN3	1.202		Plasma Membrane	G-protein coupled receptor			23596	13603	498289
SNX3	Grd19,MCOPS8,RP3-429G5.4,SDP3	sorting nexin 3	SNX3	1.202		Cytoplasm	transporter			8724	54198	684097
RANBP1	HTF9A	RAN binding protein 1	RANBP1	1.202		Nucleus	other			5902	19385	360739
B4GALT2	B4Gal-T3,BETA-1,4-GALT 2,beta4Gal-T2,GALT-2,Ggtb2,RP23-133J9.3	UDP-Gal:betaGlcNAc beta 1,4- galactosyltransferase, polypeptide 2	B4GALT2	1.202		Cytoplasm	enzyme			8704	53418	313536
NUP205	3830404O05Rik,AV248391,C7ORF14,KIAA0225,mKIAA0225,Nucleoporin Nup205,Riken cDNA 3830404o05,Similar to CG11943 gene product	nucleoporin 205kDa	NUP205	1.202		Nucleus	other			23165	70699	362335
FSCN2	A930022G03,ahl8,C630046B20Rik,RFSN,RP30	fascin homolog 2, actin-bundling protein, retinal (Strongylocentrotus purpuratus)	FSCN2	1.202		Cytoplasm	other			25794	238021	303741
EFNA3	AW494418,EFL-2,EHK1 ligand,Ehk1-L,EPHRIN-A3,Epl3,EPLG3,LERK-3,MGC129300,MGC129301	ephrin-A3	EFNA3	1.202		Plasma Membrane	kinase			1944	13638	170901
GALE	2310002A12Rik,AI323962,Galactowaldenase,RP23-161N17.8,RP5-886K2.6,SDR1E1	UDP-galactose-4-epimerase	GALE	1.202		Cytoplasm	enzyme			2582	74246	114860
HNF1A	AI323641,HNF1,HNF1-ALPHA,HNF1Î±,HNF1Î± (MODY3),IDDM20,LF-B1,MODY3,TCF-1	HNF1 homeobox A	HNF1A	1.202		Nucleus	transcription regulator			6927	21405	24817
RCE1 (includes EG:19671)	D19Ertd283e,D19Ertd98e,FACE2,FARNESYLATED PROTEINS CONVERTING ENZYME 2,RCE1A,RCE1B	RCE1 homolog, prenyl protein protease (S. cerevisiae)	RCE1	1.201		Cytoplasm	peptidase			9986	19671	309153
NDUFV2	24KDA SUBUNIT-MITOCHONDRIAL COMPLEX 1,2900010C23Rik,CI-24k,NADH Dehydrogenase (Ubiquinone) Flavoprotein 2	NADH dehydrogenase (ubiquinone) flavoprotein 2, 24kDa	NDUFV2	1.201		Cytoplasm	enzyme			4729	72900	81728
CCNO	C86987,CCNU,E130318K11,RGD1565217,UDG2,UNG2,URACIL DNA GLYCOSYLASE 2	cyclin O	CCNO	1.201		Nucleus	enzyme			10309	218630	499528
CLGN	4930459O04Rik,AI528775,Calmegin,Cln,LOC684301	calmegin	CLGN	1.201		Cytoplasm	peptidase			1047	12745	685504
TMEM163	2610024A01RIK,DC29,DKFZP566N034,RGD1306212,SV31	transmembrane protein 163	TMEM163	1.201		unknown	other			81615	72160	360839
MRPL28 (includes EG:10573)	1110015G04Rik,L28mt,MAAT1,p15,Z97634.1-001	mitochondrial ribosomal protein L28	MRPL28	1.201	9	Cytoplasm	other			10573	68611	497876
GLE1 (includes EG:2733)	4933405K21Rik,AA553313,GLE1L,hGLE1,LCCS,LCCS1,MGC116182,RP23-443G7.5	GLE1 RNA export mediator homolog (yeast)	GLE1	1.201		Nucleus	other			2733	74412	362098
HMBS	hemC,PBG-D,PORC,PORPHOBILINOGEN DEAMINASE,T25658,UPS,URO-S,Uros1	hydroxymethylbilane synthase	HMBS	1.201		Cytoplasm	enzyme			3145	15288	25709
RAB26	A830020M03RIK,V46133	RAB26, member RAS oncogene family	RAB26	1.201		Plasma Membrane	enzyme			25837	328778	171111
KSR2	RGD1562674	kinase suppressor of ras 2	KSR2	1.201		Cytoplasm	kinase			283455		288691
SET	2610030F17Rik,2PP2A,5730420M11Rik,AA407739,Ab1-115,ENSMUSG00000079225,Gm9531,I-2PP2A,IGAAD,IPP2A2,PHAPII,RP11-216B9.3,RP23-261D24.1,StF-IT-1,TAF-I,TAF-IBETA,Template activating factor-1	SET nuclear oncogene	SET	1.200		Nucleus	phosphatase	Prognosis		6418	671392|56086	307947
PFN4	2900024P18RIK	profilin family, member 4	PFN4	1.200		unknown	other			375189	382562	494222
LPPR2	BC018242,LPPRP2,PRG-4	lipid phosphate phosphatase-related protein type 2	LPPR2	1.200		unknown	other			64748	235044	300443
LSMD1	1500034E06RIK,MGC14151,PFAAP2,RGD1559617,RP23-5O23.3	LSM domain containing 1	LSMD1	1.200		unknown	other			84316	78304	287429
NPRL3	Aag,C16ORF35,CGTHBA,Conserved Gene Telomeric To Alpha Globin Cluster,HS-26,HS-40,m(alpha)RE,MARE,NPR3,PHG,Prox1,RGD1308665,RMD11,RP23-177M10.6,Z69666.1-003	nitrogen permease regulator-like 3 (S. cerevisiae)	C16orf35	1.200		unknown	other			8131	17168	360505
VEGFC	AW228853,Flt4 ligand,Flt4-L,VEGF2,VRP	vascular endothelial growth factor C	VEGFC	1.200		Extracellular Space	growth factor	Diagnosis,Disease Progression,Efficacy,Prognosis		7424	22341	114111
USP13	2700071E21RIK,AI848077,ISOT3,UBIQUITIN SPECIFIC PROTEASE 13	ubiquitin specific peptidase 13 (isopeptidase T-3)	USP13	1.200		unknown	peptidase	Unspecified Application		8975	72607
S100A9	60B8AG,AW546964,BEE22,CAGB,calgranulin B,CFAG,CGLB,GAGB,L1AG,Leukocyte l1 complex heavy chain,LIAG,MAC387,MIF,MIGRATION INHIBITORY FACTOR RELATED PROTEIN 14,MRP14,NIF,P14	S100 calcium binding protein A9	S100A9	1.200		Cytoplasm	other	Diagnosis,Unspecified Application		6280	20202	94195
SBK1	LOC112868,SBK	SH3-binding domain kinase 1	SBK1	1.200	4	unknown	kinase			388228	104175	113907
THEM4	2700077M13RIK,4921507I02RIK,CTMP,FLJ27206,MGC29636,RGD1304723	thioesterase superfamily member 4	THEM4	1.200		Plasma Membrane	other			117145	75778	361992
MANF	3230402M22Rik,AA407711,AA408789,AA673178,ARGININE-RICH,ARMET,ARP,D17914,D18Mgi17	mesencephalic astrocyte-derived neurotrophic factor	ARMET	1.200	12	Extracellular Space	other			7873	74840	315989
P4HTM	4933406E20RIK,AI853847,BB128974,EGLN4,HIFPH4,MGC130597,ODD,PH-4,PHD4,RGD1311848	prolyl 4-hydroxylase, transmembrane (endoplasmic reticulum)	P4HTM	1.200		Cytoplasm	enzyme	Prognosis		54681	74443	301008
ZNF138	pHZ-32	zinc finger protein 138	ZNF138	1.200		Nucleus	transcription regulator			7697
ENSA	1700020C18Rik,2610007F17Rik,AI451924,Alpha-endosulfine,ARPP-19e,RP11-54A4.10-004	endosulfine alpha	ENSA	1.200		Cytoplasm	transporter			2029	56205	60334
TBCD	2310057L06Rik,A030005L14Rik,COFACTOR D,LOC363309,mKIAA0988,PP1096,RP23-274J5.1	tubulin folding cofactor D	TBCD	1.200		Cytoplasm	other			6904	108903	360683
CDHR2	FLJ20124,FLJ20383,Gm624,MGC163154,PC-LKC,PCDH24,RGD1560576	cadherin-related family member 2	PCDH24	1.200		Plasma Membrane	other			54825	268663	291002
NLE1	AL022765,BC018399,FLJ10458,HUSSY-07,Nle,NOTCHLESS,RGD1308301,RP23-392I13.2	notchless homolog 1 (Drosophila)	NLE1	1.200		Nucleus	enzyme			54475	217011	303372
ADSSL1	Adss,Adss1,AI528595	adenylosuccinate synthase like 1	ADSSL1	1.199		Cytoplasm	enzyme			122622	11565
APOC1	ALPCI,Apo-CIB,APOLIPOPROTEIN C-I,LRRG04	apolipoprotein C-I	APOC1	1.199		Extracellular Space	transporter	Prognosis,Unspecified Application		341	11812	25292
KCNG1	AW536275,K13,KCNG,Kh2,KV6.1,OTTMUSG00000016048,RP23-391M18.5,RP5-955M13.1	potassium voltage-gated channel, subfamily G, member 1	KCNG1	1.199		Plasma Membrane	ion channel			3755	241794	296395
IFNK	IFN KAPPA,INTERFERON-KAPPA,RP11-27J8.1,RP23-267B2.2,UNQ6124/PRO20084	interferon, kappa	IFNK	1.199		Extracellular Space	cytokine			56832	387510	313152
RPL29 (includes EG:367874)	HIP,HUMRPL29,L29,RGD1563579,Rpl43	ribosomal protein L29	RPL29	1.199		Cytoplasm	other			6159		367874
TM7SF4	4833414I07Rik,DC-STAMP,Dendritic Cell-Specific Transmembrane Protein,FIND	transmembrane 7 superfamily member 4	TM7SF4	1.199		Plasma Membrane	other			81501	75766	299889
LHB	CGB4,Gm683,hLHB,LH,LH BETA,LOC100040019,LOC100045896,LSH-B,LSH-beta,LUTROPIN	luteinizing hormone beta polypeptide	LHB	1.199		Extracellular Space	other	Efficacy,Safety		3972	16866	25329
TMOD2	LOC100048637,N-TMOD	tropomodulin 2 (neuronal)	TMOD2	1.199		Cytoplasm	other			29767	50876	58814
UGT2B11/UGT2B28	MGC129611,MGC129612,RGD1559459,UGT2B11,UGT2B28	UDP glucuronosyltransferase 2 family, polypeptide B28	UGT2B28	1.199		Cytoplasm	enzyme			10720|54490		501907
TMED4	1110014L17RIK,AI326346,EMP24,ERS25,HNLF,P24-alpha-2,RGD1306319,RP23-198N14.6,TRANSMEMBRANE EMP24 PROTEIN TRANSPORT DOMAIN CONTAINING 4	transmembrane emp24 protein transport domain containing 4	TMED4	1.199	5	Cytoplasm	transporter			222068	103694	305502
TARS2	2610024N01RIK,AI429208,FLJ12528,RGD1308283,RP11-54A4.9,TARSL1	threonyl-tRNA synthetase 2, mitochondrial (putative)	TARS2	1.199	9	Cytoplasm	enzyme			80222	71807	310672
COG4 (includes EG:102339)	AW554810,CDG2J,COD1,D8Ertd515e	component of oligomeric golgi complex 4	COG4	1.199		Cytoplasm	transporter			25839	102339	361407
ASNA1	1810048H22Rik,ArsA,ARSA-I,ARSA1,ASNA-I,GET3,hASNA-I,TRC40	arsA arsenite transporter, ATP-binding, homolog 1 (bacterial)	ASNA1	1.198		Nucleus	transporter			439	56495	288919
SH3RF1	2200003J05Rik,POSH,R75531,RNF142,SH3MD2	SH3 domain containing ring finger 1	SH3RF1	1.198		Cytoplasm	other			57630	59009	306417
OXSM	4933425A18RIK,C80494,FASN2D,FLJ20604,KASI,KS,LOC498451,RGD1311092	3-oxoacyl-ACP synthase, mitochondrial	OXSM	1.198		Cytoplasm	kinase			54995	71147	289934
CNTN4	9630050B05,AXCAM,BIG-2	contactin 4	CNTN4	1.198		Plasma Membrane	enzyme			152330	269784	116658
NUDCD3	AI427847,BC024322,hCG 18301,KIAA1068,mKIAA1068,NUDCL,RP23-198N14.1,RP23-28G13.2	NudC domain containing 3	NUDCD3	1.198	19	unknown	other			23386	209586
FANCD2	2410150O07RIK,AU015151,BB137857,FA-D2,FA4,FACD,FAD,FANCD	Fanconi anemia, complementation group D2	FANCD2	1.198		Nucleus	other	Efficacy,Prognosis		2177	211651	312641
MIS18A	2610039C10RIK,2810018N07Rik,B28,C21ORF45,C21orf46,FASP1,hMis18alpha,MIS18alpha,RGD1310778	MIS18 kinetochore protein homolog A (S. pombe)	C21orf45	1.198		Nucleus	other			54069	66578	288272
ADORA3	1700001D09RIK,4930578J19Rik,A(3)AR,A3 ADENOSINE RECEPTOR,A3AR,A3R,AA3R,AD026,Ad3,ADENOSINE A3 RECEPTOR,ADORA,ARA3,bA552M11.5,Gpcr2,RP11-552M11.7	adenosine A3 receptor	ADORA3	1.198		Plasma Membrane	G-protein coupled receptor		adenosine, dyphylline, aminophylline, clofarabine, theophylline, caffeine	140	11542	25370
TIMP4	LOC678834	TIMP metallopeptidase inhibitor 4	TIMP4	1.198		Extracellular Space	other	Diagnosis,Prognosis		7079	110595	680130
C1GALT1	2210410E06RIK,AV284120,C1GALT,T-syn,T-synthase	core 1 synthase, glycoprotein-N-acetylgalactosamine 3-beta-galactosyltransferase, 1	C1GALT1	1.198		Plasma Membrane	enzyme			56913	94192	65044
SLC10A2	ABAT,ASBT,IBAT,ISBAT,ISBT,NTCP2,PBAM	solute carrier family 10 (sodium/bile acid cotransporter family), member 2	SLC10A2	1.198		Plasma Membrane	transporter			6555	20494	29500
CYP1A1	AH Hydroxylase,AHH,AHRR,CP11,CYP1,Cyp1a2,Cyp45c,Cypc45c,CYPIA1,Cytochrome p1-450,CYTOCHROME P4501A1,Erod,P-450bnf-b,P-450MC,P1-450,P450 1a1,P450 IA1,P450-1,P450-C,P450-P1,P450DX	cytochrome P450, family 1, subfamily A, polypeptide 1	CYP1A1	1.198		Cytoplasm	enzyme	Diagnosis		1543	13076	24296
CR2	C3DR,CD21,CD21/35,CD35,CR,Cr-1,EBV receptor,RP11-78B10.1,sCR1,SLEB9	complement component (3d/Epstein Barr virus) receptor 2	CR2	1.197		Plasma Membrane	transmembrane receptor			1380	12902	289395
SNRPE	AL022645,B-raf,C76690,Ruxe snrnp,Sm protein E,SME,SNRNP SM E,snRNP-E,Snrpel	small nuclear ribonucleoprotein polypeptide E	SNRPE	1.197		Nucleus	other			6635		360844
ZNF622	1110033B05Rik,Ac1133,D15ERTD806E,MGC17552,MGC2485,Zfp622,ZPR9	zinc finger protein 622	ZNF622	1.197		Nucleus	other			90441	52521	294846
PODXL2	D130074J02RIK,ENDOGLYCAN,PODLX2,RGD1305815,UNQ1861/PRO3742	podocalyxin-like 2	PODXL2	1.197		Plasma Membrane	other			50512	319655	297433
ASL	2510006M18Rik,Al,Argininosuccinate Lyase,Arginosuccinase,ASAL	argininosuccinate lyase	ASL	1.197		Cytoplasm	enzyme			435	109900	59085
BIK	BBC1,BIKLK,BIP1,BLK,BP4,NBK	BCL2-interacting killer (apoptosis-inducing)	BIK	1.197		Cytoplasm	other			638	12124	114496
DLX5	AI385752,BAC CLONE RG300E22,Distal-less-like homeoprotein,RDLX	distal-less homeobox 5	DLX5	1.197		Nucleus	transcription regulator			1749	13395	25431
C15orf27	9630029F15,AI118078,FLJ38190,RGD1562084,RP23-231K10.1	chromosome 15 open reading frame 27	C15orf27	1.197		unknown	other			123591	244886	501002
SOSTDC1	0610006G05Rik,CDA019,ECTODIN,Sostl,USAG-1,Wise	sclerostin domain containing 1	SOSTDC1	1.197		Extracellular Space	other			25928	66042	266803
RNF187	2410016F01RIK,AB030190,LOC149603,RACO-1,RGD1308636,RP23-441I8.9	ring finger protein 187	RNF187	1.196		unknown	enzyme			149603	108660	360533
S100A14	1110013O05Rik,BCMP84,S100A15,S100C,S114	S100 calcium binding protein A14	S100A14	1.196		Cytoplasm	other			57402	66166
ALYREF	ALY,ALY/REF,BEF,LOC688305,REF,REF1,REF1-II,Refbp1,RNA and export factor binding protein 1,RP23-84C12.4,TCRa EBF Interacting Protein 1,THOC4	Aly/REF export factor	THOC4	1.196		Nucleus	transcription regulator			10189	21681	690585
SLC25A1	1300019P08Rik,2610100G11Rik,AI194714,Cic,Citrate transport,CTP,Dgsj,MCTP,MGC47055,MGC93247,SEA,SLC20A3,Tcc,Tricarboxylate carrier (mitochondrial),Tricarboxylate transport	solute carrier family 25 (mitochondrial carrier; citrate transporter), member 1	SLC25A1	1.196		Plasma Membrane	transporter			6576	13358	29743
ERO1L	ERO1-alpha,ERO1-L-ALPHA,ERO1A,Ui-m-bh2.3-anx-g-02-0-u.sl,UNQ434/PRO865	ERO1-like (S. cerevisiae)	ERO1L	1.196		Cytoplasm	enzyme			30001	50527	171562
RAD21	hHR21,HR21,HRAD21,MCD1,mKIAA0078,NXP1,Pw29,SCC1	RAD21 homolog (S. pombe)	RAD21	1.196		Nucleus	other			5885	19357	314949
TTR	AA408768,AI787086,CTS,CTS1,D17860,HsT2651,Lr1,PALB,Prealbumin,TBPA,TRANSTHYRETIN,Transthyretin isomer 1,Transthyretin isomer 2	transthyretin	TTR	1.196		Extracellular Space	transporter	Diagnosis,Efficacy,Prognosis,Unspecified Application		7276	22139	24856
OTUD6B	2600013N14RIK,AU015433,CGI-77,DUBA5,MGC103361,RGD1310024,RP23-379L17.1	OTU domain containing 6B	OTUD6B	1.196		unknown	other			51633	72201	297911
OBFC2B	2610036N15RIK,hSSB1,LP3587,MGC2731,Nabp2,RGD1308158,SOSS-B1,SSB1	oligonucleotide/oligosaccharide-binding fold containing 2B	OBFC2B	1.196	20	Nucleus	other			79035	69917	362813
LPPR4	A330086D10,D3BWG0562E,KIAA0455,LPR4,mKIAA0455,PHP1,PRG-1,RP4-788L13.1	lipid phosphate phosphatase-related protein type 4	LPPR4	1.196		Plasma Membrane	phosphatase			9890	229791	295401
DNAAF1	4930457P18RIK,CILD13,LOC123872,LRRC50,ODA7,RGD1310542	dynein, axonemal, assembly factor 1	LRRC50	1.196		Cytoplasm	other			123872	68270	361419
GLDC	D030049L12Rik,D19Wsu57e,GCE,GCSP,HYGN1,RP11-472F14.1	glycine dehydrogenase (decarboxylating)	GLDC	1.195		Cytoplasm	enzyme			2731	104174	309312
TMEM67	5330408M12RIK,B230117O07,JBTS6,MECKELIN,MGC26979,MKS3,NPHP11,RP23-203A12.5,TNEM67,WPK	transmembrane protein 67	TMEM67	1.195		Plasma Membrane	other			91147	329795	313067
PPP4C	1110002D08Rik,AU016079,pp2x-c,PP4,PP4C,PPH3,PPP4,PPX	protein phosphatase 4, catalytic subunit	PPP4C	1.195		Cytoplasm	phosphatase			5531	56420	171366
MMP28	D130023P12,EPILYSIN,MM28,MMP25,RP23-249K18.4,UNQ1893/PRO4339	matrix metallopeptidase 28	MMP28	1.195		Extracellular Space	peptidase			79148	118453	303384
BRAT1	AA881470,BAAT1,C7ORF27,FLJ00053,RGD1565146	BRCA1-associated ATM activator 1	C7orf27	1.195		Cytoplasm	other			221927	231841	498150
PLCG1	AI894140,CDED,NCKAP3,PI-PLCÎ³1,PIPLC GAMMA,PLC Gamma,PLC-GAMMA1,PLC-II,PLC1,PLC148,PLCÎ³1,PPLCA,RP23-393F23.4,RP3-511B24.2	phospholipase C, gamma 1	PLCG1	1.195		Cytoplasm	enzyme			5335	18803	25738
DNAI1	1110066F04Rik,BB124644,CILD1,DNAIC1,ICS,ICS1,PCD,RP11-296L22.2,RP23-100C7.7	dynein, axonemal, intermediate chain 1	DNAI1	1.195		Extracellular Space	other			27019	68922	500442
CACNB1	CAB1,CACNLB1,Calcium Channel beta1,Cchb1,CCHLB1,Conotoxin Receptor beta1,L-type calcium channel beta1b,RP23-309H19.4	calcium channel, voltage-dependent, beta 1 subunit	CACNB1	1.195		Plasma Membrane	ion channel			782	12295	50688
PLA2G10	GXPLA2,GXSPLA2,mGXsPLA2,PHOSPHOLIPASE A2, GROUP X,PLA2GX,SPLA2,sPLA2-X	phospholipase A2, group X	PLA2G10	1.195		Cytoplasm	enzyme		varespladib methyl, varespladib	8399	26565	29359
FABP5	C-FABP,DA11,E-FABP,Fabp epithelial,Kfabp,KLBP,MAL1,PA-FABP	fatty acid binding protein 5 (psoriasis-associated)	FABP5	1.195		Cytoplasm	transporter	Disease Progression		2171	16592	140868
VDR	NR1I1,VD3R,VITAMIN D RECEPTOR	vitamin D (1,25- dihydroxyvitamin D3) receptor	VDR	1.195		Nucleus	ligand-dependent nuclear receptor	Disease Progression,Prognosis,Response to Therapy	calcipotriene, vitamin D2, alendronate/cholecalciferol, 2-(3-hydroxypropoxy)calcitriol, betamethasone dipropionate/calcipotriene, paricalcitol, doxercalciferol, cholecalciferol, 1-alpha, 25-dihydroxy vitamin D3	7421	22337	24873
OR12D2	DJ994E9.8,HS6M1-20,MOR250-2,Olfr101,Olr1735,Olr1736,Or14,Or15,ratchr20-1349773-1350699 ORF	olfactory receptor, family 12, subfamily D, member 2	OR12D2	1.195		Plasma Membrane	G-protein coupled receptor			26529	258831	405203|294190
CALB1	Brain-2,Cabp-d28k,CaBP28K,Cad28k,CALB,CALBINDIN D,CALBINDIN-28K,CALBINDIN-D28K,Calbindin1,CB,RP23-338J24.2	calbindin 1, 28kDa	CALB1	1.195		Cytoplasm	other			793	12307	83839
ATXN2L	A2D,A2LG,A2LP,A2RP,Atxnl2,LOC687716,RGD1565868	ataxin 2-like	ATXN2L	1.194		unknown	other			11273	233871	361649
BAD	AI325008,BBC2,BCL2L8	BCL2-associated agonist of cell death	BAD	1.194		Cytoplasm	other	Efficacy		572	12015	64639
DOCK7	3110056M06Rik,Gm430,KIAA1771,mKIAA1771,RP23-329P19.2,RP4-740B20.2,ZIR2	dedicator of cytokinesis 7	DOCK7	1.194		Plasma Membrane	other			85440	67299
DECR2	AL023881.1,D2, d4-dienoylcoa reductase,Dcrakl,PDCR,putativeperoxisomal24-dienoyl-CoAreductase,SDR17C1	2,4-dienoyl CoA reductase 2, peroxisomal	DECR2	1.194		Cytoplasm	enzyme			26063	26378	64461
TUBG1	1500010O08RIK,AI451582,AI503389,Gamma tubulin,Gamma-1 tubulin,GCP-1,MGC8041,RP23-440M18.7,TUBG,TUBGCP1,Tubulin gamma,Î³-Tubulin	tubulin, gamma 1	TUBG1	1.194		Cytoplasm	other		epothilone B, ixabepilone, colchicine/probenecid, XRP9881, eribulin, AL 108, EC145, NPI-2358, milataxel, TPI 287, TTI-237, docetaxel, vinflunine, vinorelbine, vincristine, vinblastine, paclitaxel, podophyllotoxin, colchicine	7283	103733	252921
ASPH	2310005F16Rik,3110001L23Rik,AAH,AI848629,Aspartyl beta Hydroxylase,AW261690,AW561901,BAH,C79816,CASQ2BP1,cI-37,D7Mgi29,HAAH,Humbug,Jcn,JCTN,JUNCTATE,JUNCTIN,RP23-152A20.3	aspartate beta-hydroxylase	ASPH	1.194		Cytoplasm	enzyme	Diagnosis		444	65973	312981
CCT2	99D8.1,CCT-beta,CCTB,chaperonin containing TCP1, subunit 2 (beta),Chaperonin subunit 2,PRO1633,T-COMPLEX PROTEIN 1 BETA SUBUNIT,TCP-1-beta	chaperonin containing TCP1, subunit 2 (beta)	CCT2	1.194		Cytoplasm	kinase			10576	12461	299809
GMPS	AA591640,AI047208,Guanine Monphosphate Synthetase	guanine monphosphate synthetase	GMPS	1.194	19	Nucleus	enzyme			8833	229363	295088
PCCB	1300012P06Rik,AI314687,MGC93516,Propionyl-CoA Carboxylase beta,R74805	propionyl CoA carboxylase, beta polypeptide	PCCB	1.194		Cytoplasm	enzyme			5096	66904	24624
B3GAT3	2810405M13Rik,GLCAT-I,GlcUAT-I,glucuronosyltransferase I	beta-1,3-glucuronyltransferase 3 (glucuronosyltransferase I)	B3GAT3	1.194		Cytoplasm	enzyme			26229	72727	293722
SSTR4	RP23-70N3.1,Smstr4,SST4	somatostatin receptor 4	SSTR4	1.194		Plasma Membrane	G-protein coupled receptor	Diagnosis,Prognosis	octreotide	6754	20608	25555
SLC30A10	E130106K10,E130106K10Rik,Gm212,RGD1305098,ZnT-10,ZNT8,ZRC1	solute carrier family 30, member 10	SLC30A10	1.194		unknown	transporter			55532	226781	289353
C10orf2	ATXN8,D19Ertd626e,IOSCA,MTDPS7,PEO,PEO1,PEOA3,RP11-108L7.2,SANDO,SCA8,TWINKLE,TWINL	chromosome 10 open reading frame 2	C10orf2	1.194		Cytoplasm	enzyme			56652	226153	309441
GAA	Acid glucan-1,4-alpha-glucosidase,ALPHA-GLUCOSIDASE,E430018M07Rik,LYAG,Lysosomal alpha-glucosidase,RP23-13O17.5	glucosidase, alpha; acid	GAA	1.194		Cytoplasm	enzyme	Diagnosis		2548	14387	367562
PCLO	ACZ,ACZONIN,KIAA0559,mKIAA0559,Piccolo,Pico,tcag7.1085	piccolo (presynaptic cytomatrix protein)	PCLO	1.193		Cytoplasm	transporter			27445	26875	56768
PARVB	AI595373,AL031595.1,AW742462,CGI-56,D15Gsk1,Parvin-Î²	parvin, beta	PARVB	1.193		Cytoplasm	other			29780	170736	362973
MTX1	Gcap6,METAXIN 1,MTX,MTXN,RP11-263K19.5	metaxin 1	MTX1	1.193		Cytoplasm	transporter			4580	17827
NAIP	BIRC1,Birc1a,Birc1b,LOC652755,Naip2,Naip5,NLRB1,psiNAIP,RGD1559914	NLR family, apoptosis inhibitory protein	NAIP	1.193		unknown	other			4671		191568|294691
CSNK1G2	2810429I12Rik,AI463719,Ck1 gamma2,CK1g2	casein kinase 1, gamma 2	CSNK1G2	1.193		Cytoplasm	kinase			1455	103236	65278
MMP1 (includes EG:300339)	CLG,CLGN,COLLAGENASE,COLLAGENASE 1,INTERSTITIAL COLLAGENASE,Mcola,MMP1A	matrix metallopeptidase 1 (interstitial collagenase)	MMP1	1.193		Extracellular Space	peptidase	Diagnosis,Efficacy,Response to Therapy,Safety		4312	83995	300339
LRRC17	4833425M04Rik,6130400C22Rik,P37NB,UNQ3076/PRO9909	leucine rich repeat containing 17	LRRC17	1.193		Extracellular Space	other			10234	74511	502715
DAP3	4921514D13Rik,bMRP-10,Ced3,IONIZING RADIATION RESISTANCE CONFERRING,MRP-S29	death associated protein 3	DAP3	1.193	9	Cytoplasm	other			7818	65111	295238
UQCRFS1	4430402G14RIK,AI875505,FE-S COX3 SUBUNIT,Fes subunit of complex iii,LRRGT00195,RIP1,RIS1,RISP,UBIQUINOL CYTOCHROME C REDUCTASE,UQCR5	ubiquinol-cytochrome c reductase, Rieske iron-sulfur polypeptide 1	UQCRFS1	1.193		Cytoplasm	enzyme			7386	66694	291103
ANP32B	2410015B15Rik,APRIL,BM554099,PAL31,PHAPI2,PHAPI2A,RP11-535C21.1,RP23-117B19.3,SSP29	acidic (leucine-rich) nuclear phosphoprotein 32 family, member B	ANP32B	1.193		Nucleus	other			10541	67628	170724
HRSP12	HR12,HRP12,l-Psp,MFP14,P14.5,PSP,PSP1,Ribonuclease uk114,UK114	heat-responsive protein 12	HRSP12	1.193		Cytoplasm	other			10247	15473	65151
COX8A	COX,COX VIII,COX8,COX8-2,COX8L,cytochrome c oxidase subunit viii,Cytochrome C Oxidase Subunit Viiia,Cytochrome oxidase subunit 8,VIII,VIII-L	cytochrome c oxidase subunit VIIIA (ubiquitous)	COX8A	1.193		Cytoplasm	enzyme			1351	12868	171335
POU6F2	D130006K24RIK,LOC678795,RPF-1,WT5,WTSL	POU class 6 homeobox 2	POU6F2	1.192		Nucleus	transcription regulator			11281	218030	681092
GEMIN6	2610019B15Rik,2810470M17Rik,EG621705,Gm6253	gem (nuclear organelle) associated protein 6	GEMIN6	1.192		Nucleus	other			79833	67242|621705	362688
POLR2J	14.5kDa,hRPB14,Polr2i,POLR2J1,RPB11,RPB11A,RPB11m,Rpo2-4	polymerase (RNA) II (DNA directed) polypeptide J, 13.3kDa	POLR2J	1.192		Nucleus	enzyme			5439	20022	288588
FBL	AL022665,FIB,FIBRILLARIN,FLRN,MGC116371,RNU3IP1	fibrillarin	FBL	1.192		Nucleus	other			2091	14113	292747
RBMX2	2700089A17Rik,2810411A03RIK,CGI-79,RGD1562693,RP1-20I3.2,RP23-91P22.3	RNA binding motif protein, X-linked 2	RBMX2	1.192		unknown	other			51634	209003	367930
DACH1	AI182278,Dac,DACH,E130112M23Rik,RP11-512J14.1	dachshund homolog 1 (Drosophila)	DACH1	1.192		Nucleus	transcription regulator			1602	13134
KLK15	ACO,HSRNASPH	kallikrein-related peptidase 15	KLK15	1.192		Extracellular Space	peptidase			55554	317652	292873
PKP4	5031422I09Rik,9430019K17Rik,Armrp,p0071,Plakophilin 4,RP23-311G5.1	plakophilin 4	PKP4	1.192	13	Plasma Membrane	other			8502	227937	295625
APRT	C85684	adenine phosphoribosyltransferase	APRT	1.192		Cytoplasm	enzyme			353	11821	292072
RFNG	RP23-99M13.3	RFNG O-fucosylpeptide 3-beta-N-acetylglucosaminyltransferase	RFNG	1.192		Cytoplasm	enzyme			5986	19719	60433
CANT1	5830420C20Rik,APY1H,D11Bwg0554e,DBQD,ENTPD8,RP23-394O9.5,SCAN-1,SHAPY,SRAPY	calcium activated nucleotidase 1	CANT1	1.192		Extracellular Space	enzyme			124583	76025	246272
MAZ	MAZI,MYC ASSOCIATED ZNF,PUR1,SAF-1,SAF-2,SAF-3,ZF87,Zif87,ZNF801	MYC-associated zinc finger protein (purine-binding transcription factor)	MAZ	1.192		Nucleus	transcription regulator			4150	17188	691842
ITM2A	AW108051,BRI1,BRICD2A,E25,E25A,Itm2,RP23-138F13.6,RP4-696H22.1	integral membrane protein 2A	ITM2A	1.192		Plasma Membrane	other			9452	16431	317218
PAXIP1	CAGF28,CAGF29,D5Ertd149e,FLJ41049,LOC681792,PACIP1,PAXIP1L,PTIP,TNRC2	PAX interacting (with transcription-activation domain) protein 1	PAXIP1	1.191		Nucleus	other			22976	55982	311944
PSKH1	AW539964,E130013P03,E130013P03Rik	protein serine kinase H1	PSKH1	1.191		Nucleus	kinase			5681	244631	364993
C6orf108	BC048355,C76683,dJ330M21.3,RCL,RGD620382,RP3-330M21.3	chromosome 6 open reading frame 108	C6orf108	1.191		Nucleus	other			10591	381101	171047
HMGA1	AL023995,HMG(I)Y,HMG-I(Y),HMG-R,Hmg-y/i,HMG1(Y),Hmgi,Hmgi/y,HMGIY,HMGY,RP11-513I15.2	high mobility group AT-hook 1	HMGA1	1.191		Nucleus	transcription regulator	Unspecified Application		3159	15361	117062
MLXIP	AW228700,B930074I24,bHLHe36,KIAA0867,MIR,mKIAA0867,MONDOA,RGD1560774	MLX interacting protein	MLXIP	1.191		Nucleus	other			22877	208104	304479
PPM1G	AI385652,Fin13,PP2CG,PP2CGAMMA,PPP2CG	protein phosphatase, Mg2+/Mn2+ dependent, 1G	PPM1G	1.191		Nucleus	phosphatase			5496	14208	259229
GAS2L1	4930500E24RIK,D0Jmb1,GAR22,MGC17243,RP23-64E17.7,TU-71.1	growth arrest-specific 2 like 1	GAS2L1	1.191		Cytoplasm	other			10634	78926	360973
DDX49	R27090 2	DEAD (Asp-Glu-Ala-Asp) box polypeptide 49	DDX49	1.191		Nucleus	enzyme			54555	234374	290660
LYSMD1	2610022K04RIK,AI415311,RP11-68I18.5,SB145	LysM, putative peptidoglycan-binding, domain containing 1	LYSMD1	1.191		unknown	other			388695	217779	499671
MAB21L2	LOC683881	mab-21-like 2 (C. elegans)	MAB21L2	1.191		Nucleus	other			10586	23937	680102
TAGLN2	2700094C18Rik,HA1756,RP11-48O20.1,Sm22a,Sm22B,SM22beta,Transgelin 2	transgelin 2	TAGLN2	1.191		Cytoplasm	other			8407	21346	304983
GPR143	NYS6,OA1,OCULAR ALBINISM TYPE 1,RGD1565799,RP23-392C8.2	G protein-coupled receptor 143	GPR143	1.191		Plasma Membrane	G-protein coupled receptor			4935	18241	302619
PFN2	D3S1319E,DKFZP566N043,PFL,Pfn,Profilin 2b,Profilin II,PROFILIN2	profilin 2	PFN2	1.191		Cytoplasm	other			5217	18645	81531
LYRM4	BC034664,C6ORF149,CGI-203,Gm903,ISD11	LYR motif containing 4	LYRM4	1.191		Cytoplasm	other			57128	380840
DKC1	BC068171,CBF5,DKC,DYSKERIN,NAP57,NOLA4,RP23-62O13.1,Weakly similar to tyrosine-prtein kinase jak3,XAP101	dyskeratosis congenita 1, dyskerin	DKC1	1.191		Nucleus	enzyme			1736	245474	170944
PLS1	AI427122,FIMBRIN,I-PLASTIN	plastin 1	PLS1	1.191		Cytoplasm	other			5357	102502	315926
MLX	bHLHd13,BigMax,MAD7,Mlx beta,MXD7,RP23-440M18.4,TCFL4	MAX-like protein X	MLX	1.190		Nucleus	transcription regulator			6945	21428	360631
ABCB9	EST122234,KIAA1520,mKIAA1520,TAPL	ATP-binding cassette, sub-family B (MDR/TAP), member 9	ABCB9	1.190		Cytoplasm	transporter			23457	56325	63886
TRAIP	RNF206,TRAF-INTERACTING,TRAFIP,TRIP	TRAF interacting protein	TRAIP	1.190		Cytoplasm	other			10293	22036	367167
CHORDC1	1110001O09Rik,AA409036,CHP-1,morgana	cysteine and histidine-rich domain (CHORD) containing 1	CHORDC1	1.190		unknown	other			26973	66917	315447
GRIK5	EAA2,GluRgamma2,GRIK2,iGlu5,KA2,KA2r	glutamate receptor, ionotropic, kainate 5	GRIK2	1.190		Plasma Membrane	ion channel			2901	14809	24407
MUC5AC/MUC5B	2210005L13Rik,2300002I04Rik,A130042M24,AV085033,leB,LOC100132635,MG1,MGM,MUC5,MUC5AC,MUC5B,MUC9,mucin 5b,RGD1561983,TBM	mucin 5AC, oligomeric mucus/gel-forming	MUC5B	1.190		Extracellular Space	peptidase	Efficacy		4586|727897	74180	682837|309114
MCF2L	Ak082849,ARHGEF14,C130040G20Rik,DBS,mKIAA0362,OST,RP11-98F14.2	MCF.2 cell line derived transforming sequence-like	MCF2L	1.190		Cytoplasm	other			23263	17207	117020
KIF3C	mKIAA4058	kinesin family member 3C	KIF3C	1.190		Cytoplasm	other			3797	16570	85248
LRRC4	BAG,MBAG1,NAG14,NGL-2,NLG-2	leucine rich repeat containing 4	LRRC4	1.190		Plasma Membrane	other			64101	192198	641521
MAGEA2/MAGEA2B	CT1.2,MAGE2,MAGEA2,MAGEA2A,MAGEA2B,RP23-440J5.1	melanoma antigen family A, 2	MAGEA2B	1.190	6	unknown	other			266740|4101
IGF2BP3	2610101N11Rik,AA522010,Ab2-255,AL022933,AU045931,CT98,IMP-3,KOC1,Koc13,mimp3,Neilsen,RGD1306512,VICKZ3	insulin-like growth factor 2 mRNA binding protein 3	IGF2BP3	1.190		Cytoplasm	translation regulator	Diagnosis		10643	140488	312320
PRAF2	AA986329,C78013,DXIMX39E,FLJ57916,JM4,RGD1566287,RP23-109E24.4,Sfc20	PRA1 domain family, member 2	PRAF2	1.189		unknown	other			11230	54637	367743
SCN1B	GEFSP1,Na type i, beta,NAV1.2A BETA1,NAV1.5 BETA1 SUBUNIT,Sodium channel beta-1 subunit,SODIUM CHANNEL BETA1,Voltage dependent sodium channel beta1 subunit	sodium channel, voltage-gated, type I, beta	SCN1B	1.189		Plasma Membrane	ion channel		articaine/epinephrine, articaine, bupivacaine/lidocaine, epinephrine/prilocaine, epinephrine/lidocaine, fosphenytoin, phenytoin, prilocaine, lidocaine, riluzole, penicillin g/procaine, procaine	6324	20266	29686
PRKCD	AI385711,Ca+-independent PKC,D14Ertd420e,MAY1,novel Pkc delta,nPKC-delta,PKC DELTA,PKC Î´,PKCD,PKC[D]	protein kinase C, delta	PRKCD	1.189		Cytoplasm	kinase			5580	18753	170538
LIMK1	LIMK	LIM domain kinase 1	LIMK1	1.189		Cytoplasm	kinase	Unspecified Application		3984	16885	65172
WNT7B	RP11-435J19.1	wingless-type MMTV integration site family, member 7B	WNT7B	1.189		Extracellular Space	other			7477	22422	315196
MMP11	SL-3,ST3,STMY3,Stromelysin 3	matrix metallopeptidase 11 (stromelysin 3)	MMP11	1.189		Extracellular Space	peptidase	Diagnosis,Disease Progression,Unspecified Application		4320	17385	25481
ARMC10	2810037C14RIK,PNAS-112,PSEC0198,RGD1305915,SVH	armadillo repeat containing 10	ARMC10	1.189		Cytoplasm	other			83787	67211	296758
DNAJC6	2810027M23Rik,Auxilin,DJC6,mKIAA0473,RP23-169N21.1	DnaJ (Hsp40) homolog, subfamily C, member 6	DNAJC6	1.189		Cytoplasm	other			9829	72685	313409
POLR2I	2810002B19Rik,hRPB14.5,RPB9	polymerase (RNA) II (DNA directed) polypeptide I, 14.5kDa	POLR2I	1.189		Nucleus	transcription regulator	Unspecified Application		5438	69920	292778
C7orf13	Hs.124854,MY040	chromosome 7 open reading frame 13	C7orf13	1.189		unknown	other			129790
SLCO4A1	OATP-E,OATP1,OATP4A1,OATPRP1,POAT,RP23-74K21.1,SLC21A12	solute carrier organic anion transporter family, member 4A1	SLCO4A1	1.189		Plasma Membrane	transporter			28231	108115	171144
BLM	BS,RECQ2,RECQL2,RECQL3	Bloom syndrome, RecQ helicase-like	BLM	1.189		Nucleus	enzyme			641	12144	308755
RALBP1	DNP-SG ATPASE,Ral GAP,Rik,RIP,RIP1,RLIP1,RLIP76	ralA binding protein 1	RALBP1	1.188		Cytoplasm	enzyme			10928	19765	84014
TOMM70A	2610044B22Rik,D16Ium22,D16Ium22e,D16WSU109E,mKIAA0719,TOM70	translocase of outer mitochondrial membrane 70 homolog A (S. cerevisiae)	TOMM70A	1.188		Cytoplasm	transporter			9868	28185	304017
NAP1L2	BPX	nucleosome assembly protein 1-like 2	NAP1L2	1.188		Nucleus	other			4674	17954	317247
CDKN2A	Arf,ARF-INK4a,CDK4I,CDKN2,CMM2,CYCLIN-DEPENDENT KINASE INHIBITOR 2A,INK4,INK4A,INK4a-ARF,Ink4a/Arf,MLM,MTS-1,P14,p14/ARF,P14ARF,p14ARF/ p16INK4a,P16,p16(INK4a),P16-INK4A,p16/ INK4a,p16Cdkn2a,P16INK4,P19,p19ARF,PCTR1,RP23-166I8.5,TP16	cyclin-dependent kinase inhibitor 2A (melanoma, p16, inhibits CDK4)	CDKN2A	1.188		Nucleus	transcription regulator	Diagnosis,Disease Progression,Efficacy,Prognosis,Response to Therapy,Safety		1029	12578	25163
YIF1A	5330422J23Rik,54TM,FinGER7,YIF1,YIF1P	Yip1 interacting factor homolog A (S. cerevisiae)	YIF1A	1.188		Cytoplasm	other			10897	68090	171441
ACAD10	2410021P16RIK,MGC5601	acyl-CoA dehydrogenase family, member 10	ACAD10	1.188		Cytoplasm	enzyme			80724	71985
ALG13 (includes EG:315365)	CXorf45,FLJ23018,GLT28D1,MDS031,RGD1560493,RP1-298J18.2,YGL047W	asparagine-linked glycosylation 13 homolog (S. cerevisiae)	ALG13	1.188	11	Cytoplasm	enzyme			79868		315365
PMM1	C77612,Phosphomannomutase,Sec53	phosphomannomutase 1	PMM1	1.188		Cytoplasm	enzyme			5372	29858	300089
SNRPD1	AA407109,AL023031,HsT2456,SMD1,Smn,snRNP D1,SNRNP SM D1,SNRPD	small nuclear ribonucleoprotein D1 polypeptide 16kDa	SNRPD1	1.188		Nucleus	other			6632	20641	291794
ANXA9	1110003P15Rik,2310069F17Rik,ANNEXIN A9,ANX31,LOC681869,PEMPHAXIN	annexin A9	ANXA9	1.188		Plasma Membrane	transmembrane receptor			8416	71790	689830
SNRPF	2010013O18Rik,Gm13092,LOC687845,OTTMUSG00000010394,SMF,snRNP-F	small nuclear ribonucleoprotein polypeptide F	SNRPF	1.188		Nucleus	other			6636	69878|384091	680737
TMEM57	1110007C24RIK,9230118A01Rik,AI317300,AI606104,C61,FLJ10747,MACOILIN,RP23-191E19.1,RP3-469D22.2	transmembrane protein 57	TMEM57	1.188		Nucleus	other			55219	66146	313618
ENO2	AI837106,D6Ertd375e,Gamma enolase,NEURONAL-SPECIFIC ENOLASE,NSE,PHOSPHOPYRUVATE HYDRATASE,RNEN3	enolase 2 (gamma, neuronal)	ENO2	1.188		Cytoplasm	enzyme	Diagnosis,Efficacy,Prognosis		2026	13807	24334
SETDB1	AU022152,ESET,H3-K9-HMTase4,KG1T,KMT1E,LOC682228,MGC90670,mKIAA0067,RP11-316M1.1	SET domain, bifurcated 1	SETDB1	1.188		Nucleus	enzyme			9869	84505	689883
IKBKAP	3110040G09Rik,6030413P05,C78473,DKFZp781H1425,DYS,ELP1,FD,FLJ12497,IKAP,IKI3,Ikkap1,RP11-3J11.4,RP23-48F4.3,TOT1	inhibitor of kappa light polypeptide gene enhancer in B-cells, kinase complex-associated protein	IKBKAP	1.188		Cytoplasm	other			8518	230233	140934
LRCH4	2810008P14RIK,2900069C24Rik,AI558103,LRN,LRRN1,LRRN4,mFLJ00248,PP14183,SAP25	leucine-rich repeats and calponin homology (CH) domain containing 4	LRCH4	1.188		Cytoplasm	transcription regulator			4034	231798	360779
STUB1	0610033N24Rik,2210017D18Rik,2310040B03RIK,AW046544,CHIP,E3 U box,HSPABP2,KW8,LA16c-313D11.6,NY-CO-7,SDCCAG7,Stip1 homology and u-box containing protein 1,UBOX1	STIP1 homology and U-box containing protein 1, E3 ubiquitin protein ligase	STUB1	1.188		Cytoplasm	enzyme			10273	56424	287155
UBL4A	DX254E,DXHXS254E,DXS254E,DXS254Eh,G6PD,GDX,GET5,MDY2,RGD1563983,RP23-436K3.13-006,TMA24,Ubiquitin-like protein 4A,UBL4,XX-FW89031B12.1	ubiquitin-like 4A	UBL4A	1.188	8	Cytoplasm	enzyme			8266	27643	293864
ABRA	C130068O12RIK,MS1,STARS	actin-binding Rho activating protein	ABRA	1.188		Cytoplasm	transcription regulator			137735	223513	286965
ACCN1	ACCN,ACIC2,ASIC2,ASIC2A,BNaC1,BNaC1a,BNC1,degenerin,hBNaC1,MDEG,MDEG1,MDEG2,RP23-397J5.1	amiloride-sensitive cation channel 1, neuronal	ACCN1	1.187		Plasma Membrane	other		amiloride, amiloride/hydrochlorothiazide	40
BST2	120g8,2310015I10RIK,C87040,CD317,DAMP-1,GREG,HM1.24,LOC100129681,Pdca-1,TETHERIN	bone marrow stromal cell antigen 2	BST2	1.187		Plasma Membrane	other			684	69550	378947
HIST1H2AD	H2A.3,H2A/g,H2AFG,Hist1h2ak,LOC682318	histone cluster 1, H2ad	HIST1H2AD	1.187		Nucleus	other			3013	319169	680615
ACAD9	2600017P15RIK,4732402K02,C630012L17RIK,NPD002,NYGGF2	acyl-CoA dehydrogenase family, member 9	ACAD9	1.187		Cytoplasm	enzyme			28976	229211	294973
APCDD1	AB023957,AU041258,B7323,DRAPC1,EIG180,FP7019,HHS,HTS	adenomatosis polyposis coli down-regulated 1	APCDD1	1.187		Plasma Membrane	other			147495	494504	689616
MAPK8IP1	IB1,Islet brain 1,JIP-1,JNK-INTERACTING PROTEIN 1,MAPK8IP,mjip-2a,PRKM8IP,RP23-316M14.7,Skip	mitogen-activated protein kinase 8 interacting protein 1	MAPK8IP1	1.187		Cytoplasm	other			9479	19099	116457
PPCDC	1810057I13RIK,8430432M10RIK,FLJ14585,MDS018,RGD1306267	phosphopantothenoylcysteine decarboxylase	PPCDC	1.187		Cytoplasm	enzyme			60490	66812	363069
HEMGN	4921524M03Rik,AI317176,EDAG,EDAG-1,EDAG2,Hgn,mNDR,PRO1037,RP23-117B19.1,RP59	hemogen	HEMGN	1.187		Nucleus	other			55363	93966	113882
RAB3A	RAB3	RAB3A, member RAS oncogene family	RAB3A	1.187		Cytoplasm	enzyme			5864	19339	25531
VARS2	1190004I24RIK,DADB-160J14.3,mKIAA1885,Valyl-tRNA synthetase,VARS2L,VARSL	valyl-tRNA synthetase 2, mitochondrial (putative)	VARS2	1.187		Cytoplasm	enzyme			57176	68915	309596
P2RX5	LRH-1,P2X5,P2x5 receptor,P2X5R,RP23-263M10.2	purinergic receptor P2X, ligand-gated ion channel, 5	P2RX5	1.187		Plasma Membrane	ion channel			5026	94045	113995
GPRIN2	C130040D06RIK,C230073P13,Gm286,GRIN2,KIAA0514,mKIAA0514,RGD1308922	G protein regulated inducer of neurite outgrowth 2	GPRIN2	1.187		unknown	other			9721	432839	306284
TSEN54	0610034P02RIK,LOC283989,LOC688263,PCH2A,PCH4,RP23-354K2.5,SEN54,SEN54L	tRNA splicing endonuclease 54 homolog (S. cerevisiae)	TSEN54	1.187		Nucleus	other			283989	76265	690308
TELO2	1200003M09RIK,AI415602,CLK2,KIAA0683,mKIAA0683,rCG 34115,RGD1305553,TEL2	TEL2, telomere maintenance 2, homolog (S. cerevisiae)	TELO2	1.187	20	unknown	other			9894	71718	302986
FADS3	AI464531,CYB5RP,LLCDL3,MNCb-0629	fatty acid desaturase 3	FADS3	1.187		Plasma Membrane	enzyme			3995	60527	286922
XRCC3	4432412E01Rik,AI182522,AW537713,CMM6	X-ray repair complementing defective repair in Chinese hamster cells 3	XRCC3	1.187		Nucleus	enzyme	Diagnosis,Disease Progression,Prognosis,Response to Therapy		7517	74335
FOXD4L4 (includes others)	bA15J10.2,bA460E7.2,FOXD4b,FOXD4L2,FOXD4L3,FOXD4L5,FOXD4L6,FOXD6,RP11-561O23.3	forkhead box D4-like 4	FOXD4L5	1.187		Nucleus	transcription regulator	Diagnosis		286380|100036519|349334|653427|653404
SSBP1	2810480P10Rik,G630031O20RIK,mtDBP,MTSSB,SINGLE STRANDED BINDING,SINGLE STRANDED DNA BINDING,Single Stranded DNA Binding Protein, mitochondrial precursor,SOSS-B1,SSBP	single-stranded DNA binding protein 1	SSBP1	1.187		Cytoplasm	other			6742	381760	54304
PIR	2310042L19Rik,PIRIN,PIRNL,RP23-202H24.1	pirin (iron-binding nuclear protein)	PIR	1.186		Nucleus	transcription regulator			8544	69656	363465
CEP72	2610029E11Rik,4933440J22RIK,FLJ10565,RGD1566336	centrosomal protein 72kDa	CEP72	1.186		Cytoplasm	other			55722	74470	308064
SYCE2	1700013H19RIK,AA407907,CESC1,LOC256126,RGD1311867	synaptonemal complex central element protein 2	SYCE2	1.186		Nucleus	other			256126	71846	364976
NEUROD1	BASIC HELIX-LOOP-HELIX,BETA2/NeuroD,BHF-1,bHLHa3,DKFZP564f093,MODY6,NEUROD,NeuroD/Beta2,RP23-387G11.1	neurogenic differentiation 1	NEUROD1	1.186	7	Nucleus	transcription regulator			4760	18012	29458
RPL37	3110005M08Rik,L37	ribosomal protein L37	RPL37	1.186		Cytoplasm	other			6167	67281	81770
POLR1A	3010014K16RIK,A190,A194,mRPA1,RPA1,RPA194,RPI A194,RPO1-4	polymerase (RNA) I polypeptide A, 194kDa	POLR1A	1.186		Nucleus	enzyme			25885	20019	83581
DEFB105A/DEFB105B	9230103N16Rik,BD-12,BD-5,Beta-defensin 5,DEFB-5,DEFB105,DEFB105A,DEFB105B,DEFB12	defensin, beta 105A	DEFB105B	1.186		Extracellular Space	other			245908|504180	77674	641643
NNAT	5730414I02Rik,AW107673,Neuronatin,Neuronatin alpha,Peg5,RP23-169M4.6	neuronatin	NNAT	1.186		Plasma Membrane	transporter			4826	18111	94270
GRIA4	GluA4,GLUR4,GLUR4C,Gluralpha4,GLURD,spkw1	glutamate receptor, ionotrophic, AMPA 4	GRIA4	1.186		Plasma Membrane	ion channel		talampanel, Org 24448, LY451395, tezampanel	2893	14802	29629
SERF1A/SERF1B	4F5,FAM2A,FAM2B,H4F5,H4F5C,m4F5,MGC125278,MGC125279,MGC125280,Msmac1,RGD1565105,RP23-333E24.3,SERF1,SERF1A,SERF1B,SMAM1	small EDRK-rich factor 1A (telomeric)	SERF1B	1.186		unknown	other			728492|8293	20365	502503
KCNQ3	BFNC2,EBN2,KV7.3	potassium voltage-gated channel, KQT-like subfamily, member 3	KCNQ3	1.186		Plasma Membrane	ion channel		ezogabine	3786	110862	29682
GPR84	EX33,GPCR4,LOC684132	G protein-coupled receptor 84	GPR84	1.186		Plasma Membrane	G-protein coupled receptor			53831	80910	688730
TNPO2	1110034O24Rik,AA414969,AI464345,AI852433,IPO3,Knpb2b,KPNB2B,MGC6380,TRN2	transportin 2	TNPO2	1.185		Nucleus	transporter			30000	212999	304670
SLC41A2	A230035L05RIK,DKFZP434K0427,SLC41A1-L1	solute carrier family 41, member 2	SLC41A2	1.185		Plasma Membrane	transporter			84102	338365	362861
CDK19	2700084L06RIK,AI845279,AW228747,bA346C16.3,CDC2L6,CDK11,CDK8L,KIAA1028,mKIAA1028,RP11-346C16.5	cyclin-dependent kinase 19	CDC2L6	1.185		Nucleus	kinase		flavopiridol	23097	78334	309804
ESAM	2310008D05Rik,Esam1,HIPC,UNQ220/PRO246,W117m	endothelial cell adhesion molecule	ESAM	1.185		Plasma Membrane	other			90952	69524	300519
SELRC1	2010305A19RIK,AI451324,C1ORF163,D4Ertd796e,FLJ12439,RGD1305274,RP23-46M23.3	Sel1 repeat containing 1	C1orf163	1.185		unknown	other			65260	69893	298377
SSBP3	2610021L12Rik,2610200M23Rik,5730488C10Rik,AI854733,AW551939,CSDP,LAST,RP23-97J2.1,RP5-997D24.2,SSDP,SSDP1,Ssdp3	single stranded DNA binding protein 3	SSBP3	1.185		Nucleus	transcription regulator			23648	72475	84354
EPN3	2310022G12RIK,EPSIN3,RP23-402D13.1	epsin 3	EPN3	1.185		Cytoplasm	other			55040	71889	360605
EGLN3	2610021G09Rik,AI505553,AI648162,HIFP4H3,HIFPH3,PHD-3,SM-20	egl nine homolog 3 (C. elegans)	EGLN3	1.185		Cytoplasm	enzyme			112399	112407	54702
CDY1 (includes others)	CDY,CDY1A,CDY1B,CDY2,CDY2A,CDY2B,FLJ77185,LOC203611,LOC253175	chromodomain protein, Y-linked, 1	CDY1B	1.185		Nucleus	transcription regulator			9426|9085|253175|203611
PCK2	1810010O14Rik,9130022B02RIK,PEPCK,PEPCK-M,PEPCK2	phosphoenolpyruvate carboxykinase 2 (mitochondrial)	PCK2	1.185		Cytoplasm	kinase			5106	74551	361042
TAOK2	1110033K02RIK,B230344N16,MAP3K17,mKIAA0881,PRO7431,PSK,PSK1,PSK1-ALPHA,TAO1,TAO2,UNQ2971/PRO7431	TAO kinase 2	TAOK2	1.185		Cytoplasm	kinase			9344
TDRD6	AB097085,bA446F17.4,CT41.2,NY-CO-45,RP11-446F17.4,TDR2	tudor domain containing 6	TDRD6	1.185		Cytoplasm	other			221400	210510	316254
PCSK1N	AI848336,bLEN,KEP,lLEN,PAN3,PEN,PEN19,PEN20,PROSAAS,RP23-198C2.3,SAAS,SAASCT	proprotein convertase subtilisin/kexin type 1 inhibitor	PCSK1N	1.185		Extracellular Space	other			27344	30052	246333
STK3	0610042I06Rik,FLJ90748,KRS1,mess1,MST,MST2,Mst3,P33qik,P63krs1,Serine/Threonine Kinase 3 (STE20 Homolog, Yeast)	serine/threonine kinase 3	STK3	1.185		Cytoplasm	kinase			6788	56274	65189
SYT9	LOC143425,Synaptogamin 5,SYNAPTOTAGMIN 9,Syt ix,SYTV	synaptotagmin IX	SYT9	1.185		Plasma Membrane	transporter			143425	60510	60564
STON2	4933401N24RIK,AI425999,AW544599,RGD1311502,STN2,STNB,STNB2,Stonin 2	stonin 2	STON2	1.185		Cytoplasm	other			85439	108800	314349
PUS1	A730013B20RIK,MLASA1,MNCb-0873,MPUS1,mPus1p,PP8985,Pus1p	pseudouridylate synthase 1	PUS1	1.185		Nucleus	enzyme			80324	56361	304567
DCAF7	1700012F10RIK,2610037L01Rik,AN11,C86529,HAN11,RGD1305140,RP23-81G14.2,SWAN-1,WDR68	DDB1 and CUL4 associated factor 7	WDR68	1.185		Cytoplasm	other			10238	71833	303602
GPX4	1700027O09Rik,Glutathione peroxidase 4,Lipid peroxidase,MCSP,mtPHGPx,PHGPX,phospholipid hydroperoxidase,snGPx,snPHGPx	glutathione peroxidase 4 (phospholipid hydroperoxidase)	GPX4	1.185		Cytoplasm	enzyme			2879	625249	29328
C12orf48	4930547N16RIK,AI503644,AROM,FLJ20641,PARPBP	chromosome 12 open reading frame 48	C12orf48	1.185		Nucleus	other			55010	75317
XPO1	AA420417,CRM1,CRMA,CRMI,emb,Exp1,EXPORTIN 1,RP23-305E10.1	exportin 1 (CRM1 homolog, yeast)	XPO1	1.184		Nucleus	transporter	Diagnosis,Efficacy		7514	103573	85252
WNT11	HWNT11	wingless-type MMTV integration site family, member 11	WNT11	1.184		Extracellular Space	other			7481	22411	140584
SEC14L1	1200017E04Rik,2810012L19Rik,Naa-35,PRELID4A,RGD1563123,RP23-41E14.7,SEC14L	SEC14-like 1 (S. cerevisiae)	SEC14L1	1.184		Cytoplasm	transporter			6397	74136	360668
CHCHD3	0610041L09RIK,1700039J09Rik,AW558177,MINOS3,PPP1R22	coiled-coil-helix-coiled-coil-helix domain containing 3	CHCHD3	1.184		Cytoplasm	other			54927	66075	296966
TRRAP	AI481500,PAF350/400,PAF400,PCAF-associated factor 400, PAF400,STAF40,TR-AP,Tra1	transformation/transcription domain-associated protein	TRRAP	1.184		Nucleus	transcription regulator			8295	100683	288471
FUT5	FUC-TV	fucosyltransferase 5 (alpha (1,3) fucosyltransferase)	FUT5	1.184		Cytoplasm	enzyme			2527
TBL2	C76179,UNQ563/PRO1125,WBSCR13,WS-betaTRP,WS-bTRP	transducin (beta)-like 2	TBL2	1.184		Plasma Membrane	other			26608	27368
MOCOS	1110018O12Rik,HMCS,MCS,MOS	molybdenum cofactor sulfurase	MOCOS	1.184		Cytoplasm	enzyme			55034	68591	361300
SNX10	2410004M09Rik	sorting nexin 10	SNX10	1.184		Cytoplasm	transporter			29887	71982	297096
C6orf1	AI413582,AI854251,LBH,MGC57858,RGD1564450	chromosome 6 open reading frame 1	C6orf1	1.184		unknown	other			221491	106672	294291
TP53I3	PIG3	tumor protein p53 inducible protein 3	TP53I3	1.184		unknown	enzyme			9540
SLC46A1	1110002C08Rik,D11ERTD18E,FLJ00234,HCP1,MGC9564,PCFT,RGD1309472,RP23-399H5.1	solute carrier family 46 (folate transporter), member 1	SLC46A1	1.184		Plasma Membrane	transporter			113235	52466	303333
PHTF2	1110054G21RIK,9530062N20Rik,AI447096,C77923,DKFZp564F013	putative homeodomain transcription factor 2	PHTF2	1.184		Cytoplasm	other			57157	68770	296762
OSBPL3	1200014M06Rik,6720421I08Rik,A530055M08,ORP-3,OSBP3,RGD1564287	oxysterol binding protein-like 3	OSBPL3	1.184		Cytoplasm	other			26031	71720	362360
RAB24	6530406O07RIK	RAB24, member RAS oncogene family	RAB24	1.184		unknown	other			53917	19336
CHRNA10	Alpha10 nachr,Nachr alpha 10	cholinergic receptor, nicotinic, alpha 10	CHRNA10	1.184		Plasma Membrane	transmembrane receptor		ABT-089, isoflurane, mecamylamine, succinylcholine, rocuronium, doxacurium, mivacurium, pipecuronium, rapacuronium, metocurine, atracurium, cisatracurium, acetylcholine, nicotine, D-tubocurarine, arecoline, enflurane, pancuronium, vecuronium	57053	504186	64574
TMEM140	1110007F12RIK,FLJ11000	transmembrane protein 140	TMEM140	1.184		unknown	other			55281	68487	362334
ATAD3A/ATAD3B	2400004H09RIK,AAA-TOB3,Atad3,ATAD3A,ATAD3B,FLJ10709,KIAA1273,mKIAA1273,RP23-242K15.3,RP4-628J24.3,RP5-832C2.1,TOB3	ATPase family, AAA domain containing 3A	ATAD3A	1.184		Nucleus	other			83858|55210	108888	298682
ARPC5L	2010015J01RIK,AI852867,ARC16-2,Arpc5l-ps1,Arpc5l2,AW555592,AW742746,MGC3038,RGD1560362,RP11-175D17.1,RP23-244N6.5	actin related protein 2/3 complex, subunit 5-like	ARPC5L	1.184		unknown	other			81873	74192	501132
NCKIPSD	AF3P21,DIP,DIP1,ORF1,SPIN90,VIP54,WASBP,WASLBP,WISH	NCK interacting protein with SH3 domain	NCKIPSD	1.184		Nucleus	other			51517	80987	301009
GRID2	B230104L07Rik,cpr,GLUR DELTA 2,GluR Delta1,Glutamate receptor channel delta 2,ho,Lc,MMS10-AC,Ms10ac,nmf408,TPR	glutamate receptor, ionotropic, delta 2	GRID2	1.184		Plasma Membrane	ion channel			2895	14804	79220
PUF60	2410104I19RIK,2810454F19Rik,FIR,Fuse-binding protein-interacting repressor,RoBPI,SIAHBP1	poly-U binding splicing factor 60KDa	PUF60	1.184		Nucleus	other			22827	67959	84401
NMNAT2	AI843915,C1orf15,D030041I09RIK,KIAA0479,MGC2756,PNAT1,PNAT2,RP11-181K3.3	nicotinamide nucleotide adenylyltransferase 2	NMNAT2	1.183		Cytoplasm	enzyme			23057	226518	289095
HOXC10	AI506621,Hox-3.6,HOX3I,Mab26	homeobox C10	HOXC10	1.183	25	Nucleus	transcription regulator			3226	209448	315338
ACOT8	hACTE-III,HNAACTE,hTE,PTE-1,PTE-2,Pte1a,RP23-370H21.8,RP3-337O18.2,TE	acyl-CoA thioesterase 8	ACOT8	1.183		Cytoplasm	enzyme			10005	170789	170588
RFC2	2610008M13Rik,A1,AI326953,p40,RECC2,Rfc,RFC40	replication factor C (activator 1) 2, 40kDa	RFC2	1.183		Nucleus	other	Prognosis		5982	19718	116468
TOR2A	Prosalusin,RP11-56D16.7,RP23-17P12.9,SALUSIN,TORP1	torsin family 2, member A	TOR2A	1.183		Extracellular Space	other			27433	30933	362112
ZNF174	Gm1754,Zfp174,ZSCAN8	zinc finger protein 174	ZNF174	1.183		Nucleus	transcription regulator			7727	385674	287074
TUFM	2300002G02RIK,C76308,C76389,COXPD4,EF-TuMT,EFTU,MTEF-TU,P43	Tu translation elongation factor, mitochondrial	TUFM	1.183		Cytoplasm	translation regulator			7284	233870	293481
NPY	0710005A05Rik,NEUROPEPTIDE Y,NF-Y,NPY02,Preproneuropeptide y,PYY4,RATNPY,RATNPY02	neuropeptide Y	NPY	1.183		Extracellular Space	other	Efficacy		4852	109648	24604
SCGB3A2	LU103,LuLeu1,pnSP-1,UGRP1,UNQ566/PRO1128,Utgrp1	secretoglobin, family 3A, member 2	SCGB3A2	1.183		Extracellular Space	other			117156	117158	498854
COMMD7	2310010I22RIK,AW060956,C20ORF92,dJ1085F17.3,MGC124656,mU3,RP11-503P21.3,RP23-89H14.1	COMM domain containing 7	COMMD7	1.183		unknown	other			149951	99311	296285
NMUR2	FM-4,NMU2,NMU2R,RP23-339O7.2,TGR-1	neuromedin U receptor 2	NMUR2	1.183		Plasma Membrane	G-protein coupled receptor			56923	216749	64042
SOBP	2900009C16RIK,5330439J01RIK,FLJ10159,jc,JXC1,MRAMS,RP1-47M23.2	sine oculis binding protein homolog (Drosophila)	SOBP	1.183	6	unknown	other			55084	109205
PROKR2	B830005M06Rik,dJ680N4.3,EG-VEGFR2,EG-VEGRF2,Gpcr73l1,GPR73B,GPR73L1,GPRg2,KAL3,LOC192649,PKR2,RP23-33N15.4	prokineticin receptor 2	PROKR2	1.183		Plasma Membrane	G-protein coupled receptor			128674	246313	192649
FBXL19-AS1	LOC283932,NCRNA00095	FBXL19 antisense RNA 1 (non-protein coding)	NCRNA00095	1.183		unknown	other			283932
EPRS	2410081F06Rik,3010002K18Rik,BIFUNCTIONAL TRNA SYNTHETASE,C79379,EARS,GLUPRORS,PARS,PIG32,Prs,QARS,QPRS	glutamyl-prolyl-tRNA synthetase	EPRS	1.183		Cytoplasm	enzyme			2058	107508	289352
LOC284260	HYPOTHETICAL PROTEIN XP211408	uncharacterized LOC284260	LOC284260	1.183		unknown	other			284260
MOSPD3	1190005J19RIK,5133401H10Rik,AF053356 CDS3,CDS3,GTIG2,NET30,R124	motile sperm domain containing 3	MOSPD3	1.183		unknown	other			64598	68929	288557
MGAM	6030407P20RIK,alpha-glucosidase,LOC434009,LOC665323,MG,MGA	maltase-glucoamylase (alpha-glucosidase)	MGAM	1.183		Cytoplasm	enzyme		miglitol, MDL 28574, acarbose	8972	232714
OR1D2	MGC119942,MGC119943,MOR127-5P,OLFR1,Olfr412,Olr1519,Olr1520,OR17-4,RP23-20M18.14-001	olfactory receptor, family 1, subfamily D, member 2	OR1D2	1.183		Plasma Membrane	G-protein coupled receptor			4991	258153	404963|287517
S100A10	42C,AA409961,AL024248,Annexin2 Light Chain,ANX2L,ANX2LG,CAL12,CAL1L,Calpactin,Calpactin i light chain,Calpactin-1 light chain,Ca[1],CLP11,GP11,p10,P11,S-100-related	S100 calcium binding protein A10	S100A10	1.183		Cytoplasm	other			6281	20194	81778
PGAM4	dJ1000K24.1,PGAM-B,PGAM1,PGAM3	phosphoglycerate mutase family member 4	PGAM4	1.183		unknown	phosphatase			441531
NR2F6	AV090102,COUP-TF3,EAR-2,ERBAL2,V-ERBA PROTO-ONCOGENE	nuclear receptor subfamily 2, group F, member 6	NR2F6	1.183		Nucleus	ligand-dependent nuclear receptor			2063	13864	245980
ZNF556	FLJ11637	zinc finger protein 556	ZNF556	1.183	11	unknown	other			80032
CAPN2	AI326419,CALCIUM ACTIVATED NEUTRAL PROTEINASE,CALPAIN II,Calpain2,CANP2,CANPL2,CANPml,Capa-2,M-CALPAIN,M-CALPIN,M80,mCANP	calpain 2, (m/II) large subunit	CAPN2	1.183		Cytoplasm	peptidase			824	12334	29154
NDST1	1200015G06RIK,HSNST,HSST,HSST1,NST1	N-deacetylase/N-sulfotransferase (heparan glucosaminyl) 1	NDST1	1.183		Cytoplasm	enzyme			3340	15531	29633
IKBKG	1110037D23Rik,AI848108,AI851264,AMCBX1,AW124339,FIP-3,Fip3p,I Kappa B Gamma,IKB GAMMA,IKK-GAMMA,IKKAP1,IKKG,IKK[g],IKKÎ³,IP,IP1,IP2,IPD2,NEMO,NEMO RELATED,RP23-15J3.1	inhibitor of kappa light polypeptide gene enhancer in B-cells, kinase gamma	IKBKG	1.182		Nucleus	kinase			8517	16151	309295
RXRA	9530071D11RIK,NR2B1,RETINOID X RECEPTOR ALPHA,RP23-413I12.1,RXR,RXR ALPHA,RXRalpha1,RXRÎ±	retinoid X receptor, alpha	RXRA	1.182		Nucleus	ligand-dependent nuclear receptor	Prognosis	bexarotene, tretinoin, 9-cis-retinoic acid	6256	20181	25271
TCTN1	FLJ21127,G730031O11Rik,JBTS13,RGD1566266,TECT1,Tectonic,UNQ9369/PRO34160	tectonic family member 1	TCTN1	1.182		Extracellular Space	other			79600	654470	304486
NME3	1810009F08Rik,AI413736,c371H6.2,DR-NM23,Ndk3,NDPK-C,Nm23-DR,NM23-H3,Nm23-M3	non-metastatic cells 3, protein expressed in	NME3	1.182		Cytoplasm	kinase			4832	79059	85269
POLE3	1810034K18Rik,CHARAC17,CHRAC17,MGC94182,MGC94830,p17,RP24-189G18.8,YBL1	polymerase (DNA directed), epsilon 3 (p17 subunit)	POLE3	1.182		Nucleus	enzyme		gemcitabine	54107	59001	298098
MTUS2	5730592G18Rik,A730013O20Rik,AU067634,C130038G02RIK,CAZIP,Gm763,KIAA0774,mKIAA0774,RGD1562533,RP11-274A8.2,TIP150	microtubule associated tumor suppressor candidate 2	KIAA0774	1.182	5	Cytoplasm	other			23281	77521	498136
TIMD4	B430010N18RIK,LOC91937,RGD1564516,RP23-43C21.2,SMUCKLER,TIM-4	T-cell immunoglobulin and mucin domain containing 4	TIMD4	1.182		Plasma Membrane	other			91937	276891	497891
MAGEA1	CT1.1,MAGE1,RP23-440J5.3	melanoma antigen family A, 1 (directs expression of antigen MZ2-E)	MAGEA1	1.182		Plasma Membrane	other	Disease Progression,Prognosis		4100
PSPN	Persephin,PSP	persephin	PSPN	1.182		Extracellular Space	growth factor			5623	19197	25525
PAFAH1B3	ALPHA 1 PAF-AH SUBUNIT,mus[g],PAF-AH alpha 1,PAF-AH ISOFORM 1 ALPHA 1 SUBUNIT,PAFAHG	platelet-activating factor acetylhydrolase 1b, catalytic subunit 3 (29kDa)	PAFAH1B3	1.182		Cytoplasm	enzyme			5050	18476	114113
SESN1	1110002G11Rik,AU044290,PA26,RP11-787I22.2,SEST1,Sestrin 1	sestrin 1	SESN1	1.182		Nucleus	other			27244	140742	294518
RNF31	AL033293,BC031509,Flj10111,HOIP,mFLJ00217,Paul,ZIBRA	ring finger protein 31	RNF31	1.182		Cytoplasm	enzyme			55072	268749	364386
BCOR	5830466J11Rik,8430401K06Rik,ANOP2,BcorR,D930024N20Rik,FLJ20285,FLJ38041,KIAA1575,MAA2,MCOPS2,MGC131961,MGC71031,mKIAA1575,RGD1562735,RP23-451N14.1	BCL6 corepressor	BCOR	1.181		Nucleus	transcription regulator			54880	71458	317346
LAMTOR1	2400001E08RIK,C11orf59,FLJ20625,MGC102412,MGC144253,MGC144254,MGC144270,MGC72560,p18,p27RF-Rho,PDRO,PP7157,Ragulator1	late endosomal/lysosomal adaptor, MAPK and MTOR activator 1	C11orf59	1.181		Plasma Membrane	other			55004	66508	308869
COTL1	1810074P22Rik,2010004C08Rik,CLP,FLJ43657,MGC19733	coactosin-like 1 (Dictyostelium)	COTL1	1.181		Cytoplasm	other			23406	72042	361422
SCG3	1B1075,AI385542,Chgd,SECRETOGRANIN III,SG3,SGIII,UNQ2502/PRO5990	secretogranin III	SCG3	1.181		Extracellular Space	other			29106	20255	116635
TSPO	Benzodiazepine Receptor,BPBS,BZRP,DBI,IBP,MBR,Mdr,mDRC,Mitochondrial permeability transition pore,Mitochondrial permeability transition pore protein,PBR,PBS,PERIPHERAL BENZODIAZEPINE RECEPTOR,PERIPHERAL-TYPE BENZODIAZEPINE RECEPTOR,pk18,PKBS,PTBR,Ptbzr,PTBZR02,RATPTBZR02,Tspo1	translocator protein (18kDa)	TSPO	1.181		Cytoplasm	transmembrane receptor		CGS-8216, fluoxetine/olanzapine, estazolam, clorazepate, temazepam, zolpidem, chlordiazepoxide, lorazepam, olanzapine, triazolam, flumazenil, clonazepam, flurazepam, midazolam, alprazolam, zaleplon, SSR180575, PK 11195	706	12257	24230
DYNLL1	8kDLC,Cytoplasmic dynein, light chain,DLC,DLC1,DLC8,DNCL1,DNCLC1,Dynein Lc8,Dynein light chain lc8 type 1,Dynll4,HDLC1,LC8,LC8 DYNEIN LIGHT CHAIN,LC8a,PIN	dynein, light chain, LC8-type 1	DYNLL1	1.181		Cytoplasm	other			8655	56455	58945
CLNS1A	2610036D06Rik,2610100O04Rik,CLCI,CLCNI,CLNS1B,ICLN,PICLN	chloride channel, nucleotide-sensitive, 1A	CLNS1A	1.181		Plasma Membrane	ion channel			1207	12729	65160
C6orf125	2900010M23RIK,bA6B20.2,LOC687308,M19,RGD1306917,RP11-6B20.2	chromosome 6 open reading frame 125	C6orf125	1.181		Cytoplasm	other			84300	67267	361805
ARL8A	1110033P22RIK,ARL10B,GIE2,RGD1565940	ADP-ribosylation factor-like 8A	ARL8A	1.181		Cytoplasm	enzyme			127829	68724	498234
PDCD2L	6030457N17RIK,LOC687670,MGC13096,RGD1308249,RP23-349I9.3	programmed cell death 2-like	PDCD2L	1.181		unknown	other			84306	68079	689637
BFAR	3010001A07Rik,AI666707,AW107665,BAR,RNF47	bifunctional apoptosis regulator	BFAR	1.181		Cytoplasm	other			51283	67118	304709
NUDCD2	2700047N05Rik,D11ERTD603E,DKFZp686E10109,LOC134492,RGD1307203,RIKEN CDNA 2700047N05,RP23-382C18.4	NudC domain containing 2	NUDCD2	1.181		unknown	other			134492	52653	287199
PLIN1	6030432J05Rik,FPLD4,PERI,PERIA,PERILIPIN,Perilipin a,PLIN	perilipin 1	PLIN	1.181		Cytoplasm	other			5346	103968	25629
NENF	1110060M21Rik,CIR2,SCIRP10,SPUF	neudesin neurotrophic factor	NENF	1.181		Extracellular Space	growth factor			29937	66208	289380
TALDO1	TAL,TAL-H,TALDOR,Transaldolase	transaldolase 1	TALDO1	1.181		Cytoplasm	enzyme			6888	21351	83688
CDK5R1	CDK5P35,CDK5R,CDK5R1 p35,CDK5R1/ p35,D11Bwg0379e,NCK5A,p23,p25,P35,P35NCK5A,RP23-252E4.5	cyclin-dependent kinase 5, regulatory subunit 1 (p35)	CDK5R1	1.181		Nucleus	kinase			8851	12569	116671
U2AF2	LOC690372,U2AF65	U2 small nuclear RNA auxiliary factor 2	U2AF2	1.181		Nucleus	other			11338		690372
SLC9A7	A530087D17RIK,NHE7,RP23-24L23.2,SLC9A6	solute carrier family 9 (sodium/hydrogen exchanger), member 7	SLC9A7	1.181		Cytoplasm	transporter			84679	236727	317170
ITIH4	GP120,H4P,IHRP,INTER-ALPHA-TRYPSIN INHIBITOR HEAVY CHAIN-RELATED,ITI-HC4,ITIH4 isoform 1,ITIHL1,PK-120,PRO1851,RP23-205O23.1	inter-alpha-trypsin inhibitor heavy chain family, member 4	ITIH4	1.181		Extracellular Space	other			3700	16427	54404
FOXRED1	BC024806,FP634,H17,RGD1311785,TEG-23,TEX23	FAD-dependent oxidoreductase domain containing 1	FOXRED1	1.181		Cytoplasm	other			55572	235169	315547
SIRT7	RP23-84C12.8,SIR2L7	sirtuin 7	SIRT7	1.181		Nucleus	enzyme			51547	209011	303745
UQCRFS1P1	UQCRFSL1	ubiquinol-cytochrome c reductase, Rieske iron-sulfur polypeptide 1 pseudogene 1	UQCRFSL1	1.181		Cytoplasm	other			100128525
CYHR1	1110031M01Rik,AU042374,CHRP,LOC100132129,LOC157542,MGC13010	cysteine/histidine-rich 1	CYHR1	1.181		unknown	other			50626	54151
O3FAR1	AI552415,GPR120,GPR129,GT01,KPG 013,PGR4	omega-3 fatty acid receptor 1	GPR120	1.181		Plasma Membrane	G-protein coupled receptor			338557	107221	294075
CASP14	Caspase-14a,MICE,mini-ICE	caspase 14, apoptosis-related cysteine peptidase	CASP14	1.181		Cytoplasm	peptidase			23581	12365	299587
B3GNT6	BC039789,C3gnt,IMAGE:4907098,RGD1310926	UDP-GlcNAc:betaGal beta-1,3-N-acetylglucosaminyltransferase 6 (core 3 synthase)	B3GNT6	1.180		Cytoplasm	enzyme			192134	272411	292325
NOS1AP	6330408P19Rik,CAPON	nitric oxide synthase 1 (neuronal) adaptor protein	NOS1AP	1.180		Cytoplasm	other			9722	70729	192363
SCN3A	Gm1000,KIAA1356,NAC3,Nav1.3,rCG 26412,RP23-401G6.1,SCIII,Scn2a	sodium channel, voltage-gated, type III, alpha subunit	SCN3A	1.180		Plasma Membrane	ion channel		riluzole	6328	20269	497770
MAT1A	AdoMet,AdoMet synthetase,AI046368,Ams,MAT,Mat iii,Mat1,MATA1,RP11-36D19.2,SADE,SAMS,SAMS1,SAS	methionine adenosyltransferase I, alpha	MAT1A	1.180		Cytoplasm	enzyme			4143	11720	25331
TXNRD3	AI196535,TGR,TR2,TRXR3	thioredoxin reductase 3	TXNRD3	1.180		Cytoplasm	enzyme			114112	232223	297437
DIO1	5' DEIODINASE,5' DI,5'-MD,5DI,D1,Deiodinase Type1,Deiodinase, iodothyronine, type i,ITDI1,p27 Deiodinase,Thyroxine 5'-Deiodinase,TXDI1	deiodinase, iodothyronine, type I	DIO1	1.180		Cytoplasm	enzyme		propylthiouracil	1733	13370	25430
AQP4	AQP4 isoform 1,AQP4.M23,Aquaporin-4,HMIWC2,MIWC,MIWC2,WCH4	aquaporin 4	AQP4	1.180		Plasma Membrane	transporter			361	11829	25293
GIGYF1	GYF1,mKIAA4110,PERQ1,PP3360	GRB10 interacting GYF protein 1	GIGYF1	1.180	4	unknown	other			64599	57330	304378
ZNHIT1	2700001K05Rik,CG1I,ZNFN4A1	zinc finger, HIT-type containing 1	ZNHIT1	1.180		unknown	other			10467	70103	360784
RENBP	Age,RBP,RNBP,RP23-252M19.4	renin binding protein	RENBP	1.180		unknown	enzyme			5973	19703	81759
PSMB5	26s Proteasome Beta 5,BETA 5 PROTEASOME SUBUNIT,Lmp17,LMPX,MB1,Proteasome 20S X,Proteasome Subunit RCX,X proteasome subunit	proteasome (prosome, macropain) subunit, beta type, 5	PSMB5	1.180		Cytoplasm	peptidase		bortezomib	5693	19173	29425
RPLP2	2700049I22Rik,D11S2243E,LOC498555,LP2,MGC71408,P2,P2 ribosomal,Ribosomal Protein P2 Acidic,RP2,RPP2	ribosomal protein, large, P2	RPLP2	1.180		Cytoplasm	other			6181	67186	140662|498555
ELAVL1	2410055N02Rik,DKFZP667b083,ELAV1,Hu antigen R,HUA,HUR,MelG,RGD:731215,RNA binding protein HuR,W91709	ELAV (embryonic lethal, abnormal vision, Drosophila)-like 1 (Hu antigen R)	ELAVL1	1.180		Cytoplasm	other	Efficacy		1994	15568	363854
IL1F10	FIL1-theta,FKSG75,IL-1HY2,IL1-theta,RP23-176J12.7	interleukin 1 family, member 10 (theta)	IL1F10	1.180		Extracellular Space	cytokine			84639	215274	362077
H2AFY2	Histone macroH2A2,macroH2A2,MGC130227,MGC130228,RGD1561371,RP11-367H5.3	H2A histone family, member Y2	H2AFY2	1.180		Nucleus	other			55506	404634	361844
RAP1GAP	1300019I11Rik,2310004O14Rik,AI427470,KIAA0474,KREV-1,RAP1B.GAP,RAP1GA1,RAP1GAP1,RAP1GAPII,RAPGAP,RAPGAPII,RP11-63N8.1,RP23-277N22.1,SMGP21	RAP1 GTPase activating protein	RAP1GAP	1.180		Cytoplasm	other	Diagnosis		5909	110351	313644
MST1R	CD136,CDw136,Fv-2,MSPR,PTK8,RON,STK	macrophage stimulating 1 receptor (c-met-related tyrosine kinase)	MST1R	1.180		Plasma Membrane	kinase		crizotinib	4486	19882	300999
SYNGR2	CELLUGYRIN,Clast2,RP23-151N19.7,UNQ352/PRO615	synaptogyrin 2	SYNGR2	1.180		Plasma Membrane	other			9144	20973	89815
RIC8A	AI114950,RIC-8	resistance to inhibitors of cholinesterase 8 homolog A (C. elegans)	RIC8A	1.180		Cytoplasm	other			60626	101489	293614
MSLN	CAK1,Mesothelin,MPF,SMR,SMRP	mesothelin	MSLN	1.180		Extracellular Space	other	Diagnosis,Prognosis	amatuximab	10232	56047	60333
PSMB4	HN3,HSN3,Lmp3,Macropain beta chain,PROS-26,Pros-27,PROTEASOME BETA CHAIN,Proteasome chain 3	proteasome (prosome, macropain) subunit, beta type, 4	PSMB4	1.180		Cytoplasm	peptidase			5692	19172	58854
GJB6	AA958971,CX30,D14Bwg0506e,DFNA3,DFNA3B,DFNB1B,ED2,EDH,HED	gap junction protein, beta 6, 30kDa	GJB6	1.180	12	Plasma Membrane	transporter			10804	14623	84403
MSH5 (includes EG:17687)	DAAP-21F2.10-001,G7,Mut5,MUTSH5,NG23	mutS homolog 5 (E. coli)	MSH5	1.179		Nucleus	enzyme			4439	17687	294252
CMTM7	AI481279,CKLFSF7,LNV	CKLF-like MARVEL transmembrane domain containing 7	CMTM7	1.179		Extracellular Space	cytokine			112616	102545	501065
TMIGD1	2010002A20RIK,rCG 33746,RGD1307444,RP23-100P23.6,TMIGD,UNQ9372,UNQ9372/PRO34164	transmembrane and immunoglobulin domain containing 1	TMIGD1	1.179	3	unknown	other			388364	66601	363654
CDC25B	AI604853,CDC25HU2,RP23-387C21.1,RP5-1009E24.3	cell division cycle 25 homolog B (S. pombe)	CDC25B	1.179		Nucleus	phosphatase			994	12531	171103
CTSK	AI323530,CATHEPSIN K,catK,CTS02,CTSO,CTSO1,CTSO2,MMS10-Q,Ms10q,PKND,PYCD,RP11-363I22.4	cathepsin K	CTSK	1.179		Cytoplasm	peptidase	Disease Progression,Efficacy,Prognosis		1513	13038	29175
DOK1	AW557123,P62 DOK SCAFFOLDING,P62DOK	docking protein 1, 62kDa (downstream of tyrosine kinase 1)	DOK1	1.179		Plasma Membrane	other			1796	13448	312477
TOMM34	2610100K07RIK,HTOM34P,RP23-321M14.3,TOM34,Tomm34a,Tomm34b,URCC3	translocase of outer mitochondrial membrane 34	TOMM34	1.179		Cytoplasm	other			10953	67145	311621
PGK1	3-PHOSPHOGLYCERATE KINASE,MIG10,PGK,PGKA,Phosphoglycerate kinase 1,RP4-570L12.1,X-Chromosome Linked Phosphoglycerate Kinase,X-LINKED PHOSPHOGLYCERATE KINASE	phosphoglycerate kinase 1	PGK1	1.179		Cytoplasm	kinase			5230	18655	24644
GUCA2A	GCAP-I,GUANYL,GUANYLIN,GUCA2,RP23-132L14.11-001,STARA	guanylate cyclase activator 2A (guanylin)	GUCA2A	1.179	7	Extracellular Space	other			2980	14915	25656
BAGE4	CT2.4,MLL3P	B melanoma antigen family, member 4	BAGE4	1.179		unknown	other			85317
GNG3	G gamma3,G-PROTEIN GAMMA3,Guanine nucleotide binding protein, gamma 3 subunit	guanine nucleotide binding protein (G protein), gamma 3	GNG3	1.179		Plasma Membrane	enzyme			2785	14704	114117
PMPCA	1200002L24Rik,4933435E07RIK,Alpha-MPP,INPP5E,KIAA0123,MITOCHONDRIAL PROCESSING PEPTIDASE A,MITOCHONDRIAL PROCESSING PROTEASE,MPPA,P-55,RP11-413M3.1,RP23-306D20.8	peptidase (mitochondrial processing) alpha	PMPCA	1.179		Cytoplasm	peptidase			23203	66865	296588
DUS2L	2310016K04RIK,DUS2,FLJ20399,RGD1305612,SMM1,URLC8	dihydrouridine synthase 2-like, SMM1 homolog (S. cerevisiae)	DUS2L	1.179		Cytoplasm	other			54920	66369	291978
UBE2O	9630022H21,B230113M03RIK,E2-230K,mKIAA1734,RGD1310297,RP23-193A16.5	ubiquitin-conjugating enzyme E2O	UBE2O	1.179		unknown	enzyme			63893	217342	303689
TRAPPC6A	1810073E21RIK,4930519D19RIK,AI480686,HSPC289,LOC686599,MGC2650,mhyp,rCG 54352,RGD1309160,TRS33	trafficking protein particle complex 6A	TRAPPC6A	1.179		Cytoplasm	other			79090	67091	680465
CNNM4	5430430O18Rik,ACDP4,CYCLIN M4,FLJ37746,FLJ42791,KIAA1592	cyclin M4	CNNM4	1.179		unknown	other			26504	94220	363216
CABLES1	CABL1,CABLES,HsT2563,IK3-1,LOC91768	Cdk5 and Abl enzyme substrate 1	CABLES1	1.179		Nucleus	other			91768	63955	307585
TBX18	2810012F10Rik,2810404D13Rik	T-box 18	TBX18	1.179		Nucleus	transcription regulator			9096	76365	315870
SH2B1	AI425885,C530001K22RIK,Irip,mKIAA1299,PSM,SH2-B,Sh2-B alpha,SH2-B BETA,SH2-Bb,Sh2bpsm1	SH2B adaptor protein 1	SH2B1	1.179		Cytoplasm	other			25970	20399	89817
TMEM241	6030446N20RIK,C18orf45,FLJ44259,LOC680558,MGC11386,MGC138577	transmembrane protein 241	C18orf45	1.179		unknown	other			85019	338363	680558
TTL (includes EG:150465)	2410003M22RIK,2700049H19RIK,AI848570,RP23-24M22.7	tubulin tyrosine ligase	TTL	1.179	5	Cytoplasm	enzyme			150465	69737	171572
PPP2R3B	LL0YNC03-56G10.1,NYREN8,PPP2R3L,PPP2R3LY,PR48,PR70	protein phosphatase 2, regulatory subunit B'', beta	PPP2R3B	1.179		Nucleus	phosphatase	Disease Progression		28227
LRRC4C	6430556C10RIK,KIAA1580,mKIAA1580,NGL-1,RGD1311013,UNQ292/PRO331	leucine rich repeat containing 4C	LRRC4C	1.179		Plasma Membrane	other			57689	241568	311236
XPNPEP3	APP3,DJ1057D18.1,E430012M05RIK,LOC63929,LOC686766,NPHPL1	X-prolyl aminopeptidase (aminopeptidase P) 3, putative	XPNPEP3	1.179		Cytoplasm	peptidase			63929	321003	685823
ZNF8	9630016P15Rik,AZF4,HF.18,mZnf8,ZFP128	zinc finger protein 8	ZNF8	1.178		Nucleus	other			7554	243833	308363
ABHD4	1110035H23RIK,ABH4,AI429574	abhydrolase domain containing 4	ABHD4	1.178		unknown	peptidase			63874	105501	364380
FOXK2	1110054H05RIK,5730434B08Rik,6230415M23RIK,DKFZP434D1428,ILF,ILF-1,LOC688330	forkhead box K2	FOXK2	1.178		Nucleus	transcription regulator			3607	68837	303753
MSH6	AU044881,AW550279,GTBP,Gtmbp,HNPCC5,HSAP	mutS homolog 6 (E. coli)	MSH6	1.178		Nucleus	enzyme	Diagnosis		2956	17688
GALNTL4	2900011G21RIK,BC024988,GalNAc-T15,GALNT15,GALNT18,MGC156692,MGC32465,RGD1309623	UDP-N-acetyl-alpha-D-galactosamine:polypeptide N-acetylgalactosaminyltransferase-like 4	GALNTL4	1.178		Cytoplasm	enzyme			374378	233733	293181
RINT1	1500019C06Rik,2810450M21RIK,DKFZp667H2324,FLJ11785,RGD1560433	RAD50 interactor 1	RINT1	1.178		Nucleus	other			60561	72772	296750
SH3GLB2	mKIAA1848,PP6569,PP9455,RP11-167N5.3,RP23-395P6.5,RRIG1,SPAS-1	SH3-domain GRB2-like endophilin B2	SH3GLB2	1.178		Cytoplasm	other			56904	227700
DDX54	2410015A15Rik,AI414901,DP97,RGD1562539	DEAD (Asp-Glu-Ala-Asp) box polypeptide 54	DDX54	1.178		Nucleus	transcription regulator			79039	71990	360815
PSMA7	20S PROTEASOME ALPHA 7 SUBUNIT,26s Proteasome alpha 1,C6,C6-I,HSPC,RC6-1,RP23-23G3.6,RP5-1005F21.4,XAPC7	proteasome (prosome, macropain) subunit, alpha type, 7	PSMA7	1.178		Cytoplasm	peptidase			5688	26444	29674
CHAF1A	AL023013,AL024058,Cac1p,CAF-1,CAF-1 P150,CAF1B,HP150,P150	chromatin assembly factor 1, subunit A (p150)	CHAF1A	1.178		Nucleus	other			10036	27221	363333
IQUB	4932408B21,4932408B21Rik,FLJ35834,N-WASP,Trs4	IQ motif and ubiquitin domain containing	IQUB	1.178		Cytoplasm	other			154865	214704	296936
SLC35A2	AI327289,Had-1,RP23-443E19.3,Sfc8,UGALT,UGAT,UGT,UGT1,UGT2,UGTL	solute carrier family 35 (UDP-galactose transporter), member A2	SLC35A2	1.178		Cytoplasm	transporter			7355	22232	100158233
NKIRAS2	2410003M04Rik,4930527H08Rik,D630018G21RIK,kappaB-Ras2,KBRAS2,RP23-390D17.2	NFKB inhibitor interacting Ras-like 2	NKIRAS2	1.178		Cytoplasm	enzyme			28511	71966	287707
INTS3	C1orf193,C1orf60,C77668,FLJ21919,INT3,RGD1304593,RP11-216N14.2,SOSS-A	integrator complex subunit 3	INTS3	1.178	20	Nucleus	other			65123	229543	361988
SNAPC4	5730436L13RIK,PTFALPHA,RP23-306D20.4,SNAP190	small nuclear RNA activating complex, polypeptide 4, 190kDa	SNAPC4	1.178		Nucleus	transcription regulator			6621	227644	362088
POLR2H	hsRPB8,Polr2h-ps1,Polr2hl,rCG 36803,RGD1561203,RPABC3,RPB17,RPB8	polymerase (RNA) II (DNA directed) polypeptide H	POLR2H	1.178		Nucleus	enzyme			5437	245841	287988|498109
PDHA2	hCG 1643458,PDHAL	pyruvate dehydrogenase (lipoamide) alpha 2	PDHA2	1.178		Cytoplasm	enzyme			5161	18598	117098
SLC43A2	7630402D21Rik,BC042513,FLJ23848,LAT4,MGC28931,MGC34680,PP7664,RGD1305819	solute carrier family 43, member 2	SLC43A2	1.178		Plasma Membrane	transporter			124935	215113	287532
FMO1 (includes EG:14261)	Flavin-containing monooxygenase,RFMO1A	flavin containing monooxygenase 1	FMO1	1.178		Cytoplasm	enzyme			2326	14261	25256
FN3KRP	BC032265,FN3KL,RGD1304570,RP23-293H17.3	fructosamine 3 kinase related protein	FN3KRP	1.178		unknown	kinase			79672	238024	303755
ATF5	AFTA,Atf7,ATFX,HMFN0395,ODA-10	activating transcription factor 5	ATF5	1.178		Nucleus	transcription regulator			22809	107503	282840
ADM	ADRENOMEDULLIN,AM,Ap,H39316,RATAP	adrenomedullin	ADM	1.178		Extracellular Space	other	Prognosis,Unspecified Application		133	11535	25026
HSP90AA1	AL024080,AL024147,Heat shock protein 1, alpha,hsp4,HSP86,Hsp86-1,HSP89,Hsp89-alpha-delta-N,HSP89A,Hsp90,HSP90 ALPHA,HSP90A,HSP90N,HSPC1,HSPCA,HSPCAL1,HSPCAL4,HSPN,LAP2,RP23-60K23.1	heat shock protein 90kDa alpha (cytosolic), class A member 1	HSP90AA1	1.178		Cytoplasm	enzyme	Safety,Unspecified Application	17-dimethylaminoethylamino-17-demethoxygeldanamycin, IPI-504, cisplatin	3320	15519	299331
PRM1 (includes EG:19118)	CT94.1,P1,PROTAMINE 1	protamine 1	PRM1	1.178		Nucleus	other			5619	19118	24685
LRRC6	LRTP,TSLRP	leucine rich repeat containing 6	LRRC6	1.178	21	Cytoplasm	other			23639	54562
NRG3	AI413391,HRG3,pro-NRG3,RGD1559678,SKA	neuregulin 3	NRG3	1.177		Extracellular Space	growth factor			10718	18183	498596
DEFB118	C20orf63,DEFB-18,ESC42,ESP13.6	defensin, beta 118	DEFB118	1.177		Extracellular Space	other			117285
C12orf52	1110008J03RIK,AI853657,C86297,FLJ14827,PSEC0043,RGD1306772,RITA	chromosome 12 open reading frame 52	C12orf52	1.177		Cytoplasm	other			84934	100764	288683
CTSZ	AI787083,AU019819,CATHEPSIN X,Cathepsin Z,CTSX,D2Wsu143e,RP23-59M10.3	cathepsin Z	CTSZ	1.177		Cytoplasm	peptidase			1522	64138
LTBP3	Latent transforming growth factor beta binding protein 3,LOC100128383,LTBP2,mFLJ00070,pp6425,STHAG6	latent transforming growth factor beta binding protein 3	LTBP3	1.177		Extracellular Space	other			4054	16998	83838
PTPN12	P19-PTP,PTP-P19,PTP-PEST,PTPG1,RKPTP,tcag7.1075	protein tyrosine phosphatase, non-receptor type 12	PTPN12	1.177		Cytoplasm	phosphatase			5782	19248	117255
GFER	ALR,ERV1,HEPATOPOIETIN,HERV1,HPO,HPO1,HPO2,HSS,MNCb-0663	growth factor, augmenter of liver regeneration	GFER	1.177		Nucleus	other			2671	11692	27100
PON2	6330405I24Rik,A-esterase 2,AI481612,PARAOXONASE 2	paraoxonase 2	PON2	1.177		Plasma Membrane	enzyme			5445	330260	296851
NAT9	1110028N05RIK,DKFZP564C103,EBSP, hNATL,RGD1307096,RP23-342L24.5	N-acetyltransferase 9 (GCN5-related, putative)	NAT9	1.177	8	unknown	other			26151	66176	303669
RCN3	6030455P07Rik,D530026G20RIK,D7ERTD671E,Rem1,RLP49,UNQ239/PRO272	reticulocalbin 3, EF-hand calcium binding domain	RCN3	1.177		Cytoplasm	other			57333	52377	494125
FAM158A	1500005A01RIK,C14ORF122,CGI-112,RGD1308113	family with sequence similarity 158, member A	FAM158A	1.177		Plasma Membrane	other			51016	85308	290224
TRPA1	ANKTM1,p120	transient receptor potential cation channel, subfamily A, member 1	TRPA1	1.177		Plasma Membrane	transporter			8989	277328	312896
MTHFD1L	2410004L15RIK,AI647056,dJ292B18.2,DKFZp586G1517,FLJ21145,FTHFSDC1,MITOCHONDRIAL C1-THF SYNTHASE,MTC1THFS,RP1-292B18.2	methylenetetrahydrofolate dehydrogenase (NADP+ dependent) 1-like	MTHFD1L	1.177		Cytoplasm	enzyme			25902	270685	361472
UBE2V2	1110021H13RIK,4632410D19Rik,5730524P06Rik,6820402M05,AI848315,C81524,DDVit-1,EDAF-1,EDPF-1,MGC102399,MGC105268,MMS2,RP23-310H3.1,UEV-2	ubiquitin-conjugating enzyme E2 variant 2	UBE2V2	1.177		Cytoplasm	enzyme			7336	70620	287927
WBSCR22	1110003N24Rik,HASJ4442,HUSSY-03,HUSSY-3,PP3381,WBMT	Williams Beuren syndrome chromosome region 22	WBSCR22	1.177	1	Nucleus	enzyme			114049	66138	368084
ALCAM	AI853494,ALCAM isoform 1,BEN,CD166,DM-GRASP,FLJ38514,HB2,HCA,MEMD,MGC71733,MuSC,SC1	activated leukocyte cell adhesion molecule	ALCAM	1.176		Plasma Membrane	other	Prognosis		214	11658	79559
KLF16	AI843742,BTEB4,DRRF,LOC686920,NSLP2	Kruppel-like factor 16	KLF16	1.176		Nucleus	transcription regulator			83855	118445	690820
CBX1	CBX,Cbx-rs2,E430007M08RIK,HETEROCHROMATIN PROTEIN p25,HP1-BETA,HP1B,HP1Hs-beta,M31,MOD1,Modifier 1,p25beta,RP23-353J21.1	chromobox homolog 1	CBX1	1.176		Nucleus	transcription regulator			10951	12412
CRISP2	Crisp2l,CT36,GAPDL5,TPX1,TSP1	cysteine-rich secretory protein 2	CRISP2	1.176		Extracellular Space	other			7180	22024	360445
FH	FH1,FUMARASE,FUMARATE HYDRATASE,FUMURASE,HLRCC,LRCC,MCL,MCUL1,Mitochondrial Fumarase	fumarate hydratase	FH	1.176		Cytoplasm	enzyme			2271	14194	24368
FGD1	AAS,FGDY,MRXS16,RP1-112K5.1,RP23-139B4.4,ZFYVE3	FYVE, RhoGEF and PH domain containing 1	FGD1	1.176		Cytoplasm	other			2245	14163	363460
USP35	Gm1088,Gm493,RGD1565984,USP34	ubiquitin specific peptidase 35	USP35	1.176		unknown	peptidase			57558	244144	308834
ABCB6	1200005B17Rik,ABC,ABC14,MTABC3,PRP,umat	ATP-binding cassette, sub-family B (MDR/TAP), member 6	ABCB6	1.176		Cytoplasm	transporter			10058	74104	140669
CDK2AP2	5830466O21Rik,Al480459,D19ERTD144E,DOC-1R,FLJ10636,LOC683786,p14	cyclin-dependent kinase 2 associated protein 2	CDK2AP2	1.176		Nucleus	other			10263	52004	688405
MRPL9	8030480E20Rik,AA409733,C330013D18Rik,L9mt,RP11-98D18.5	mitochondrial ribosomal protein L9	MRPL9	1.176		Cytoplasm	translation regulator	Unspecified Application		65005	78523	310653
FAM54A	2610016C23RIK,4933412C16Rik,DUFD1,RP11-472E5.1	family with sequence similarity 54, member A	FAM54A	1.176		unknown	other			113115	71804
NDUFV1	CI-51K,CI51KD,MITOCHONDRIAL COMPLEX 1-51KDA SUBUNIT,NADH DEHYDROGENASE 51KD,ND51,UQOR1	NADH dehydrogenase (ubiquinone) flavoprotein 1, 51kDa	NDUFV1	1.176		Cytoplasm	enzyme			4723	17995	293655
ELK1	ELK,p62TCF,RGD:2549,RP23-275N2.2,TCF/ELK	ELK1, member of ETS oncogene family	ELK1	1.176		Nucleus	transcription regulator			2002	13712	314436
KCNN4	Gardos channel,hIKCa1,hKCa4,HSK4,IK1,IKCA1,KCa3.1,KCA4,mIKCa1,rKCNN4c,rSK4,SK4,SKCas	potassium intermediate/small conductance calcium-activated channel, subfamily N, member 4	KCNN4	1.176		Plasma Membrane	ion channel		ICA 17043	3783	16534	65206
SHC1 (includes EG:20416)	FLJ26504,p52SHC,P66,p66SHC,RP11-307C12.1,SHC,Shc (46 kDa isoform),SHC P66,SHC P66 ISOFORM,SHCA	SHC (Src homology 2 domain containing) transforming protein 1	SHC1	1.176		Cytoplasm	other			6464	20416	85385
PPAN	A230087P06Rik,BXDC3,SSF,SSF-1,SSF2	peter pan homolog (Drosophila)	PPAN	1.176		Nucleus	other			56342	235036	298699
SCAMP3	C1orf3,LOC115489,Sc3,Secretory carrier membrane protein 3,TU52	secretory carrier membrane protein 3	SCAMP3	1.176		Cytoplasm	transporter			10067	24045	65169
ELF5	ESE-2,ESE-5,ESE-5.,RP23-445A5.2	E74-like factor 5 (ets domain transcription factor)	ELF5	1.176		Nucleus	transcription regulator			2001	13711	366142
SIRT4	4930596O17RIK,SIR2L4	sirtuin 4	SIRT4	1.176		Cytoplasm	enzyme			23409	75387	304539
WRNIP1	4833444L21Rik,bA420G6.2,RP11-420G6.2,RP23-427P14.3,WHIP,WRNIP	Werner helicase interacting protein 1	WRNIP1	1.176	19	Nucleus	enzyme			56897	78903	282835
CYTH2	ARNO,CLM2,CTS18,CTS18.1,CYTOHESIN-2,LOC284356,PSCD2,PSCD2L,Sec7,SEC7-2,Sec7B,SEC7L,Sec7p-L,Sec7p-like	cytohesin 2	CYTH2	1.176		Cytoplasm	other			9266	19158	116692
LIG1	AL033288,ATP-dependent DNA ligase I,DNA LIGASE 1,LigI	ligase I, DNA, ATP-dependent	LIG1	1.176		Nucleus	enzyme			3978	16881	81513
LIN9	2700022J23RIK,AA537062,AA545216,BARA,BARPsv,TGS,TGS1	lin-9 homolog (C. elegans)	LIN9	1.176		Nucleus	other			286826	72568	689523
SHMT1	AI324848,AI385541,C81125,CSHMT,Hydroxymethyltransferase,LRRGT00032,mSHMT,mshmt1,mshmt2,RP23-278I21.7,Serine Hydroxymethyl Transferase,SHMT	serine hydroxymethyltransferase 1 (soluble)	SHMT1	1.176		Cytoplasm	enzyme			6470	20425	287379
DGKZ	80-kDa Dg Kinase,DAGK5,DAGK6,DGK Î¶,DGK-ZETA,Dgk4,Diacylglycerol kinase,E130307B02Rik,ENSMUSG00000075035,F730209L11Rik,hDGKzeta,KDGZ,mDGK[z],RP23-273F8.4	diacylglycerol kinase, zeta	DGKZ	1.175		Cytoplasm	kinase			8525	104418	81821
NUP37	2410003L22Rik,2810039M17Rik,p37	nucleoporin 37kDa	NUP37	1.175		Nucleus	transporter			79023	69736	299706
RTKN	RHOTEKIN	rhotekin	RTKN	1.175		Cytoplasm	other			6242	20166	297383
CARD11	0610008L17RIK,2410011D02Rik,BIMP3,CARDS11,CARMA1,MGC133069	caspase recruitment domain family, member 11	CARD11	1.175		Cytoplasm	kinase			84433	108723	304314
COMMD5	2310065H03Rik,AI854466,D15Ertd81e,HCARG,HT002	COMM domain containing 5	COMMD5	1.175		Nucleus	other			28991	66398	245974
HABP2	AI035669,FSAP,HABP,HGFAL,PHBP	hyaluronan binding protein 2	HABP2	1.175		Extracellular Space	peptidase			3026	226243	292126
PRUNE	9230112O05RIK,C130058A12,DRES-17,HTCD37,Prune-M1,RP11-316M1.6	prune homolog (Drosophila)	PRUNE	1.175		Nucleus	enzyme			58497	229589	310664
NPM3	Nub1,PORMIN,RGD1565542,TMEM123	nucleophosmin/nucleoplasmin 3	NPM3	1.175		Nucleus	other			10360	18150	502389
IRX5	IRX-2A,IRXB2	iroquois homeobox 5	IRX5	1.175		Nucleus	transcription regulator			10265	54352	498918
SLC39A3	AI845814,MGC109671,MGC7461,ZIP3	solute carrier family 39 (zinc transporter), member 3	SLC39A3	1.175		Plasma Membrane	transporter			29985	106947	314637
PNPLA4	DXS1283E,GS2,REH,RGD1562200	patatin-like phospholipase domain containing 4	PNPLA4	1.175		Cytoplasm	enzyme			8228		363471
RPS13	2700063M04Rik,LOC684988,S13	ribosomal protein S13	RPS13	1.174		Cytoplasm	other			6207		684988|161477
BYSL	Bys,BYSTIN,Enp1,RP5-973N23.2	bystin-like	BYSL	1.174		Cytoplasm	other			705	53414	359727
IRGM	IFI1,Iigp3,Iipg3,IRGM1,LRG-47,RP23-14F5.1	immunity-related GTPase family, M	IRGM	1.174		Cytoplasm	other			345611	15944	303090
ATP6V1B1	ATP6B1,ATPASE H+ transporting lysosomal V1 subunit B,AW208839,D630003L15,D630030L16RIK,D630039P21Rik,H+ Atpase B1,RTA1B,Vacuolar H+-ATPase 56 kDa,VATB,VATPASEB1,VMA2,VPP3	ATPase, H+ transporting, lysosomal 56/58kDa, V1 subunit B1	ATP6V1B1	1.174		Cytoplasm	transporter			525	110935	312488
HCN3	Bcng3,Bcng4,Hac3,Hcn4	hyperpolarization activated cyclic nucleotide-gated potassium channel 3	HCN3	1.174		Plasma Membrane	ion channel			57657	15168	114245
C7orf26	A630028N22,E130309D02RIK	chromosome 7 open reading frame 26	C7orf26	1.174	20	unknown	other			79034	231868
MEPCE	BCDIN3,D5WSU46E,FLJ20257,MGC28888,MGC30590	methylphosphate capping enzyme	MEPCE	1.174		unknown	enzyme			56257	231803	304361
ORAI1	CRAC,CRACM1,D730049H07RIK,FLJ14466,ORAT1,RGD1311873,Soc channel,TMEM142A	ORAI calcium release-activated calcium modulator 1	ORAI1	1.174		Plasma Membrane	ion channel			84876	109305	304496
NDUFB9	1190008J14Rik,B22,Complex I-B22,LYRM3,NADH Dehydrogenase (Ubiquinone) 1 Beta B22 Subunit,Nadh Ubiquinone Oxidoreductase B22 Subunit,Nadh-Q Oxidoreductase B22,UQOR22	NADH dehydrogenase (ubiquinone) 1 beta subcomplex, 9, 22kDa	NDUFB9	1.174		Cytoplasm	enzyme			4715	66218	299954
TIMM9	2810011L15RIK,Tim10a,TIM9,TIM9A,Timm10	translocase of inner mitochondrial membrane 9 homolog (yeast)	TIMM9	1.174		Cytoplasm	transporter			26520	30056	171139
PREX1	G630042G04,PREX1 isoform 1,RGD1306534,RP23-183N8.1,Setd6	phosphatidylinositol-3,4,5-trisphosphate-dependent Rac exchange factor 1	PREX1	1.174		Cytoplasm	other			57580	277360	311647
CA10	2700029L05Rik,BB085816,CA-RPX,CAR10,CARBONIC ANHYDRASE X,Cerebral protein-15,HUCEP-15,RP23-448I9.1	carbonic anhydrase X	CA10	1.173		unknown	enzyme			56934	72605
GSC	GOOSECOID	goosecoid homeobox	GSC	1.173		Nucleus	transcription regulator			145258	14836	317715
PTPRH	BEM2,Protein tyrosine phosphatase h,Ptp-bem2,SAP-1	protein tyrosine phosphatase, receptor type, H	PTPRH	1.173		Plasma Membrane	phosphatase			5794	545902	171125
PPIA	2700098C05,CPHN,CYCA,Cyclophilin,CYCLOPHILIN A,Cyclophillin,CyP-18,CYPA,CYPH,LOC100503444,PEPTIDYL-PROLYL CIS-TRANS ISOMERASE,RP23-198N14.9,T-Cell Cyclophilin	peptidylprolyl isomerase A (cyclophilin A)	PPIA	1.173		Cytoplasm	enzyme		N-methyl-4-Ile-cyclosporin	5478	268373	25518
PGP	1700012G19RIK,AI481330,RGD1307773	phosphoglycolate phosphatase	PGP	1.173		unknown	enzyme			283871	67078	287115
FLJ45139		FLJ45139 protein	FLJ45139	1.173		unknown	other			400867
PDZD3	DLNB27,IKEPP,NaPi-Cap2,NHERF4,PDZK2,RGD1559807	PDZ domain containing 3	PDZD3	1.173		Plasma Membrane	transporter			79849	170761	500986
MARK1	AW491150,B930025N23Rik,Emk3,MARK,mKIAA1477,mPar-1c,PAR1C	MAP/microtubule affinity-regulating kinase 1	MARK1	1.173		Cytoplasm	kinase			4139	226778	117016
UGT2B10	AI788959,UDPGT,UDPGT2B10,Ugt2b34	UDP glucuronosyltransferase 2 family, polypeptide B10	UGT2B10	1.173		Cytoplasm	enzyme			7365	100727	305264
MRPL41	BMRP,MRP-L27,PIG3,RGD1560917,RP23-226M2.3,RPML27	mitochondrial ribosomal protein L41	MRPL41	1.173		Cytoplasm	other			64975	107733	501028|296551
TSC22D4	0610009M14RIK,1700023B23RIK,AI415410,LOC686226,THG-1,Thg-1pit,TILZ2	TSC22 domain family, member 4	TSC22D4	1.173	12	Nucleus	transcription regulator			81628	78829	684980
ADAP2	cent-b,CENTA2,HSA272195,LOC56826,RP23-7J19.2	ArfGAP with dual PH domains 2	ADAP2	1.173	8	Cytoplasm	other			55803	216991	56826
TAZ	5031411C02Rik,9130012G04Rik,AW107266,AW552613,BTHS,CMD3A,EFE,EFE2,G4.5,LVNCX,RP23-436K3.6,Taz1,XAP-2,XX-FW83563B9.3	tafazzin	TAZ	1.173		Nucleus	enzyme			6901	66826	363521
SHC4	6230417E10RIK,9930029B02Rik,Gm685,LOC688081,RaLP,rCG 26792,RGD1309182,RP23-323D9.1,SHCD,UNQ6438/PRO21364	SHC (Src homology 2 domain containing) family, member 4	SHC4	1.173		Cytoplasm	other			399694	271849	679845
GPSM1	1810037C22Rik,Ags2,AGS3,AW107933,RP13-270L15.1,RP23-306D20.1	G-protein signaling modulator 1	GPSM1	1.172		Cytoplasm	other			26086	67839	246254
RPPH1	H1RNA	ribonuclease P RNA component H1	RPPH1	1.172	22	unknown	other			85495
FAM155B	bB57D9.1,CXorf63,EG620592,LOC684154,RP23-107A12.1,TED,TMEM28,Tmem28l,Tnen28	family with sequence similarity 155, member B	FAM155B	1.172		Plasma Membrane	transmembrane receptor	Disease Progression		27112	620592	688841
FAM55C	Gm1752,Gm611,Hs.518129,LOC682630,MGC15606,MST115,MSTP115	family with sequence similarity 55, member C	FAM55C	1.172		unknown	other			91775	385658	681096
RGS3	4930506N09Rik,C2PA,C2PA-RGS3,GRS3,PDZ-RGS3,RGP3,RGS3S,RP11-168K11.4,RP23-47N2.1,SRB-RGS	regulator of G-protein signaling 3	RGS3	1.172		Nucleus	other			5998	50780	54293
EEF1B2	2810017J07Rik,EEF1B,EEF1B1,EF-1 beta,EF1B,ELONGATION FACTOR 1 BETA,RP23-13C17.3	eukaryotic translation elongation factor 1 beta 2	EEF1B2	1.172		Cytoplasm	translation regulator			1933	55949	363241
CNGA2	Cgmp-selective cng channel alpha2,Cnc alpha4,CNCA,CNCA1,Cncg4,Cng,CNG channel 2,CNG2,Cng4,OCNC1,OCNCa,OCNCALPHA,OLFCH,RP23-233O1.4	cyclic nucleotide gated channel alpha 2	CNGA2	1.172		Plasma Membrane	ion channel			1260	12789	25411
LOC388882		uncharacterized LOC388882	LOC388882	1.172		unknown	other			388882
ITGA3	AA407068,Alpha3 integrin,CD49C,Galactoprotein B3,GAP-B3,INTEGRIN ALPHA 3,Itga3 (predicted),MSK18,RP23-112C19.6,VCA-2,VL3A,VLA-3 alpha chain,VLA3a	integrin, alpha 3 (antigen CD49C, alpha 3 subunit of VLA-3 receptor)	ITGA3	1.172		Plasma Membrane	other	Prognosis		3675	16400	360606
DPYSL5	COLLAPSIN RESPONSE MEDIATOR PROTEIN 5,CRAM,CRMP-5,DRP-5,Ulip6	dihydropyrimidinase-like 5	DPYSL5	1.172		Cytoplasm	enzyme			56896	65254	65208
PGD	0610042A05Rik,6PGD,AU019875,C78335,Cc2-27,RP23-249G3.4	phosphogluconate dehydrogenase	PGD	1.172		Cytoplasm	enzyme			5226	110208	362660
SLC26A7	RP23-272I16.1,SUT2	solute carrier family 26, member 7	SLC26A7	1.172		Plasma Membrane	transporter			115111	208890	297910
TPPP	2900041A09RIK,AI849835,Brain-specific protein p25 alpha,p24,p25,P25 alpha,RGD1310121,TPPP/p25,TPPP1	tubulin polymerization promoting protein	TPPP	1.172		Cytoplasm	other			11076	72948	361466
ATP6V0C	16K,ATP6C,Atp6c2,ATP6L,Atp6l-ps2,Atp6v0c-ps2,ATPL,Atpl-rs1,Gm15487,LOC100046757,PL16,V-ATPase C subunit,Vacuolar H+ ATPase Proton Channel Subunit,VATL,Vma3,VPPC	ATPase, H+ transporting, lysosomal 16kDa, V0 subunit c	ATP6V0C	1.171		Cytoplasm	transporter			527	100039636|11984	170667
GPR15	4933439K08RIK,BOB	G protein-coupled receptor 15	GPR15	1.171		Plasma Membrane	G-protein coupled receptor			2838	71223	288181
UGT2A1	Ugt2a1p	UDP glucuronosyltransferase 2 family, polypeptide A1, complex locus	UGT2A1	1.171		Cytoplasm	enzyme			10941	94215	63867
ALX4	FND2,lst,RP23-358F6.1	ALX homeobox 4	ALX4	1.171	7	Nucleus	transcription regulator	Diagnosis		60529	11695	296511
RPRD1B	2610304G08RIK,2810446G03Rik,C20ORF77,CREPT,dJ1057B20.2,NET60,RGD1304782,RP23-396G1.1,RP5-1057B20.2	regulation of nuclear pre-mRNA domain containing 1B	RPRD1B	1.171		unknown	other			58490	70470	311591
ZNF282	AI449432,C81429,E430019K09Rik,HUB1,ZFP282	zinc finger protein 282	ZNF282	1.171		Nucleus	transcription regulator			8427	101095	297065
SLC2A8	D2Ertd44e,GLUT8,GLUTX1,RP11-356B19.7,RP23-365F1.3	solute carrier family 2 (facilitated glucose transporter), member 8	SLC2A8	1.171		Plasma Membrane	transporter			29988	56017	85256
HBE1	EPSILON GLOBIN,Epsilon y2 globin,Ey,GLOBIN EPSILON,HBB-Y,HBE,Hby	hemoglobin, epsilon 1	HBE1	1.171		Cytoplasm	transporter			3046	15135	293267
PRCC	RCCP1,RP11-66D17.11-004,TPRC	papillary renal cell carcinoma (translocation-associated)	PRCC	1.171		Nucleus	other			5546	94315	310687
HAUS6	6230416J20RIK,9830144E06,D4Ertd27e,Dgt6,FAM29A,Fam29a (predicted),mKIAA1574,RP11-296P7.3,RP23-95O1.3	HAUS augmin-like complex, subunit 6	HAUS6	1.171		Cytoplasm	other			54801	230376	366403
INPP5E	1200002L24Rik,5PTASE4,CORS1,CPD4,INOSITOL POLYPHOSPHATE-5-PHOSPHATASE 72 KDA,JBTS1,MGC117201,mKIAA0123,MORMS,Pharbin,PIP2 5-PHOSPHATASE,PPI5PIV,RP23-306D20.9	inositol polyphosphate-5-phosphatase, 72 kDa	INPP5E	1.171		Cytoplasm	phosphatase			56623	64436
DPP7	dipeptidase7,DPP2,DPPII,QPP,QUIESCENT CELL PROLINE DIPEPTIDASE,RP23-47P18.2	dipeptidyl-peptidase 7	DPP7	1.171		Cytoplasm	peptidase			29952	83768	83799
TYRO3	AI323366,Brt,BYK,Dtk,Etk-2,RP23-356L21.1,RSE,SKY,Tif,Tyro2	TYRO3 protein tyrosine kinase	TYRO3	1.171		Plasma Membrane	kinase			7301	22174	25232
PCDHB10	PCDH-BETA10,PCDHB18,Pcdhb9,PcdhbR,PCHB10,UNQ1906/PRO4352	protocadherin beta 10	PCDHB10	1.171		Plasma Membrane	other			56126	93889	548105
DSCC1	2010006I05Rik,2600005O03RIK,DCC1,MGC5528,RGD1561749,UNQ9337/PRO34008	defective in sister chromatid cohesion 1 homolog (S. cerevisiae)	DSCC1	1.171		Nucleus	other			79075	72107	299933
RECQL5	DKFZP434J0450,FLJ90603,RECQ5,Recq5b,Recql5b,RP23-332L17.3	RecQ protein-like 5	RECQL5	1.171		Nucleus	enzyme			9400	170472	287834
HMP19	8.5,AA989750,NSG2,R75287,RP23-71G18.1	HMP19 protein	HMP19	1.171		Cytoplasm	other			51617	18197	497878
DHRS9	3ALPHA-HSD,C730025I08Rik,Eroldh,NOVEL TYPE MICROSOMAL 3ALPHA-HSD,RDH-TBE,RDH15,RDHL,RETSDR8,RP24-111M20.1,SDR9C4,Similar to alcohol dehydrogenase pan1b-like,UNQ835/PRO1773	dehydrogenase/reductase (SDR family) member 9	DHRS9	1.170		Cytoplasm	enzyme			10170	241452	170635
WDR90	3230401M21RIK,AI551153,C16ORF15,C16ORF16,C16ORF17,C16ORF18,C16ORF19,FLJ36290,KIAA1924,LOC197336,mKIAA1924,RGD1561785	WD repeat domain 90	WDR90	1.170		unknown	other			197335	106618	287157
RUNDC3A	GCRP,RAP2 INTERACTING PROTEIN8,RAP2IP,RP23-226P4.2,RPIP-8	RUN domain containing 3A	RUNDC3A	1.170		Cytoplasm	other			10900	51799	303569
FOXN2	3230402J05Rik,6030465J18Rik,Fkh19,Foxn1,HTLF	forkhead box N2	FOXN2	1.170		Nucleus	transcription regulator			3344	14236
WDR3	AW546279,D030020G18Rik,DIP2,RP4-776P7.1,UTP12	WD repeat domain 3	WDR3	1.170		Cytoplasm	other			10885	269470	310720
CHRNB3	5730417K16Rik,Acrb3,BETA3 ACHR,BETA3 NACHR,nAChR beta3	cholinergic receptor, nicotinic, beta 3	CHRNB3	1.170		Plasma Membrane	transmembrane receptor		ABT-089, isoflurane, mecamylamine, succinylcholine, rocuronium, doxacurium, mivacurium, pipecuronium, rapacuronium, metocurine, atracurium, cisatracurium, acetylcholine, nicotine, D-tubocurarine, arecoline, enflurane, pancuronium, vecuronium	1142	108043	171131
NIPA2	2600017P10Rik,3830408P04RIK,AB041581,MNCb-2146,RGD1306051	non imprinted in Prader-Willi/Angelman syndrome 2	NIPA2	1.170		Cytoplasm	other			81614	93790	308667
ZBTB9	3930402F13Rik,DASS-97D12.7,ZNF919	zinc finger and BTB domain containing 9	ZBTB9	1.170		Nucleus	other			221504	474156	294289
GAL3ST2	EG619597,ENSMUSG00000056307,Gm219,Gm6086,Gm988,Gm9994,GP3ST,hCG 31746,LOC684249	galactose-3-O-sulfotransferase 2	GAL3ST2	1.170		Cytoplasm	enzyme			64090	100041596|619597|381334	685402
RAB40B	RAR,Rar1,RP23-293H17.2,SEC4L	RAB40B, member RAS oncogene family	RAB40B	1.170		Plasma Membrane	enzyme			10966	217371	303754
HEY1	AI316788,AI414254,BHLHb31,CHF-2,HERP2,HESR1,HRT-1,OAF1	hairy/enhancer-of-split related with YRPW motif 1	HEY1	1.170		Nucleus	transcription regulator			23462	15213	155437
ANKRD13D	0710001P18RIK,AI430801,RGD1309156	ankyrin repeat domain 13 family, member D	ANKRD13D	1.170	24	unknown	other			338692	68423	361699
EVPL	ENVOPLAKIN,EVPK,RP23-174D24.4	envoplakin	EVPL	1.170		Plasma Membrane	other			2125	14027	303687
THEG	CT56	Theg homolog (mouse)	THEG	1.170		Cytoplasm	other			51298	21830	299599
NCLN	3100002P13RIK,AW120537,LOC56926,NET59,NICALIN,RGD1309355	nicalin	NCLN	1.170		Cytoplasm	peptidase			56926	103425	314648
TMEM208	1700006C06RIK,2610030K20Rik,HSPC171,RGD1560953	transmembrane protein 208	TMEM208	1.170		unknown	other			29100	66320	291963
PFDN4	0610025M10Rik,1810063B06Rik,C-1,PFD4,PREFOLDING 4,RP23-43J11.1	prefoldin subunit 4	PFDN4	1.170		Cytoplasm	other			5203	109054
ORC6 (includes EG:23594)	6720420I10Rik,ORC6L	origin recognition complex, subunit 6	ORC6L	1.170		Nucleus	other			23594	56452	291927
KCNJ16	6430410F18Rik,AI132396,BIR9,Kir5 Channel,KIR5.1,Knkj16,RP23-218O16.1	potassium inwardly-rectifying channel, subfamily J, member 16	KCNJ16	1.170		Plasma Membrane	ion channel			3773	16517	29719
HSPA8	2410008N15Rik,HEAT SHOCK COGNATE 71-KDA,HEAT SHOCK PROTEIN 8,HS7C,HSC54,HSC70,HSC71,HSC73,Hsp 8,HSP/C70,HSP70,HSP71,HSP73,HSPA10,IDBP1,LAP1,LOC624853,MGC102007,MGC106514,MGC114311,MGC118485,MGC128130,MGC131511,MGC29929,NIP71	heat shock 70kDa protein 8	HSPA8	1.170		Cytoplasm	enzyme	Diagnosis		3312	15481	24468
EPHB4	AI042935,Ephrin b4,HTK,MDK2,MYK1,TYRO11	EPH receptor B4	EPHB4	1.170		Plasma Membrane	kinase		XL647	2050	13846
DUSP7	AU015694,DKFZP586F2224,MKP-X,PROTEIN TYROSINE PHOSPHATASE,PYST2	dual specificity phosphatase 7	DUSP7	1.170		Cytoplasm	phosphatase			1849	235584	300980
PDIA2	1810041F13RIK,AI661267,LA16c-314G4.2,MGC144891,PDA2,PDI,PDIP,PDIPL,PDIR	protein disulfide isomerase family A, member 2	PDIA2	1.169		Cytoplasm	enzyme			64714	69191	287164
ALKBH2	9530023G02,ABH2,AU016977,mABH2,RGD1306377	alkB, alkylation repair homolog 2 (E. coli)	ALKBH2	1.169		Nucleus	enzyme			121642	231642	304578
DUX4 (includes others)	DUX10,DUX4L10,DUX4L11,DUX4L12,DUX4L14,DUX4L15,DUX4L2,DUX4L3,DUX4L4,DUX4L5,DUX4L6,DUX4L7,XX-2136C48.1,XX-2136C48.2,XX-2136C48.3,XX-2136C48.5,XX-2136C48.6	double homeobox 4	DUX4	1.169		Nucleus	transcription regulator			399839|653543|440017|441056|440014|440013|653544|22947|653548|653545|728022|728410
NFKBIL1	DADB-70P7.2,Def-7,IkappaBL,IKBL,LST1,NFKBIL,RP23-115O3.1	nuclear factor of kappa light polypeptide gene enhancer in B-cells inhibitor-like 1	NFKBIL1	1.169		Nucleus	transcription regulator			4795	18038	361794
B4GALT7	GalTI,UNQ748/PRO1478,XGALT1,XGPT,XGPT1	xylosylprotein beta 1,4-galactosyltransferase, polypeptide 7 (galactosyltransferase I)	B4GALT7	1.169		Cytoplasm	enzyme			11285	218271	364675
RAG1	RNF74,RP23-325I3.3	recombination activating gene 1	RAG1	1.169		Nucleus	enzyme			5896	19373	84600
TUBA1A	Alpha tubulin,Alpha tubulin isotype M alpha 1,Alpha1 tubulin,B-ALPHA-1,FLJ25113,LIS3,T-Alpha1 Tubulin,TRAF interacting,Tuba-1,Tuba2,TUBA3,Tubulin,TUBULIN ALPHA 3	tubulin, alpha 1a	TUBA1A	1.169		Cytoplasm	other	Unspecified Application	epothilone B, ixabepilone, colchicine/probenecid, XRP9881, eribulin, AL 108, EC145, NPI-2358, milataxel, TPI 287, TTI-237, docetaxel, vinflunine, vinorelbine, vincristine, vinblastine, paclitaxel, podophyllotoxin, colchicine	7846	22142	64158
TDRD5	Gm103,RP11-427G13.1,TUDOR3	tudor domain containing 5	TDRD5	1.169		Nucleus	other			163589	214575	289129
LGALS7/LGALS7B	GAL7,Galactin7,GALECTIN-7,HKL-14,LGALS7,LGALS7A,LGALS7B,LOC728910,MGC151215,MGC151217,PI7,Pig1	lectin, galactoside-binding, soluble, 7	LGALS7	1.169		Extracellular Space	other	Disease Progression		3963|653499	16858	29518
TNNT2	CARDIAC TROPONIN T,CMH2,CMPD2,CTNT,Ctt,CTTG,Fnctnt,LVNC6,RATCTTG,RCM3,Tnnt3,TNT,TnTC,Troponin t2, cardiac	troponin T type 2 (cardiac)	TNNT2	1.169		Cytoplasm	other	Diagnosis,Efficacy,Prognosis,Safety,Unspecified Application		7139	21956	24837
FASTKD1	5330408N05RIK,FLJ21901,mKIAA1800,RGD1563531,RP23-174C9.1	FAST kinase domains 1	FASTKD1	1.169		Cytoplasm	other			79675	320720	311112
XPO5	2410004H11Rik,2700038C24Rik,AI648907,AW549301,EXP5,Exportin 5,KIAA1291,mKIAA1291,RanBp21,RP3-337H4.5	exportin 5	XPO5	1.169		Nucleus	transporter			57510	72322	363194
CTSA	AU019505,CATHA,CATHEPSIN A,GLB2,GSL,LYSOSOMAL SERINE CARBOXYPEPTIDASE,Mo54,NGBE,PPCA,PPGB,RP23-61O3.6,RP3-337O18.1	cathepsin A	CTSA	1.169	2	Cytoplasm	peptidase			5476	19025	296370
INCENP	2700067E22Rik,AU019509,C130081E20,C77457	inner centromere protein antigens 135/155kDa	INCENP	1.169		Nucleus	other			3619	16319	293733
TMEM161A	AI428876,AROS-29,BB161850,BC021367,FLJ20422,RGD1307703,UNQ582/PRO1152	transmembrane protein 161A	TMEM161A	1.169		unknown	other			54929	234371	364535
ENTPD2	Ca2+/Mg2+ ecto-ATPase,CD39L1,Ectonucleoside triphosphate diphosphohydrolase,NTPDase-2,RP11-229P13.11-001,RP23-47P18.5	ectonucleoside triphosphate diphosphohydrolase 2	ENTPD2	1.169		Cytoplasm	enzyme			954	12496	64467
CASP10	ALPS2,CASPASE 10,FLICE2,LOC292581,MCH4	caspase 10, apoptosis-related cysteine peptidase	CASP10	1.169		Cytoplasm	peptidase			843		292581
BAI2	RP11-73M7.7,RP23-198O15.5	brain-specific angiogenesis inhibitor 2	BAI2	1.168		Plasma Membrane	G-protein coupled receptor			576	230775	313058
ATP5D	0610008F14RIK,1500000I11Rik,AA960090,AI876556,ATP Synthase F1 Delta,Atpase D,AU020773,C85518,F1F0 ATPase delta	ATP synthase, H+ transporting, mitochondrial F1 complex, delta subunit	ATP5D	1.168		Cytoplasm	transporter			513	66043	245965
SMARCA4	BAF190,BRG,BRG-1,HP1-BP72,hSNF2b,RTPS2,SNF2,SNF2-BETA,SNF2B,SNF2L4,SNF2LB,SW1/SNF,SWI2	SWI/SNF related, matrix associated, actin dependent regulator of chromatin, subfamily a, member 4	SMARCA4	1.168		Nucleus	transcription regulator			6597	20586	171379
MAVS	CARDIF,D430028G21RIK,IPS-1,KIAA1271,MGC3260,MGC93707,RP23-387C21.3,VISA	mitochondrial antiviral signaling protein	MAVS	1.168		Cytoplasm	other			57506	228607	311430
GTF2IRD1	1700012P16Rik,BEN,CREAM1,ESTM9,Gtf2il,GTF3,hMusTRD1alpha1,MUSTRD1,RBAP2,TFII-IRD1,Tg(Alb1-Myc)166.8Sst,WBS,WBSCR11,WBSCR12,X83320	GTF2I repeat domain containing 1	GTF2IRD1	1.168		Nucleus	transcription regulator			9569	57080	246770
COQ4	A330041N06,CGI-92,D2ERTD97E,RP11-339B21.5,RP23-304D11.5,Ubiqinone biosynthase	coenzyme Q4 homolog (S. cerevisiae)	COQ4	1.168		Cytoplasm	other			51117	227683	366013
ETV4	AW414408,E1A-F,PEA3,PEAS3,RP23-434F13.1	ets variant 4	ETV4	1.168		Nucleus	transcription regulator	Unspecified Application		2118	18612	360635
CD8B	CD8 BETA,CD8B1,LEU2,LOC100509003,Ly-C,LY3,LYT3,MGC119115,P37	CD8b molecule	CD8B	1.168		Plasma Membrane	other			926	12526	24931
SPZ1	1700027M20RIK,AI429130,NYD-TSP1	spermatogenic leucine zipper 1	SPZ1	1.168		Nucleus	transcription regulator			84654	79401	499510
TTC25	4933404O19RIK,DKFZP434H0115,RGD1311859,RP24-319D9.1	tetratricopeptide repeat domain 25	TTC25	1.168		Cytoplasm	other			83538	74407	303534
GLYAT	A330009E03RIK,Ab2-132,ACGNAT,AI195249,AI315345,CAT,GAT	glycine-N-acyltransferase	GLYAT	1.168	8	Cytoplasm	enzyme			10249	107146	293779
USH1G	ANKS4A,js,RP23-117K15.6,SANS	Usher syndrome 1G (autosomal recessive)	USH1G	1.168	18	Cytoplasm	other			124590	16470	287819
CPT1B	carnitine palmitoyl transferase I,Cpt i beta,CPT-IB,Cpt1,Cpt1 beta,CPT1-M,CPTI,CPTI-M,M-CPT1,M-CPTI,MCCPT1	carnitine palmitoyltransferase 1B (muscle)	CPT1B	1.168		Cytoplasm	enzyme	Unspecified Application		1375	12895	25756
SNRPC	LOC685273,RP3-375P9.1,snRNP C U1,SNRP1C,U1-C,Yhc1	small nuclear ribonucleoprotein polypeptide C	SNRPC	1.168		Nucleus	other			6631	20630	361808|685273
TYRP1	b-PROTEIN,brown,CAS2,CATB,GP75,isa,MELANOMA ANTIGEN GP75,RP11-3L8.1,RP23-372M15.1,TRP,TRP-1,TYRP	tyrosinase-related protein 1	TYRP1	1.168		Cytoplasm	enzyme			7306	22178	298182
SLC35C1	CDG2C,E430007K15RIK,FUCT1,GDP-FUCOSE TRANSPORTER,RP23-165L23.1	solute carrier family 35, member C1	SLC35C1	1.168		Cytoplasm	transporter	Diagnosis		55343	228368	311204
PHKG2	1500017I02Rik,GSD9C	phosphorylase kinase, gamma 2 (testis)	PHKG2	1.168		Cytoplasm	kinase			5261	68961	140671
GABRB2	AI834970,C030002O17RIK,C030021G16Rik,GABA A RECEPTOR B2,Gaba A receptor beta-2,GABA A RECEPTOR SUBUNIT BETA2,GABA-A,Gabrab2,GARB2,RP23-335G10.1	gamma-aminobutyric acid (GABA) A receptor, beta 2	GABRB2	1.168		Plasma Membrane	ion channel		methohexital, aspirin/butalbital/caffeine, aspirin/butalbital/caffeine/codeine, pagoclone, alphadolone, SEP 174559, acetaminophen/butalbital/caffeine, sevoflurane, isoflurane, gaboxadol, isoniazid, felbamate, etomidate, muscimol, halothane, fluoxetine/olanzapine, amobarbital, atropine/hyoscyamine/phenobarbital/scopolamine, acetaminophen/butalbital, eszopiclone, mephobarbital, hyoscyamine/phenobar…	2561	14401	25451
MAFA	hMafA,Maf,RGD1562627,RIPE3b1	v-maf musculoaponeurotic fibrosarcoma oncogene homolog A (avian)	MAFA	1.168	7	Nucleus	transcription regulator			389692	378435	366949
RPS7	DBA8,LOC497813,Rps7A,S7	ribosomal protein S7	RPS7	1.168		Cytoplasm	other			6201	20115	29258
GTPBP6	AV119224,LL0XNC01-136G2.2,LOC100132347,LOC100133897,LOC100292716,LOC100508214,LOC100509054,LOC100510550,LOC100510565,PGBPLL,PGPL,RGD1305954	GTP binding protein 6 (putative)	GTPBP6	1.168		unknown	other			8225	107999	363931
POMGNT1	0610016I07Rik,4930467B06RIK,gnT-I.2,MDDGA3,MDDGB3,MDDGC3,MEB,MGAT1.2,MGC94463,RP11-322N21.3,RP23-319H15.3	protein O-linked mannose beta1,2-N-acetylglucosaminyltransferase	POMGNT1	1.167		Cytoplasm	enzyme			55624	68273	362567
FIGF	AI325264,C-FOS-INDUCED GROWTH FACTOR,RP23-202H24.2,VASCULAR ENDOTHELIAL GROWTH FACTOR D,VEGF-D	c-fos induced growth factor (vascular endothelial growth factor D)	FIGF	1.167		Extracellular Space	growth factor	Diagnosis,Disease Progression,Efficacy,Prognosis		2277	14205	360457
EFNB3	EFL-6,ELF-3,ELK-L3,EPHRIN B3,Epl8,EPLG8,LERK-8,NLERK-2,RGD1565678,RP23-56I20.5	ephrin-B3	EFNB3	1.167		Plasma Membrane	kinase			1949	13643	360546
CDIPT	9530042F15Rik,D7Bwg0575e,PIS,PIS1,PtdIns synthase	CDP-diacylglycerol--inositol 3-phosphatidyltransferase	CDIPT	1.167		Cytoplasm	enzyme			10423	52858	192260
TONSL	2810439M11RIK,IKBR,NFKBIL2	tonsoku-like, DNA repair protein	NFKBIL2	1.167		Cytoplasm	transcription regulator			4796	72749	366953
ZNF165	CT53,LD65,ZFP165,ZPF165,ZSCAN7	zinc finger protein 165	ZNF165	1.167		Nucleus	transcription regulator			7718
PRR7	MGC10772,XM 484263	proline rich 7 (synaptic)	PRR7	1.167		unknown	other			80758	432763	498704
PFKFB1	6-phosphofructo-2-kinase f-type,F6PK,HL2K,PFK2,Pfkfb01,PFRX,RP23-338A17.2	6-phosphofructo-2-kinase/fructose-2,6-biphosphatase 1	PFKFB1	1.167		Cytoplasm	kinase	Unspecified Application		5207	18639	24638
RPS27	3200001M24Rik,40S Ribosomal Protein S27,ENSMUSG00000050621,Gm9846,LOC100047537,Metallopanstimulin,metallopanstimulin 1,MPS-1,RP11-422P24.3,S27	ribosomal protein S27	RPS27	1.167		Cytoplasm	other			6232	57294|100043813	94266
NUBP2	CFD1,D17Wsu11e,NUBP1	nucleotide binding protein 2	NUBP2	1.167	1	Nucleus	other			10101	26426	287125
RASGRP3	BC066069,CALDAG-GEFIII,Gm327,GRP3,KIAA0846	RAS guanyl releasing protein 3 (calcium and DAG-regulated)	RASGRP3	1.167		Cytoplasm	other			25780	240168	313874
FFAR2	FFA2R,GPCR43,GPR43,Lssig	free fatty acid receptor 2	FFAR2	1.167		Plasma Membrane	G-protein coupled receptor			2867	233079	292794
KDM2B	CXXC2,E430001G17,F-box protein FBL10,Fbl10,FBXL10,JEMMA,JHDM1B,mKIAA3014,NDY1,PCCX2	lysine (K)-specific demethylase 2B	KDM2B	1.167	14	Nucleus	other			84678	30841	304495
ZNF180	2310040I01Rik,AI852378,D130011P11,HHZ168,RKR1,ZFP180	zinc finger protein 180	ZNF180	1.167		Nucleus	transcription regulator			7733	210135	246279
RTP1	Gm1766,Gm604,MGC35450,RGD1560980	receptor (chemosensory) transporter protein 1	RTP1	1.167		Plasma Membrane	other			132112	239766	288006
LRRC15	5430427N11Rik,LIB	leucine rich repeat containing 15	LRRC15	1.167		Plasma Membrane	other			131578	74488	246296
TPD52L2	2810411G23RIK,AU016537,C86069,D54,RP23-33L3.2,RP4-591C20.2	tumor protein D52-like 2	TPD52L2	1.167		Cytoplasm	other	Prognosis,Unspecified Application		7165	66314	296480
SPRR3	Cornifin,Cornifin beta,Esophagin,SPR3,SPRC,Sprr1b	small proline-rich protein 3	SPRR3	1.167		Cytoplasm	other			6707	20754	685912
KCNV1	2700023A03Rik,HNKA,KCNB3,KV2.3,KV8.1,vibe	potassium channel, subfamily V, member 1	KCNV1	1.166	3	Plasma Membrane	ion channel			27012	67498	60326
KDM6A	bA386N14.2,RGD1565481,RP13-886N14.3,RP23-85G19.1,UTX,Uty	lysine (K)-specific demethylase 6A	KDM6A	1.166	23	Nucleus	other			7403	22289	100310845
ULBP3	N2DL3,NKG2D ligand 3,NKG2DL3,RAET1N,RP11-472G23.5	UL16 binding protein 3	ULBP3	1.166		Plasma Membrane	transmembrane receptor			79465
ITPA	2010016I08Rik,AU020102,C20orf37,dJ794I6.3,HLC14-06-P,Itp,ITPASE,My049,NTPPPH	inosine triphosphatase (nucleoside triphosphate pyrophosphatase)	ITPA	1.166		Cytoplasm	enzyme			3704	16434	311422
TRAM1	1810049E02Rik,LOC100130862,PNAS8,TRAM,TRAMP	translocation associated membrane protein 1	TRAM1	1.166		Cytoplasm	other			23471	72265	312903
SLBP	HBP,LOC682588	stem-loop binding protein	SLBP	1.166		Nucleus	other			7884	20492	681062
PRDX2	AL022839,Band-8,NATURAL KILLER CELL ENHANCING FACTOR B,NKEFB,Peroxide reductase,Peroxiredoxin 2,PRP,PRX II,PRX2,TDPX1,TDX1,Thioredoxin dependent peroxide reductase,Torin,TPx,TPx-B,TPX1,TR,TSA	peroxiredoxin 2	PRDX2	1.166		Cytoplasm	enzyme			7001	21672	29338
PMS2P1	PMS2L1,PMS2L13,PMS2L6,PMS2L7,PMS2L8,PMS3,PMS8,PMSR1,PMSR2,tcag7.1111	postmeiotic segregation increased 2 pseudogene 1	PMS2L1	1.166		unknown	other			5379
LCE2B (includes others)	LCE2C,LCE2D,LEP10,LEP11,LEP12,SPRL1A,SPRL1B,XP5	late cornified envelope 2B	LCE2D	1.166		unknown	other			353140|353141|26239
USP21	ESTM28,RP11-297K8.3,USP16,USP23,W53272	ubiquitin specific peptidase 21	USP21	1.166		Cytoplasm	peptidase			27005	30941
FKBPL	DADB-220I18.2,DIR1,NG7,Ppiase-X,WISP39	FK506 binding protein like	FKBPL	1.166		Nucleus	other			63943	56299	406168
NUP62	AA589433,AI426861,AI790512,AU045898,D7Ertd649e,IBSN,MGC101995,Np62,Nupc1,P62,SNDI	nucleoporin 62kDa	NUP62	1.166		Nucleus	transporter			23636	18226	65274
EPHA1	5730453L17Rik,AL033318,EPH,EPH1,EPHT,EPHT1,Esk	EPH receptor A1	EPHA1	1.166		Plasma Membrane	kinase			2041	13835	312279
SLC5A1	D22S675,MGC93553,NAGT,RP1-127L4.1,SGLT1	solute carrier family 5 (sodium/glucose cotransporter), member 1	SLC5A1	1.166		Plasma Membrane	transporter			6523	20537	25552
[truncated: 11,185 more rows]
